# Supplementary material for: The Crohn’s disease-related bacterial strain LF82 assembles biofilm-like communities to protect itself from phagolysosomal attack
Source: Commun Biol. 2021 May 25;4:627. doi: 10.1038/s42003-021-02161-7 (PMC8149705; doi:10.1038/s42003-021-02161-7)
Supplement: Supplementary file 5 — Supplementary Data 2 [file 42003_2021_2161_MOESM5_ESM.xlsx]

## Sheet: normalized read densities
Supplementary data 2
LF82 RNA-seq data in medium and THP1 macrophages : normalized read density per detected transcripts. NCR stands for transcript detected in non coding regions. Transcript from the pLF82 plasmid are at the end of the list
Chr	Type	Start	Stop	Strand	ID	Name	Note	LF82 1h rep1	LF82 1h rep 2	LF82 6h rep 1	LF82 6h rep2	LF82 stationary rep 1	LF82 stationary rep2	LF82 in THP1 1h rep 1	LF82 in THP1 1h rep2	LF82 in THP1 6h rep1	LF82 in THP1 6h rep2
LF82	CDS	1	2463	+	9095	thrA	,	0.00870809	0.00774751	0.00578621	0.00448472	0.0218692	0.0759237	0.0296916	0.0262441	0.0440008	0.0425481
LF82	CDS	2465	3397	+	9097	thrB	,	0.00770666	0.00605451	0.0102233	0.00850933	0.024952	0.0825295	0.0069288	0.00698888	0.0335682	0.0235091
LF82	CDS	3398	4684	+	9099	thrC	,	0.0127018	0.0139704	0.00915516	0.00867204	0.0336947	0.0675991	0.00690659	0.00881135	0.020086	0.019252
LF82	NCR	4685	4897	,	NCR1	,	,	0.0331803	0.0349294	0.0237076	0.0210675	0.107154	0.131455	0.0436283	0.0572335	0.0513466	0.0648371
LF82	CDS	4898	5194	+	9101	yaaX	,	0.0244167	0.0280657	0.0143576	0.0137531	0.170601	0.195286	0.031289	0.0400917	0.0585842	0.0683814
LF82	CDS	5244	6020	-	9103	yaaA	,	0.0624048	0.0640122	0.0309064	0.0279138	0.0281992	0.03861	0.0530394	0.0496225	0.0422272	0.0449575
LF82	CDS	6090	7520	-	9105	yaaJ	,	0.0136139	0.0118425	0.0124685	0.0133072	0.0105267	0.0153739	0.00621159	0.00653786	0.00833759	0.0053931
LF82	NCR	7521	7798	,	NCR2	,	,	0.909013	0.846486	0.169131	0.160382	0.40393	0.92446	0.0741217	0.0744456	0.132329	0.127116
LF82	CDS	7799	8752	+	9107	talB	,	1.06723	1.06467	0.211082	0.224031	0.672749	0.972746	0.102068	0.105497	0.15164	0.146891
LF82	NCR	8753	8866	,	NCR3	,	,	0.283019	0.242318	0.0836699	0.0822585	0.164171	0.210526	0.184297	0.228794	0.156988	0.135395
LF82	CDS	8867	9454	+	9109	mog	,	0.170466	0.143986	0.0257639	0.0229926	0.0923817	0.0969388	0.0721492	0.0785907	0.0896185	0.0773687
LF82	NCR	9455	9658	,	NCR4	,	,	0.161472	0.152298	0.0649093	0.0611966	0.118594	0.0735294	0.0693198	0.0875531	0.129156	0.135395
LF82	CDS	9659	10225	-	9111	yaaH	,	0.0261214	0.0258787	0.0114789	0.0109582	0.0289825	0.0388007	0.0192398	0.0140003	0.064881	0.0544446
LF82	NCR	10226	10373	,	NCR5	,	,	0.0182706	0.018153	0.00834039	0.00466463	0.00308429	0.00675676	0.0300297	0.0249025	0.0537437	0.032934
LF82	CDS	10374	11087	-	9113	yaaW	,	0.00387325	0.00202613	0.00235748	0.00241725	0.00127864	0.00280112	0.00113175	0.00277946	0.00765885	0.00284444
LF82	CDS	11113	11517	-	9115	yaaI	,	0.00212439	0.00153085	0.00166246	0.00213076	0	0.00246914	0.00199524	0.00140003	0.00490991	0.00200585
LF82	NCR	11518	11888	,	NCR6	,	,	0.304628	0.284467	0.186624	0.208567	0.310058	0.679245	0.164446	0.206325	0.222435	0.231011
LF82	CDS	11889	13805	+	9117	dnaK	,	0.361777	0.414409	0.231837	0.218448	0.428138	1.04903	0.154912	0.178355	0.235728	0.23816
LF82	CDS	13894	15024	+	9119	dnaJ	,	0.0346673	0.0425147	0.0305593	0.0255861	0.0875817	0.178603	0.0228632	0.0240641	0.0531853	0.0499202
LF82	NCR	15025	15128	,	NCR7	,	,	0.505827	0.563693	0.234683	0.225697	0.232626	0.346154	0.648788	0.656969	0.58795	0.496015
LF82	CDS	15129	15281	-	9121	hokC	,	0.163078	0.157588	0.221865	0.207937	0.313267	0.228758	0.438365	0.353918	0.406151	0.361054
LF82	misc_RNA	15330	15384	+	9123	sokC	,	0.473767	0.715188	0.146901	0.127613	0.0497972	0.0909091	0.609727	0.484536	0.406742	0.3988
LF82	NCR	15385	15895	,	NCR8	,	,	0.0120265	0.0200869	0.0196543	0.0149737	0.0419849	0.0469667	0.0276737	0.0305143	0.0719913	0.0532572
LF82	CDS	15896	16657	+	9125	,	hypothetical protein CDS	0.00185496	0.00244093	0.00220898	0.00188748	0.00119809	0	0.027572	0.0215791	0.0561064	0.0383797
LF82	CDS	16677	18170	+	9127	,	hypothetical protein EC 3168 CDS	0.00337307	0.00359659	0.00431889	0.00361972	0	0.00401606	0.022176	0.0239101	0.0582313	0.0606288
LF82	CDS	18299	19558	+	9129	,	hypothetical protein CDS	0.00292646	0.00213226	0.00423037	0.00547909	0.00289825	0.0015873	0.0250117	0.0279005	0.0299855	0.0309475
LF82	NCR	19559	19792	,	NCR9	,	,	0.20065	0.187824	0.072413	0.0826079	0.146306	0.226496	1.86651	1.76646	0.537494	0.555467
LF82	CDS	19793	20959	+	9131	nhaA	,	0.228339	0.245803	0.106254	0.103772	0.216307	0.256213	1.26612	1.17265	0.535894	0.549934
LF82	CDS	21019	21924	+	9133	nhaR	,	0.207498	0.243467	0.0999541	0.0756913	0.0438336	0.0629139	0.526673	0.508807	0.273805	0.334453
LF82	CDS	22020	22283	-	9135	rpsT	,	20.8165	21.096	5.96743	6.15533	0.968279	1.05682	27.0949	25.291	18.1678	18.3814
LF82	NCR	22284	22385	,	NCR10	,	,	41.1162	44.4418	11.962	12.285	2.04071	2.32353	45.7709	42.2701	26.9034	25.9521
LF82	CDS	22386	22604	+	9137	yaaY	,	0.124595	0.148157	0.0517526	0.0509631	0.0958804	0.086758	0.147593	0.122982	0.14982	0.131686
LF82	CDS	22612	23553	+	9139	ribF	,	0.17282	0.163299	0.048484	0.0479421	0.0751099	0.139066	0.0986499	0.0905893	0.145656	0.134533
LF82	CDS	23596	26412	+	9141	iles	,	0.0636372	0.0667609	0.0227858	0.0181761	0.0837761	0.1388	0.0235221	0.0247576	0.0608837	0.0558018
LF82	CDS	26412	26906	+	9143	lspA	,	0.0402255	0.0427248	0.0194961	0.018247	0.0949835	0.131313	0.013876	0.010882	0.0331419	0.0254379
LF82	NCR	26907	27013	,	NCR11	,	,	0.0694966	0.0772581	0.0555837	0.0564552	0.102387	0.280374	0.0151041	0.0291454	0.0557528	0.0835148
LF82	CDS	27014	27463	+	9145	fkpB	,	0.0277233	0.0284739	0.0159596	0.0159807	0.044633	0.0933333	0.00448929	0.00693013	0.0187804	0.0361054
LF82	CDS	27465	28415	+	9147	ispH	,	0.0854304	0.0821446	0.0281425	0.0257708	0.0508794	0.0788644	0.0301646	0.0336867	0.0397285	0.0328878
LF82	CDS	28481	29395	+	9149	rihC	,	0.0043657	0.004969	0.00386318	0.00465274	0.00399103	0.0010929	0.00441569	0.000929525	0.00380317	0.00310743
LF82	CDS	29418	29783	+	9151	,	hypothetical protein CDS	0.0186382	0.0178809	0.0179362	0.0185481	0.00249439	0.010929	0.0242863	0.0162667	0.0190159	0.00776858
LF82	NCR	29784	29943	,	NCR12	,	,	0.0676012	0.0499441	0.0308594	0.0161804	0.0627652	0.15	0.0126261	0.0159472	0.0248564	0.0177706
LF82	CDS	29944	30765	+	9153	dapB	,	0.221225	0.211023	0.0950834	0.0762174	0.118283	0.23601	0.164662	0.16762	0.159057	0.132924
LF82	NCR	30766	31220	,	NCR13	,	,	0.20017	0.201669	0.122081	0.101153	0.0632041	0.149451	0.256629	0.24612	0.195574	0.16426
LF82	CDS	31221	32369	+	9155	carA	,	0.0181318	0.0221235	0.00336941	0.00355497	0.00357552	0.0252393	0.0232083	0.0197393	0.0203351	0.0194432
LF82	CDS	32387	35608	+	9157	carB	,	0.0226024	0.029377	0.00243797	0.00201767	0.00240846	0.0170701	0.00200638	0.00255172	0.00370301	0.00189099
LF82	CDS	35616	35840	-	9159	,	,	0.00218509	0.000612342	0.00448864	0.00715935	0	0	0.00897857	0.00504009	0.0132568	0.0126369
LF82	CDS	35869	36264	+	9161	caiF	,	0.0862862	0.105246	0.209413	0.217192	0.0299705	0.030303	0.0448929	0.045819	0.0577473	0.0584661
LF82	NCR	36265	36382	,	NCR14	,	,	0.068747	0.0934081	0.107937	0.111648	0.0309474	0.0423729	0.0650566	0.0672724	0.0589814	0.0344225
LF82	CDS	36383	36973	-	9163	caiE	,	0.0036395	0.00349688	0.00408231	0.00476987	0.00463426	0	0.00410188	0.00671586	0.00588816	0.00962199
LF82	CDS	36979	37872	-	9165	caiD	,	0.0116862	0.0137931	0.0372798	0.0318541	0.00306359	0.00223714	0.0135582	0.0180758	0.00722894	0.0122673
LF82	CDS	37873	39441	-	9167	caiC	,	0.0104972	0.0113277	0.038657	0.0379503	0.00320027	0.00637349	0.0139056	0.0202375	0.0110896	0.00931975
LF82	CDS	39499	40716	-	9169	caiB	,	0.00105958	0.00147053	0.00548182	0.00429825	0.00187387	0.00656814	0	0.000465526	0.00163261	0.0023344
LF82	NCR	40717	40843	,	NCR15	,	,	0.00580683	0.00922129	0.00927771	0.00679494	0.0143771	0.00787402	0.00318138	0.00446465	0.0234864	0.0127932
LF82	CDS	40844	41986	-	9171	caiA	,	0.0217756	0.0208534	0.0404979	0.0359377	0.0247606	0.0209974	0.0113116	0.0181066	0.0126131	0.0110164
LF82	CDS	42017	43531	-	9173	caiT	,	0.000243389	0.000272826	0.000999946	0.000911374	0.000903909	0.000660066	0.000800071	0	0.000656276	0.00214487
LF82	NCR	43532	44003	,	NCR16	,	,	0.000651013	0.0011676	0.00380394	0.00243773	0.00290132	0.00211864	0.00684806	0.00360388	0.0105324	0.0163507
LF82	CDS	44004	44774	+	9175	fixA	,	0.00079709	0.00160829	0.00211042	0.00149236	0.00118411	0	0.00209616	0.00220627	0.00644784	0.00737561
LF82	CDS	44789	45730	+	9177	fixB	,	0.000587156	0.00043878	0.000595627	0.000488582	0.00145374	0	0	0.000902883	0.00158321	0.00215597
LF82	CDS	45781	47067	+	9179	fixC	,	0.000382009	0.000374685	0.00065394	0.000491714	0	0.000777001	0.000313936	0	0.00154508	0.00347167
LF82	CDS	47064	47351	+	9181	fixX	,	0.000213388	0.000239196	0.000779279	0.000799035	0.00316996	0	0	0	0.00517842	0.00282073
LF82	CDS	47410	48741	+	9183	yaaU	,	0.00152255	0.00129295	0.00122157	0.00181402	0.00239889	0.0015015	0.00212331	0.000851367	0.00410542	0.0027445
LF82	NCR	48742	48848	,	NCR17	,	,	0.0580095	0.0502178	0.0340843	0.0392498	0.0341289	0.0654206	0.139713	0.108633	0.106859	0.102495
LF82	CDS	48849	49379	+	9185	kefF	,	0.0224527	0.0176438	0.0109891	0.0115928	0.0163334	0.0301318	0.0327185	0.0379075	0.0327674	0.0328926
LF82	CDS	49372	51234	+	9187	kefC	,	0.00705932	0.00754334	0.00906523	0.00836863	0.0129861	0.0198604	0.0041206	0.00350007	0.00587055	0.00675886
LF82	NCR	51235	51425	,	NCR18	,	,	0.0524464	0.0526582	0.0525829	0.0602413	0.0454084	0.0994764	0.0465381	0.0564042	0.0416443	0.0552923
LF82	CDS	51426	51905	+	9189	folA	,	0.0856538	0.0810875	0.0267682	0.0296042	0.0922458	0.133333	0.0606053	0.069695	0.0797477	0.0820833
LF82	CDS	51991	52224	+	9191	,	antitoxin of gyrase inhibiting toxinantitoxin system CcdAlike protein CDS	0.443846	0.517841	0.502335	0.476225	0.302365	0.15812	0.982463	0.902613	0.558739	0.597127
LF82	CDS	52227	52541	+	9193	,	toxin of gyrase inhibiting toxinantitoxin system CDS	0.20017	0.256309	0.326495	0.293862	0.146362	0.0888889	0.501517	0.445508	0.282495	0.332685
LF82	CDS	52538	53386	-	9195	apaH	,	0.00817961	0.00770837	0.00885569	0.00948677	0.0247324	0.0388693	0.00571075	0.00367321	0.00878319	0.00765485
LF82	CDS	53393	53770	-	9197	apaG	,	0.0567408	0.0501173	0.057444	0.0585959	0.0845323	0.137566	0.0427551	0.0435008	0.0447153	0.0397589
LF82	CDS	53773	54594	-	9199	ksgA	,	0.0386528	0.0342766	0.0228664	0.0209965	0.0688599	0.107056	0.0147458	0.00965711	0.024796	0.017295
LF82	CDS	54591	55580	-	9201	pdxA	,	0.0263825	0.022267	0.0141687	0.0152834	0.0313538	0.0717172	0.00938669	0.00658649	0.016571	0.0106675
LF82	CDS	55580	56866	-	9203	surA	,	0.0749214	0.071083	0.107421	0.0842618	0.12733	0.138306	0.0505437	0.0431756	0.104293	0.111093
LF82	CDS	56919	59273	-	9205	imp	,	0.0393003	0.0397535	0.0277086	0.0256994	0.122696	0.153291	0.022475	0.0226323	0.039897	0.0382901
LF82	NCR	59274	59527	,	NCR19	,	,	0.106701	0.0680748	0.0468303	0.055039	0.1887	0.228346	0.0763532	0.0926415	0.11156	0.110342
LF82	CDS	59528	60343	+	9207	djlA	,	0.0469202	0.0406915	0.0195966	0.0182603	0.0363613	0.0551471	0.0198057	0.0215408	0.0274152	0.0268799
LF82	NCR	60344	60460	,	NCR20	,	,	0.0372936	0.0529911	0.0656992	0.0496631	0.0429164	0.0940171	0.0172665	0.0242312	0.0382407	0.02083
LF82	CDS	60461	61120	-	9209	rluA	,	0.0095908	0.00459256	0.00510073	0.00435837	0.0103744	0.0151515	0.00367305	0.00472509	0.0135581	0.00800062
LF82	CDS	61132	64038	-	9211	hepA	,	0.00450294	0.00386268	0.00223892	0.00241442	0.00753724	0.00997592	0.00222379	0.0031208	0.00564336	0.00377262
LF82	NCR	64039	64202	,	NCR21	,	,	0.121787	0.106273	0.174824	0.230824	0.116902	0.170732	0.0911544	0.108908	0.14247	0.126314
LF82	CDS	64203	66554	-	9213	polB	,	0.00979841	0.00852319	0.0155299	0.0192013	0.0194079	0.025085	0.006356	0.00747335	0.0126819	0.0113981
LF82	CDS	66629	67324	-	9215	arad	,	0.000971282	0.000593866	0.0016123	0.00173583	0.00262341	0.00431034	0.00116102	0.00122201	0.00285706	0.0046688
LF82	NCR	67325	67438	,	NCR22	,	,	0.0118599	0.00906427	0.0137809	0.0100931	0.00800832	0	0.00354417	0.00497378	0.00872156	0.0142521
LF82	CDS	67439	68941	-	9217	araA	,	0.0014311	0.000962514	0.00134391	0.00111004	0.00121483	0.00199601	0.000806458	0.00132038	0.00396909	0.00351325
LF82	CDS	68952	70652	-	9219	araB	,	0.000650324	0.000445487	0.000659707	0.000710253	0.000805069	0.000587889	0.000712585	0.00033334	0.00233805	0.00119396
LF82	NCR	70653	70990	,	NCR23	,	,	0.0165457	0.0116173	0.040504	0.0365948	0.0378144	0.0325444	0.0394473	0.0293571	0.0764814	0.0925334
LF82	CDS	70991	71836	+	9221	arac	,	0.012204	0.00700285	0.0117389	0.00958841	0.0453237	0.0390071	0.0152827	0.0123992	0.0464222	0.0475324
LF82	NCR	71837	72350	,	NCR24	,	,	0.0049021	0.0044228	0.0229235	0.0189157	0.00888082	0.0175097	0.02594	0.0286815	0.0580306	0.0663805
LF82	CDS	72351	73199	+	9223	,	hypothetical protein CDS	0.00419838	0.00616669	0.0213462	0.0182282	0.00430129	0.00706714	0.0204635	0.014025	0.0386461	0.0373174
LF82	CDS	73206	73628	+	9225	,	hypothetical protein CDS	0.0049397	0.00537428	0.0464251	0.0364496	0.0107914	0.00236407	0.0181482	0.0154152	0.0199792	0.0336087
LF82	NCR	73629	73782	,	NCR25	,	,	0.0694369	0.0424961	0.125332	0.0963822	0.180811	0.233766	0.0944499	0.0920472	0.180774	0.255844
LF82	CDS	73783	74547	+	9227	yabi	,	0.0211279	0.0141379	0.0158423	0.014063	0.0817477	0.100654	0.0205979	0.0211239	0.0623848	0.0753965
LF82	NCR	74548	74660	,	NCR26	,	,	0.00652626	0.00304816	0.00893757	0.0106915	0.0363564	0.0442478	0.0107266	0.0100356	0.0395943	0.0431347
LF82	CDS	74661	75359	-	9229	thiQ	,	0.00246174	0.00206961	0.00208699	0.00139917	0.00261216	0.00858369	0.00231208	0	0.0028448	0.00174329
LF82	CDS	75343	76953	-	9231	thiP	,	0.00213626	0.0018815	0.00104484	0.000857065	0.00141674	0.00558659	0	0	0.00277726	0.00126066
LF82	CDS	76929	77912	-	9233	tbpA	,	0.00424693	0.00350043	0.00245188	0.00187091	0.00463897	0.0182927	0.00164242	0.000864345	0.00909382	0.0103198
LF82	NCR	77913	78075	,	NCR27	,	,	0.0109338	0.0059168	0.00722864	0.00564716	0.00560091	0.0552147	0	0.00347859	0.0121995	0.0174436
LF82	CDS	78076	79731	-	9235	sgrR	,	0.00378531	0.00232956	0.00162632	0.00194548	0.00716687	0.0150966	0.00170788	0.00119839	0.00810536	0.0051509
LF82	NCR	79732	80058	,	NCR28	,	,	0.78464	0.326957	8.54593	6.3843	7.08442	6.6055	9.70798	9.67906	8.44967	7.8877
LF82	CDS	80059	80664	-	9237	leuD	,	0.00395507	0.00466077	0.00555525	0.00598089	0.0120521	0.00990099	0.00466708	0.00748529	0.00984413	0.0100541
LF82	CDS	80675	82075	-	9239	leuC	,	0.000701849	0.000639222	0.0014818	0.00131404	0.00684223	0.0121342	0.00230713	0.00121416	0.00354839	0.00376903
LF82	CDS	82078	83169	-	9241	leuB	,	0.00168834	0.00100935	0.00272319	0.00179124	0.00919637	0.0238095	0.00665993	0.00700975	0.0141126	0.00967108
LF82	CDS	83169	84740	-	9243	leuA	,	0.00394849	0.00289226	0.00353352	0.0036963	0.00754983	0.0165394	0.0182484	0.0183954	0.0170769	0.0131778
LF82	NCR	84741	85575	,	NCR29	,	,	0.0468093	0.0146852	0.0393092	0.0589774	0.0120269	0.0131737	0.0445165	0.0716403	0.0470337	0.0574011
LF82	CDS	85576	86520	+	9245	leuO	,	0.0068284	0.00721689	0.00641235	0.00566173	0.00386433	0.00740741	0.0265082	0.0303006	0.051028	0.0490002
LF82	NCR	86521	86837	,	NCR30	,	,	0.012989	0.0078233	0.0169917	0.0132483	0.00719991	0.0157729	0.0216675	0.0250415	0.0329328	0.0474097
LF82	CDS	86838	88562	+	9247	ilvI	,	0.0211621	0.0180108	0.0131732	0.0122398	0.0092618	0.0284058	0.0089005	0.0113402	0.0167151	0.0169538
LF82	CDS	88565	89056	+	9249	ilvH	,	0.0490896	0.0529265	0.0443619	0.0389383	0.0194837	0.0304878	0.0229939	0.0207443	0.0353649	0.0437558
LF82	NCR	89057	89235	,	NCR31	,	,	0.111581	0.10468	0.108768	0.087742	0.0790542	0.167598	0.106088	0.0776076	0.0999812	0.0975753
LF82	CDS	89236	90240	+	9251	fruR	,	0.0446394	0.0390711	0.0353955	0.0326865	0.060409	0.110448	0.0381924	0.0293379	0.0524335	0.0505206
LF82	NCR	90241	90841	,	NCR32	,	,	0.10788	0.100066	0.0556413	0.055616	0.104055	0.161398	0.0927736	0.0910425	0.157162	0.114219
LF82	CDS	90842	91300	+	9253	mraZ	,	0.150894	0.150084	0.125662	0.127093	0.332162	0.544662	0.192775	0.173562	0.287013	0.28141
LF82	CDS	91302	92243	+	9255	mraW	,	0.163882	0.17734	0.0850555	0.0837307	0.352774	0.427813	0.0905006	0.0884825	0.136156	0.122891
LF82	CDS	92240	92605	+	9257	ftsL	,	0.202669	0.227746	0.136438	0.107359	0.376654	0.483607	0.10708	0.0976002	0.207816	0.211971
LF82	CDS	92621	94387	+	9259	ftsI	,	0.160265	0.0623388	0.279238	0.288922	0.138208	0.220713	0.106554	0.153385	0.130823	0.136545
LF82	CDS	94374	95861	+	9261	murE	,	0.0196179	0.0159258	0.0185896	0.0157358	0.0638082	0.108199	0.00407294	0.00971691	0.0157023	0.0128298
LF82	CDS	95858	97216	+	9263	murF	,	0.0197165	0.01835	0.0191568	0.0153669	0.0634832	0.10596	0.00654068	0.00771869	0.0109741	0.0125532
LF82	CDS	97210	98292	+	9265	mraY	,	0.0282026	0.0238533	0.0270956	0.0266669	0.0569012	0.0849492	0.00783449	0.0112564	0.0169841	0.0172526
LF82	CDS	98295	99611	+	9267	murD	,	0.0224451	0.0253166	0.0177654	0.0163811	0.054763	0.0911162	0.0134985	0.00861064	0.0143439	0.0120283
LF82	CDS	99611	100855	+	9269	ftsW	,	0.0458573	0.0457596	0.028392	0.0273559	0.0326315	0.0522088	0.0230414	0.0168509	0.0315447	0.0199015
LF82	CDS	100852	101919	+	9271	murG	,	0.0236501	0.0206407	0.0189654	0.0159986	0.0247898	0.0524345	0.0102144	0.0119454	0.0228083	0.0136916
LF82	CDS	101973	103448	+	9273	murC	,	0.0224005	0.0252498	0.0171441	0.0145775	0.0358747	0.0514905	0.0106757	0.0117167	0.0191981	0.0167868
LF82	CDS	103441	104361	+	9275	ddlB	,	0.0603213	0.0667193	0.0542804	0.0453498	0.115977	0.11835	0.0315858	0.0394014	0.0653123	0.0454257
LF82	CDS	104363	105193	+	9277	ftsQ	,	0.0883748	0.095333	0.0689366	0.0687458	0.101622	0.158845	0.0627203	0.0620914	0.116057	0.100691
LF82	CDS	105190	106452	+	9279	ftsA	,	0.109336	0.119341	0.096401	0.0846787	0.0914394	0.132225	0.0956506	0.0828293	0.168071	0.130571
LF82	CDS	106513	107664	+	9281	ftsZ	,	0.147771	0.156793	0.0606376	0.0468933	0.20367	0.269965	0.122754	0.108529	0.192033	0.205561
LF82	NCR	107665	107764	,	NCR33	,	,	1.25062	1.20141	0.430349	0.369346	2.00849	2.37	1.49089	1.48273	1.83938	1.45821
LF82	CDS	107765	108682	+	9283	lpxC	,	0.582624	0.576472	0.214959	0.205994	1.17898	1.00763	0.727968	0.667071	0.987218	0.982279
LF82	NCR	108683	108911	,	NCR34	,	,	0.249311	0.241862	0.200176	0.218063	0.356807	0.318777	0.582235	0.502634	0.568767	0.537442
LF82	CDS	108912	109424	+	9285	secM	,	0.104702	0.0784227	0.0818106	0.0808567	0.0676258	0.0760234	0.0937237	0.0889753	0.116287	0.107683
LF82	CDS	109486	112191	+	9287	secA	,	0.145032	0.13961	0.0470263	0.0418404	0.0423411	0.0506282	0.101532	0.0958638	0.092959	0.0983191
LF82	CDS	112251	112649	+	9289	mutT	,	0.0169427	0.0162294	0.00801544	0.00937213	0.00572023	0.00501253	0.00708834	0.0135003	0.0149512	0.0162881
LF82	CDS	112737	112934	-	9291	yacG	,	0.134706	0.115858	0.0566748	0.042712	0.092217	0.0959596	0.0550958	0.0701604	0.060258	0.0635947
LF82	CDS	112944	113687	-	9293	yacF	,	0.0462569	0.0441664	0.0168927	0.0164704	0.0386531	0.0456989	0.0211793	0.0281981	0.0307365	0.0480435
LF82	CDS	113687	114307	-	9295	coae	,	0.0874827	0.0787614	0.0255694	0.0262176	0.0705661	0.0515298	0.0813276	0.0698491	0.0696461	0.0739114
LF82	NCR	114308	114531	,	NCR35	,	,	0.54487	0.526505	0.143777	0.149477	0.177291	0.267857	0.371569	0.354382	0.335118	0.306452
LF82	CDS	114532	115575	+	9297	guac	,	0.188017	0.175982	0.0455206	0.049485	0.0738929	0.195402	0.0750794	0.0795661	0.0923783	0.0906525
LF82	CDS	115610	116812	-	9299	hofC	,	0.00153256	0.0014316	0.00181896	0.00114774	0.00227668	0.00249377	0	0.00235665	0.00495889	0.00236351
LF82	CDS	116802	118187	-	9301	hofB	,	0.000709445	0.000994062	0.00125494	0.000788657	0.00164673	0.004329	0.00262361	0.00204549	0.00143472	0.00380982
LF82	CDS	118197	118637	-	9303	ppdD	,	0.000139355	0	0.00101783	0.00117409	0	0.00226757	0.00183236	0.00192861	0.00338183	0.00184211
LF82	NCR	118638	118840	,	NCR36	,	,	0.040264	0.0407222	0.0370368	0.0396762	0.031481	0.0394089	0.0318452	0.0349144	0.0612228	0.0540247
LF82	CDS	118841	119734	-	9305	nadC	,	0.0521754	0.0364477	0.0153764	0.0157018	0.0505492	0.0894855	0.0262126	0.0253696	0.0250233	0.0286238
LF82	CDS	119822	120373	+	9307	ampD	,	0.00846128	0.00648949	0.00782667	0.00541954	0.0173659	0.0271739	0.00439169	0.00410877	0.00630417	0.0125093
LF82	CDS	120370	121224	+	9309	ampE	,	0.00970352	0.00854056	0.0135841	0.00820903	0.014415	0.0327485	0.00378045	0.00331585	0.0145359	0.0128269
LF82	CDS	121267	122637	-	9311	aroP	,	0.0826581	0.0756215	0.0126049	0.013386	0.0209758	0.0284464	0.0677813	0.0576936	0.0471384	0.0462181
LF82	NCR	122638	123164	,	NCR37	,	,	0.109151	0.099738	0.0420544	0.0426839	0.0294499	0.0265655	0.325835	0.328694	0.469773	0.445494
LF82	CDS	123165	124946	+	9313	,	Uropathogenic specific protein EC 31211 CDS	0.0187264	0.0223056	0.0317694	0.0293141	0.00742859	0.00785634	0.0648452	0.0618875	0.131396	0.122859
LF82	CDS	124952	125242	+	9315	,	hypothetical protein CDS	0.169584	0.187964	0.456577	0.373059	0.0596083	0.0412371	0.288795	0.251355	0.242585	0.184249
LF82	NCR	125243	125349	,	NCR38	,	,	0.0740914	0.0991479	0.140532	0.0967803	0.0255967	0.0280374	0.283203	0.249061	0.394915	0.16703
LF82	CDS	125350	125637	+	9317	,	,	0.0537737	0.0734332	0.0676024	0.0599276	0.00950988	0.0138889	0.192198	0.171284	0.253743	0.211555
LF82	CDS	125640	125933	+	9319	,	hypothetical protein CDS	0.0779692	0.103567	0.138553	0.110365	0.0186316	0.0204082	0.192398	0.200575	0.246873	0.259738
LF82	NCR	125934	126084	,	NCR39	,	,	0.088724	0.143708	0.107386	0.102488	0.0544141	0.0463576	0.577958	0.651499	0.464206	0.468055
LF82	CDS	126085	126330	+	9321	,	,	0.405957	0.565109	1.0063	0.963753	0.118758	0.0813008	1.44862	1.64917	0.755797	0.615883
LF82	CDS	126331	126621	+	9323	,	hypothetical protein CDS	0.607798	0.77103	1.38381	1.23681	0.183531	0.109966	1.97991	2.03227	0.763631	0.689538
LF82	NCR	126622	127076	,	NCR40	,	,	0.233531	0.295085	0.338375	0.268054	0.0682203	0.0615385	0.723712	0.629319	0.404259	0.34191
LF82	CDS	127077	127841	+	9325	pdhR	,	0.0710957	0.0702392	0.00975473	0.0115061	0.0250613	0.054902	0.0713004	0.0544775	0.105924	0.0886706
LF82	NCR	127842	128001	,	NCR41	,	,	0.781639	0.942911	0.106956	0.116859	0.116972	0.13125	1.56816	1.25097	0.668017	0.639742
LF82	CDS	128002	130665	+	9327	aceE	,	0.196017	0.217345	0.0323085	0.0280958	0.110863	0.17042	0.215213	0.173892	0.130254	0.126857
LF82	CDS	130680	132572	+	9329	aceF	,	0.122132	0.126568	0.0273575	0.0224591	0.108271	0.151611	0.0160078	0.0130296	0.028625	0.0223155
LF82	NCR	132573	132779	,	NCR42	,	,	0.312622	0.318152	0.0932424	0.0769852	0.222724	0.454106	0.111256	0.0958713	0.189725	0.145206
LF82	CDS	132780	134204	+	9331	lpd	,	0.403796	0.42561	0.136352	0.101173	0.381516	0.605614	0.106042	0.0781878	0.248739	0.23345
LF82	NCR	134205	134445	,	NCR43	,	,	0.270048	0.281842	0.0838129	0.071376	0.140162	0.195021	0.0419124	0.022351	0.0907621	0.0926979
LF82	CDS	134446	136191	-	9333	yach	,	0.0017599	0.00130202	0.00160676	0.001318	0.00313728	0.0103093	0.00254547	0.00178612	0.00398614	0.00209374
LF82	NCR	136192	136545	,	NCR44	,	,	0.0741287	0.0319144	0.11713	0.113761	0.210184	0.607345	0.245389	0.259479	0.303333	0.257021
LF82	CDS	136546	139143	+	9335	acnB	,	0.0382738	0.0338609	0.0951116	0.0742493	0.529566	0.939569	0.0612741	0.0608914	0.155185	0.128672
LF82	NCR	139144	139317	,	NCR45	,	,	0.42913	0.418874	0.361155	0.340554	1.31171	2.28736	0.181119	0.182486	0.217137	0.17508
LF82	CDS	139318	139680	+	9337	yacL	,	0.529568	0.485635	0.216858	0.247555	0.704203	0.906336	0.20814	0.235083	0.310877	0.354713
LF82	CDS	139718	140512	-	9339	speD	,	0.517	0.599893	0.0955601	0.102904	0.0671792	0.142138	0.0614947	0.0581275	0.0750383	0.0694858
LF82	CDS	140528	141394	-	9341	speE	,	0.536939	0.627783	0.0537136	0.05408	0.0710773	0.117647	0.171028	0.165133	0.157682	0.178965
LF82	NCR	141395	141499	,	NCR46	,	,	0.623336	0.703975	0.0700015	0.0706803	0.0782527	0.12381	0.531018	0.477909	0.331419	0.313343
LF82	CDS	141500	141847	-	9343	yacC	,	0.196729	0.176972	0.0282153	0.0386843	0.0773907	0.091954	0.0975259	0.0830964	0.0742836	0.0618616
LF82	NCR	141848	142012	,	NCR47	,	,	0.153453	0.139864	0.0251636	0.0373076	0.0691628	0.0969697	0.0881532	0.0601375	0.0662838	0.0590815
LF82	CDS	142013	143563	+	9345	cueO	,	0.00622085	0.00639583	0.00379842	0.0034867	0.0185415	0.0606061	0.0039075	0.00475251	0.014744	0.0133562
LF82	NCR	143564	143827	,	NCR48	,	,	0.0402721	0.0501007	0.0257162	0.0222277	0.0674337	0.0530303	0.0321392	0.027921	0.0677903	0.0400031
LF82	CDS	143828	146218	-	9347	gcd	,	0.0323342	0.0311453	0.0100671	0.00803646	0.0471556	0.0539523	0.0199399	0.0154143	0.0438704	0.0365244
LF82	NCR	146219	146423	,	NCR49	,	,	0.142097	0.121311	0.0164219	0.0148737	0.0578943	0.0878049	0.0729235	0.0802112	0.0460754	0.0495348
LF82	CDS	146424	146960	+	9349	hpt	,	0.203021	0.203715	0.0253897	0.0260333	0.0484526	0.0986965	0.0722298	0.0681046	0.0759117	0.0726142
LF82	CDS	147001	147663	-	9351	can	,	0.89069	0.922046	0.0832735	0.0977932	0.128061	0.104072	0.273623	0.237751	0.263186	0.281205
LF82	NCR	147664	147771	,	NCR50	,	,	1.48518	1.51299	0.170402	0.199759	0.232464	0.240741	0.587348	0.56176	0.607602	0.406186
LF82	CDS	147772	148698	+	9353	yadG	,	0.0448818	0.0439192	0.00962371	0.00806792	0.0393937	0.0722762	0.0231002	0.0192673	0.0327129	0.0302339
LF82	CDS	148695	149465	+	9355	yadH	,	0.0533253	0.0560221	0.0147002	0.0152221	0.0444041	0.0674449	0.0178174	0.0205918	0.0393318	0.0363512
LF82	NCR	149466	149569	,	NCR51	,	,	0.0892289	0.100683	0.0615031	0.0580837	0.122897	0.192308	0.0310797	0.0708763	0.114722	0.12498
LF82	CDS	149570	150010	+	9357	yadI	,	0.023133	0.0206197	0.0240463	0.0207423	0.0538246	0.0589569	0.0192398	0.0192861	0.0248001	0.0377633
LF82	CDS	150074	151303	+	9359	yadE	,	0.0153389	0.015962	0.0245416	0.0260992	0.0111335	0.0154472	0.0114969	0.0122161	0.0198043	0.0257581
LF82	CDS	151307	151687	-	9361	panD	,	0.939094	0.86879	0.0820267	0.0983001	0.213261	0.254593	0.260873	0.279785	0.317066	0.350748
LF82	NCR	151688	151960	,	NCR52	,	,	0.688168	0.639174	0.068234	0.0817649	0.130421	0.212454	0.168718	0.190042	0.233086	0.245497
LF82	CDS	151961	152845	+	9363	yadD	,	0.113328	0.0995575	0.112977	0.117921	0.0278527	0.0700565	0.114591	0.109558	0.0825739	0.0761885
LF82	CDS	152927	153778	-	9365	panC	,	0.0691737	0.0646032	0.0199539	0.0176238	0.122691	0.169014	0.0526384	0.0502457	0.0583484	0.0653139
LF82	CDS	153790	154584	-	9367	panB	,	0.0820182	0.0645559	0.0122097	0.0115061	0.066605	0.138365	0.0752167	0.0684692	0.0687851	0.0648875
LF82	NCR	154585	154695	,	NCR53	,	,	0.202084	0.171911	0.0515588	0.0621951	0.106922	0.288288	0.323957	0.321817	0.174667	0.2159
LF82	CDS	154696	155958	-	9369	yadC	,	0.0121646	0.0127086	0.00808525	0.0102033	0.00542131	0.0142518	0.0281513	0.0329971	0.0551053	0.0549942
LF82	CDS	156008	156604	-	9371	yadK	,	0.00308822	0.00426947	0.00319543	0.00289098	0.00458768	0.00335008	0.00541421	0.00237442	0.011658	0.019731
LF82	CDS	156631	157239	-	9373	yadL	,	0.00444014	0.00622145	0.00359313	0.00273955	0.00299819	0.00656814	0.0112785	0.00931052	0.0359174	0.046021
LF82	CDS	157251	157817	-	9375	yadM	,	0.00531098	0.00607482	0.00623423	0.00375419	0.000805069	0.00529101	0.00641326	0.00700013	0.0087677	0.0214913
LF82	CDS	157834	160422	-	9377	htrE	,	0.00448633	0.00428391	0.00455106	0.00475532	0.00211576	0.00502124	0.0063984	0.00678923	0.0113289	0.0133356
LF82	CDS	160457	161197	-	9379	ecpD	,	0.00381506	0.00557801	0.00181726	0.00295028	0.0024641	0	0.00490732	0.00229559	0.0140887	0.0115113
LF82	NCR	161198	161305	,	NCR54	,	,	0.0250375	0.0414607	0.00727327	0.0101211	0.00422661	0	0.0336696	0.0210004	0.0414274	0.0451317
LF82	CDS	161306	161896	-	9381	yadN	,	0.0191334	0.0228463	0.00493675	0.00457518	0.00154475	0.00169205	0.0109384	0.00719557	0.0126175	0.0171821
LF82	NCR	161897	162259	,	NCR55	,	,	0.0126974	0.0119558	0.00602814	0.00602248	0.0012575	0	0.0122435	0.0109341	0.0260205	0.0335691
LF82	CDS	162260	162739	-	9383	folK	,	0.0176685	0.0169351	0.00900067	0.00731117	0.000950988	0.01875	0.00757567	0.00767827	0.0238208	0.0186168
LF82	CDS	162736	164100	-	9385	pcnB	,	0.0680289	0.0577856	0.0184972	0.0150043	0.0341102	0.0695971	0.0340396	0.0294929	0.0670122	0.0553484
LF82	CDS	164193	165119	-	9387	yadB	,	0.031888	0.0260097	0.00883687	0.00893677	0.0118181	0.02589	0.0113322	0.0134566	0.0327129	0.0258522
LF82	CDS	165156	165611	-	9389	dksA	,	1.73235	1.79941	0.288538	0.294213	1.36842	1.63158	1.16515	1.1191	1.50556	1.52231
LF82	NCR	165612	165788	,	NCR56	,	,	2.63044	2.79563	0.584855	0.592532	2.38553	3.02825	1.58647	1.59211	2.19074	1.9093
LF82	CDS	165789	166493	-	9391	sfsA	,	0.317739	0.36721	0.526301	0.532463	0.76856	0.771631	0.22924	0.248117	0.320842	0.258691
LF82	CDS	166508	167038	-	9393	ligT	,	0.0129624	0.0101192	0.00147931	0.00108344	0.0051579	0.0150659	0.00228269	0.00320345	0.00655349	0.00841439
LF82	CDS	167067	169541	+	9395	hrpB	,	0.00451916	0.00459256	0.00306044	0.00251042	0.00737736	0.0165657	0.00408117	0.0024055	0.0122525	0.0123087
LF82	CDS	169635	172169	+	9397	mrcB	,	0.039031	0.0372568	0.0181715	0.0138663	0.0322323	0.0560158	0.0114756	0.01096	0.0341224	0.0314053
LF82	misc_feature	172389	174632	+	9399	,	Ferrichromeiron receptor	0.434106	0.451459	0.00817617	0.00751178	0.0573644	0.0842246	0.231186	0.24813	0.0994701	0.0964781
LF82	CDS	174683	175480	+	9401	fhuC	,	0.0164806	0.0180422	0.00274212	0.00180233	0.00514821	0.0162907	0.00658203	0.00461851	0.00996749	0.00814407
LF82	CDS	175480	176370	+	9403	fhuD	,	0.0108289	0.00788622	0.00170024	0.00187249	0.00358622	0.00561167	0.00408117	0.00286369	0.00446356	0.00638226
LF82	CDS	176367	178349	+	9405	fhuB	,	0.00331606	0.00184119	0.000962014	0.000841343	0.00184155	0.00554715	0.000814999	0.000142968	0.00150417	0.001229
LF82	CDS	178384	179664	-	9407	hemL	,	0.0259064	0.0240921	0.0127021	0.0109133	0.0477498	0.106948	0.040372	0.0440418	0.0597641	0.0650024
LF82	NCR	179665	179888	,	NCR57	,	,	0.2343	0.20113	0.263257	0.328489	0.360696	0.40625	0.734118	0.737873	0.36175	0.382612
LF82	CDS	179889	181310	+	9409	clcA	,	0.0598566	0.0618155	0.0589884	0.0661884	0.0667698	0.0949367	0.108823	0.10148	0.0709685	0.0808372
LF82	CDS	181392	181736	+	9411	yadR	,	1.43325	1.77413	0.944892	1.11026	1.28474	0.918841	3.61641	3.23689	2.86606	3.0717
LF82	CDS	181783	182406	-	9413	yadS	,	0.0325991	0.0303595	0.0641106	0.0551334	0.0131675	0.0176282	0.0265472	0.0190821	0.0485975	0.0488204
LF82	CDS	182444	183244	-	9415	btuF	,	0.0365972	0.0367233	0.0622022	0.0555913	0.0410314	0.0611735	0.0226986	0.017343	0.025446	0.0172413
LF82	CDS	183237	183935	-	9417	mtn	,	0.125901	0.117672	0.0266493	0.0296294	0.187422	0.227468	0.0815008	0.0855788	0.103124	0.0877454
LF82	CDS	184019	185536	+	9419	dgt	,	0.063075	0.0584962	0.0134171	0.0130372	0.0228538	0.0573123	0.0332704	0.0321231	0.0442111	0.048967
LF82	NCR	185537	185665	,	NCR58	,	,	0.266784	0.288904	0.0991677	0.10525	0.598017	0.550388	0.663997	0.549429	1.38734	1.3508
LF82	CDS	185666	187090	+	9421	degP	,	0.110577	0.0986676	0.0336255	0.0306426	0.349163	0.37193	0.168419	0.149412	0.723192	0.692368
LF82	NCR	187091	187244	,	NCR59	,	,	0.08939	0.0863342	0.0426275	0.0343689	0.195632	0.24026	0.133804	0.150957	0.677903	0.669942
LF82	CDS	187245	188402	+	9423	cdaR	,	0.0132676	0.0148128	0.0165708	0.0152024	0.0201038	0.037133	0.015352	0.0115067	0.0493694	0.0473532
LF82	CDS	188455	188841	-	9425	yaeH	,	0.47116	0.538113	0.671122	0.673568	0.5414	0.816537	0.370627	0.419764	0.251776	0.227758
LF82	NCR	188842	189159	,	NCR60	,	,	0.25993	0.347475	0.20767	0.226142	0.233979	0.40566	0.200747	0.23358	0.171963	0.15711
LF82	CDS	189160	189984	-	9427	dapD	,	0.373799	0.32983	0.0310125	0.0347972	0.0984878	0.150303	0.163083	0.17354	0.126542	0.11127
LF82	CDS	190015	192687	-	9429	glnD	,	0.00377057	0.00327304	0.00356841	0.00297015	0.00939247	0.0142162	0.00196501	0.00233338	0.00520748	0.00562247
LF82	CDS	192749	193543	-	9431	map	,	0.531765	0.566012	0.0501091	0.0485572	0.0677534	0.116981	0.168221	0.185437	0.131317	0.156343
LF82	NCR	193544	193748	,	NCR61	,	,	0.31867	0.345114	0.0298331	0.0325538	0.104655	0.141463	0.143876	0.120317	0.0994258	0.108977
LF82	misc_RNA	193749	193884	+	9433	tff	,	13.8004	11.0065	1.32638	1.43488	0.684711	1.11029	4.43548	4.47146	4.85797	4.46505
LF82	CDS	193911	194636	+	9435	rpsB	,	8.38675	8.26671	0.625535	0.597572	0.471564	0.848485	1.80313	1.63894	2.17888	2.16129
LF82	NCR	194637	194770	,	NCR62	,	,	15.158	16.8694	1.3646	1.19354	0.72559	1.35821	2.29155	2.02474	2.72308	2.81602
LF82	CDS	194771	195622	+	9437	tsf	,	5.45073	5.70335	0.875865	0.74398	0.176803	0.247653	1.79682	1.6265	1.72536	1.93749
LF82	NCR	195623	195768	,	NCR63	,	,	0.7884	0.956889	0.176779	0.176926	0.0969226	0.136986	0.426175	0.452443	0.371144	0.403403
LF82	CDS	195769	196494	+	9439	pyrH	,	0.352566	0.398718	0.0550261	0.054757	0.073564	0.11157	0.0834784	0.065995	0.121201	0.105183
LF82	NCR	196495	196643	,	NCR64	,	,	3.22993	3.13188	0.366773	0.394219	0.738324	1.42953	1.09822	0.915208	0.690642	0.591559
LF82	CDS	196644	197201	+	9441	frr	,	2.02451	2.00628	0.226644	0.227957	0.593907	0.994624	0.543059	0.494864	0.483765	0.437487
LF82	CDS	197293	198489	+	9443	dxr	,	0.0946735	0.0961676	0.0744826	0.07416	0.0850407	0.0676692	0.0772967	0.0738961	0.0760021	0.0811014
LF82	NCR	198490	198674	,	NCR65	,	,	0.455104	0.470303	0.400642	0.391829	0.236873	0.227027	0.38438	0.369323	0.40039	0.40399
LF82	CDS	198675	199436	+	9445	ispU	,	0.178318	0.173306	0.0594952	0.0605505	0.0826686	0.145669	0.0546137	0.0639933	0.109603	0.100214
LF82	CDS	199449	200306	+	9447	cdsA	,	0.122911	0.127259	0.0580045	0.0514958	0.0691628	0.107226	0.0414396	0.0350251	0.0932841	0.0937351
LF82	CDS	200318	201670	+	9449	rseP	,	0.24228	0.246532	0.105249	0.0977125	0.124493	0.192905	0.0946632	0.0829772	0.248381	0.236566
LF82	CDS	201700	204132	+	9451	yaet	,	0.30743	0.304349	0.0779471	0.0727348	0.135835	0.288122	0.0622743	0.0526693	0.210457	0.198335
LF82	NCR	204133	204253	,	NCR66	,	,	4.19828	4.68328	0.977486	0.844414	1.10535	2.05785	0.42407	0.353796	1.09286	1.10778
LF82	CDS	204254	204739	+	9453	skp	,	1.78221	2.04596	0.323025	0.32648	0.444264	0.808642	0.327552	0.313256	0.622945	0.625158
LF82	CDS	204743	205768	+	9455	lpxD	,	0.747291	0.765427	0.138356	0.138948	0.172624	0.316764	0.336696	0.282676	0.525716	0.512681
LF82	NCR	205769	205872	,	NCR67	,	,	1.37212	1.6308	0.432679	0.43867	0.447696	0.663462	1.55398	1.40662	1.76863	1.43337
LF82	CDS	205873	206328	+	9457	fabZ	,	0.422777	0.43433	0.132395	0.119351	0.306318	0.392544	0.440363	0.399146	0.513482	0.499715
LF82	CDS	206332	207120	+	9459	lpxA	,	0.175721	0.183877	0.0370498	0.0323746	0.165465	0.217997	0.0747645	0.0614441	0.134836	0.125099
LF82	CDS	207120	208268	+	9461	lpxB	,	0.0462656	0.0519212	0.0124522	0.0138694	0.0389334	0.0739774	0.0239116	0.0194925	0.0372089	0.0371188
LF82	CDS	208265	208861	+	9463	rnhB	,	0.0195587	0.0196165	0.00921037	0.00751655	0.0191153	0.0351759	0.0135355	0.00712325	0.0166542	0.019731
LF82	CDS	208898	212380	+	9465	dnae	,	0.033595	0.0304391	0.0133222	0.0114301	0.0195276	0.0433534	0.0124122	0.0120467	0.023265	0.021458
LF82	CDS	212393	213352	+	9467	accA	,	0.125472	0.124717	0.0250148	0.0221133	0.0580103	0.096875	0.0395618	0.0392773	0.0714623	0.0719287
LF82	CDS	213450	215591	+	9469	ldcC	,	0.00516434	0.00482412	0.00400772	0.00402875	0.0447524	0.0644258	0.00811089	0.00900017	0.0118364	0.01536
LF82	CDS	215648	216037	+	9471	yaeR	,	0.0316733	0.0273787	0.0102145	0.0122437	0.0479883	0.0948718	0.0393676	0.0421623	0.0828548	0.0729051
LF82	CDS	216102	217400	+	9473	tilS	,	0.0124425	0.0114549	0.00980487	0.00819333	0.0158132	0.0269438	0.0077759	0.0093847	0.0267891	0.0287676
LF82	CDS	217449	217709	-	9475	rof	,	0.470218	0.521019	0.0696514	0.0764869	0.309563	0.455939	0.208984	0.220504	0.207613	0.182083
LF82	CDS	217696	217896	-	9477	yaeP	,	0.772017	0.777651	0.135106	0.138817	0.390615	0.691542	0.506552	0.578294	0.44519	0.355665
LF82	NCR	217897	218061	,	NCR68	,	,	0.552356	0.563633	0.112216	0.108088	0.204722	0.369697	0.438317	0.469072	0.361548	0.315102
LF82	CDS	218062	218607	+	9479	yaeQ	,	0.0755252	0.0727997	0.0441877	0.0497333	0.0535061	0.0604396	0.0525394	0.0654243	0.064645	0.0624901
LF82	CDS	218604	219026	+	9481	yaeJ	,	0.0389364	0.0343628	0.033824	0.0368576	0.0615107	0.0898345	0.0257895	0.0341815	0.102246	0.0825815
LF82	CDS	219040	219750	+	9483	nlpE	,	0.034142	0.0318767	0.0238321	0.0239508	0.038521	0.0773558	0.0443246	0.0402729	0.081806	0.0594139
LF82	NCR	219751	219905	,	NCR69	,	,	0.0733503	0.0693329	0.0709495	0.0716347	0.0471199	0.083871	0.0964472	0.0713336	0.10584	0.0602727
LF82	CDS	219906	220730	-	9485	yaeF	,	0.00439501	0.00450906	0.00618889	0.00516031	0.0011066	0.00242424	0.00440766	0.00412371	0.011449	0.011324
LF82	CDS	220783	222501	-	9487	proS	,	0.100388	0.10191	0.0300614	0.0214526	0.0687765	0.116928	0.0390168	0.0420558	0.0604421	0.0486761
LF82	NCR	222502	222611	,	NCR70	,	,	0.222358	0.194766	0.0800815	0.0894338	0.244836	0.354545	0.194672	0.265464	0.131061	0.110778
LF82	CDS	222612	223319	-	9489	yaeB	,	0.0236101	0.0219898	0.0126798	0.01292	0.0303027	0.0381356	0.0302456	0.0392423	0.0224691	0.0200798
LF82	CDS	223316	223720	-	9491	rcsF	,	0.0596347	0.0435443	0.0139924	0.0133528	0.0360671	0.103704	0.0369119	0.0385007	0.0576915	0.0381112
LF82	NCR	223721	223837	,	NCR71	,	,	0.439119	0.51578	0.117971	0.105227	0.124848	0.239316	0.486915	0.513702	0.305925	0.204829
LF82	CDS	223838	224653	-	9493	metQ	,	0.545193	0.598637	0.1303	0.123874	0.158312	0.185049	0.507025	0.496829	0.36249	0.375323
LF82	CDS	224693	225346	-	9495	metI	,	0.211994	0.220253	0.0461562	0.0460948	0.0593277	0.0779817	0.133443	0.13395	0.134544	0.111173
LF82	CDS	225339	226370	-	9497	metN	,	0.0080988	0.00660849	0.00570867	0.00546317	0.00486552	0.0135659	0.0230989	0.0217024	0.0231223	0.0212539
LF82	NCR	226371	226557	,	NCR72	,	,	0.147231	0.122673	0.0333048	0.0347644	0.0244104	0.0641711	0.0799429	0.118254	0.0877286	0.0325817
LF82	CDS	226558	227130	+	9499	gmhB	,	0.151869	0.132126	0.0335865	0.033936	0.0358488	0.120419	0.0662816	0.0702579	0.067672	0.0432414
LF82	NCR	227131	227495	,	NCR73	,	,	0.0276129	0.0330287	0.0358169	0.0464972	0.0225111	0.0657534	0.00996252	0.00776727	0.0231539	0.0267081
LF82	rRNA	227496	229042	+	9501	rrsH	,	0.110755	0.0897732	0.0671338	0.0722199	4.03155	4.92631	0.253861	0.225595	1.19125	1.21961
LF82	tRNA	229106	229182	+	9503	ileV	,	0	0	0	0	0	0	0	0	0	0
LF82	tRNA	229225	229300	+	9505	alaV	,	0	0	0	0	0	0	0	0	0	0
LF82	NCR	229301	229474	,	NCR74	,	,	0	0	0	0	0	0	0	0	0	0
LF82	rRNA	229475	232376	+	9507	rrlH	,	0	0	0	0	0	0	0	0	0	0
LF82	rRNA	232470	232589	+	9509	rrfH	,	1.18558	0.91105	0.875286	0.838507	0.0684711	0.141667	0.11111	0.113402	0.190566	0.243711
LF82	tRNA	232641	232717	+	9511	aspU	,	1.44301	1.28562	0.805187	0.779277	0.0948518	0.155844	0.120686	0.143594	0.206599	0.232106
LF82	NCR	232718	232879	,	NCR75	,	,	0.21206	0.227927	0.198803	0.194609	0.0225419	0.0555556	0.124702	0.127752	0.254702	0.2056
LF82	CDS	232880	233683	+	9513	dkgB	,	0.0228548	0.027504	0.0075369	0.00729864	0.00340652	0.00248756	0.0201013	0.0218623	0.0680151	0.0565831
LF82	CDS	233680	234594	-	9515	yafC	,	0.0271345	0.0271789	0.00901408	0.0111288	0.0414069	0.0808743	0.028702	0.0381105	0.0793233	0.092779
LF82	NCR	234595	234834	,	NCR76	,	,	0.175149	0.15299	0.0635891	0.069516	0.155962	0.258333	0.148146	0.159472	0.180209	0.147242
LF82	CDS	234835	235635	+	9517	yafD	,	0.0856236	0.0780908	0.0451806	0.0497736	0.173814	0.247191	0.0862548	0.0895466	0.140264	0.142495
LF82	CDS	235713	236483	+	9519	yafE	,	0.0556369	0.0519121	0.0507228	0.0634253	0.0586134	0.077821	0.0670773	0.0739099	0.11864	0.119063
LF82	CDS	236532	237890	-	9521	mltD	,	0.456146	0.385045	0.143924	0.172041	0.156861	0.279617	0.514335	0.562004	0.548341	0.568182
LF82	CDS	237962	238717	-	9523	gloB	,	0.159655	0.175775	0.10472	0.102124	0.051927	0.0873016	0.169952	0.151128	0.112446	0.106382
LF82	CDS	238751	239473	+	9525	yafS	,	0.108376	0.115195	0.0336804	0.0367622	0.0353562	0.0414938	0.0653834	0.0580343	0.063946	0.0584278
LF82	CDS	239470	239937	-	9527	rnhA	,	0.150488	0.151466	0.0221795	0.0279047	0.0429164	0.0534188	0.0362596	0.0315006	0.0297427	0.0338488
LF82	CDS	240002	240733	+	9529	dnaQ	,	0.18974	0.202054	0.0763437	0.0788293	0.110377	0.0915301	0.192083	0.191715	0.171822	0.183671
LF82	NCR	240734	240865	,	NCR77	,	,	0.38177	0.322523	0.14282	0.116368	0.076079	0.0909091	0.584627	0.622852	0.519726	0.590815
LF82	tRNA	240866	240942	+	9531	aspV	,	0.545918	0.368598	0.188727	0.163626	0.0592824	0.103896	1.11766	1.20766	0.897414	0.828197
LF82	NCR	240943	241271	,	NCR78	,	,	0.151678	0.106578	0.0617359	0.0626016	0.0152621	0.0212766	0.359825	0.404146	0.456331	0.374086
LF82	CDS	241272	242057	+	9533	yafT	,	0.062863	0.0698526	0.0433303	0.0421597	0.00638832	0.00381679	0.113089	0.116504	0.288411	0.284227
LF82	NCR	242058	242396	,	NCR79	,	,	0.0262863	0.033733	0.0188682	0.0159524	0.00673266	0.00294985	0.0750863	0.0510142	0.13638	0.154566
LF82	CDS	242397	242876	-	9535	,	hypothetical protein CDS	0.00909031	0.0111944	0.00561081	0.00671189	0.00475494	0.0104167	0.0168348	0.0265786	0.0113925	0.00676976
LF82	CDS	242894	244252	-	9537	,	hypothetical protein CDS	0.00470301	0.00517044	0.00396348	0.0041063	0.00100767	0.00662252	0.00475686	0.00959621	0.00804771	0.00478217
LF82	CDS	244263	247751	-	9539	,	hypothetical protein CDS	0.00103923	0.00130314	0.001383	0.0010553	0.00156999	0.00229292	0.00127383	0.00105634	0.00327715	0.00302689
LF82	CDS	247807	249249	-	9541	,	hypothetical protein CDS	0.000383299	0.000238699	0.00104984	0.000956848	0.00126535	0.000693001	0	0	0.00103353	0.00197041
LF82	CDS	249254	249997	-	9543	,	hypothetical protein CDS	8.26017e-05	0.000277776	0.000452484	0.000618607	0	0	0	0	0	0.00163784
LF82	CDS	249994	252756	-	9545	,	hypothetical protein CDS	0.000289151	0.000324122	0.000507673	0.0004789	0.00016521	0.0028954	0.000146231	0.000205216	0.00179924	0.00117607
LF82	CDS	252766	253530	-	9547	,	hypothetical protein CDS	0.000803342	0.000450251	0.00095347	0.00135366	0.000596698	0	0.0010563	0	0.00389905	0.00318577
LF82	CDS	253535	254881	-	9549	,	hypothetical protein CDS	0.000775609	0.000664848	0.00091639	0.00102504	0.00338882	0.00519673	0.000299952	0	0.00295251	0.00211084
LF82	CDS	254884	255408	-	9551	,	hypothetical protein CDS	0.00105353	0.000787297	0.00160309	0.000986237	0.00173895	0.00761905	0	0	0.00284074	0.000773687
LF82	CDS	255405	256697	-	9553	,	hypothetical protein CDS	0.000332706	0.000319668	0.000911268	0.000533926	0.00141214	0.00309358	0.000312479	0	0.000384477	0
LF82	CDS	256702	257751	-	9555	,	hypothetical protein CDS	0.00158029	0.00118095	0.00122903	0.00164373	0.0034779	0.0047619	0.000384796	0.000810015	0.00284074	0.00116053
LF82	CDS	257715	259556	-	9557	,	hypothetical protein CDS	0.00417044	0.00276751	0.00341156	0.00477859	0.00495629	0.00705755	0.00350954	0.00369388	0.00485794	0.00771797
LF82	CDS	259562	259987	-	9559	,	hypothetical protein CDS	0.00216393	0.00291078	0.00395127	0.00243087	0.00321461	0.00938967	0.00189688	0.00199652	0.00700181	0.00667441
LF82	CDS	259992	261476	-	9561	,	hypothetical protein CDS	0.000786301	0.00129891	0.00124685	0.00120097	0.00061478	0.003367	0.00108831	0.00114548	0.00334767	0.00273526
LF82	CDS	261499	262002	-	9563	,	hypothetical protein CDS	0.00304839	0.00273367	0.00166988	0.00296784	0.000905703	0.00198413	0.0112232	0.00618762	0.0236728	0.0225659
LF82	NCR	262003	262707	,	NCR80	,	,	0.00366119	0.00371314	0.00541184	0.004733	0.00971222	0.0070922	0.0183392	0.0168897	0.0380779	0.0380259
LF82	CDS	262708	263226	+	9565	,	hypothetical protein CDS	0.0113675	0.00663665	0.00648648	0.0045448	0.0219882	0.0115607	0.0116773	0.00546253	0.0172415	0.0203484
LF82	NCR	263227	263446	,	NCR81	,	,	0.00614556	0.00344442	0.00331548	0.00470704	0.00829953	0.00454545	0.00918263	0.00257732	0.0135581	0.0018463
LF82	CDS	263447	265789	+	9567	,	hypothetical protein CDS	0.00194098	0.00138189	0.00593888	0.0061631	0.00136377	0.00512164	0.00396621	0.00338803	0.00615311	0.00797462
LF82	CDS	265868	266767	+	9569	,	hypothetical protein CDS	0.0149542	0.0183703	0.0674543	0.0635392	0.0076079	0.0111111	0.02514	0.0315006	0.0359037	0.0261764
LF82	CDS	266780	267445	+	9571	,	hypothetical protein CDS	0.00692068	0.0110677	0.0475992	0.0430183	0.00548317	0.00600601	0.0248731	0.0217099	0.0485186	0.0359834
LF82	NCR	267446	267911	,	NCR82	,	,	0.0110778	0.0133046	0.0319069	0.0320986	0.00881603	0.00214592	0.145661	0.12411	0.231496	0.265851
LF82	CDS	268098	268748	+	9573	,	receptor protein CDS	0.00821297	0.00698408	0.00680881	0.00830701	0.00210357	0.00768049	0.0837862	0.0910178	0.232146	0.258935
LF82	CDS	268767	270749	+	9575	,	hypothetical protein CDS	0.00179749	0.00198015	0.00299922	0.00284316	0.000690581	0.00403429	0.00407499	0.00314529	0.0175487	0.0170012
LF82	NCR	270750	270855	,	NCR83	,	,	0.015074	0.0162473	0.0349352	0.0358209	0.0215318	0.0283019	0.0381166	0.0160475	0.121937	0.15711
LF82	CDS	270856	271902	+	9577	,	hypothetical protein CDS	0.00628057	0.00802712	0.015005	0.0169789	0.00435983	0.00859599	0.0173654	0.0178714	0.108257	0.106299
LF82	CDS	271895	273334	+	9579	,	hypothetical protein CDS	0.0264601	0.0262637	0.0970202	0.0839785	0.00950988	0.0131944	0.156844	0.143131	0.137746	0.13201
LF82	CDS	273309	273599	+	9581	,	hypothetical protein CDS	0.153956	0.146773	0.660185	0.591516	0.0423533	0.0412371	0.901097	0.813495	0.621838	0.597414
LF82	NCR	273600	273856	,	NCR84	,	,	0.0937378	0.11258	0.36503	0.353466	0.0230901	0.0389105	0.338006	0.334249	0.555159	0.508917
LF82	CDS	273857	274036	+	9583	,	,	0.0730639	0.0792217	0.104423	0.100359	0.0076079	0.0111111	0.291804	0.242555	0.254088	0.279817
LF82	CDS	274136	274621	+	9585	,	yhhI transposase CDS	0.0185884	0.0231046	0.0230897	0.0236751	0.00375699	0.00411523	0.0615198	0.0460842	0.101267	0.127873
LF82	NCR	274622	274849	,	NCR85	,	,	0.025337	0.0386742	0.0292845	0.0257373	0.00200208	0.0131579	0.0868322	0.0609288	0.200596	0.194185
LF82	CDS	274850	275353	+	9587	,	hypothetical protein CDS	0.0139007	0.0224161	0.0199273	0.0151817	0.00362281	0	0.0489011	0.0483759	0.0611547	0.0507732
LF82	CDS	275423	275935	+	9589	,	hypothetical protein CDS	0.00730759	0.0132943	0.0136716	0.0109902	0.00355925	0.00584795	0.0330789	0.0281847	0.0455459	0.0538414
LF82	NCR	275936	276205	,	NCR86	,	,	0.0102426	0.012502	0.0187027	0.0208814	0.0202877	0.0444444	0.06285	0.0483009	0.0644426	0.126369
LF82	CDS	276206	276976	-	9591	yafV	,	0.0290938	0.0268942	0.00836891	0.00947649	0.0455882	0.0492866	0.013101	0.011399	0.0219227	0.0226537
LF82	NCR	276977	277129	,	NCR87	,	,	0.150627	0.14363	0.039239	0.0368496	0.0865213	0.0915033	0.0818634	0.0481774	0.103975	0.0769894
LF82	CDS	277130	277603	+	9593	ivy	,	0.417872	0.442107	0.381511	0.436819	0.695305	0.799578	0.538714	0.579571	1.38965	1.4345
LF82	CDS	277646	280090	-	9595	fadE	,	0.0017092	0.00143694	0.00507153	0.00369419	0.192111	0.562372	0.00594899	0.00602956	0.0132161	0.00747581
LF82	NCR	280091	280329	,	NCR88	,	,	0.0948834	0.0942533	0.02958	0.0296077	0.332328	0.778243	0.121718	0.128111	0.0977617	0.0934737
LF82	CDS	280330	280908	+	9597	lpcA	,	0.0977559	0.0894717	0.0206408	0.0200711	0.134025	0.177893	0.0753642	0.0773641	0.0918701	0.0883927
LF82	NCR	280909	281112	,	NCR89	,	,	0.0864596	0.0655116	0.0319046	0.0355335	0.105168	0.205882	0.0891255	0.098671	0.131593	0.0597332
LF82	CDS	281113	281880	+	9599	yafJ	,	0.00680173	0.00672739	0.00314147	0.00337093	0.0124817	0.0273438	0.00841741	0.0118127	0.0265394	0.0179822
LF82	CDS	281851	282591	-	9601	yafK	,	0.207174	0.188909	0.0405856	0.0465058	0.0942518	0.129555	0.0730645	0.0658069	0.121431	0.0915425
LF82	NCR	282592	283025	,	NCR90	,	,	0.112433	0.109682	0.0284419	0.0355257	0.0736249	0.0898618	0.088441	0.0790418	0.121419	0.0889116
LF82	CDS	283026	283652	+	9603	yafL	,	0.000784123	0.00098883	0.00187922	0.000825796	0	0.00637959	0.00128879	0.00135648	0.00396434	0.0025913
LF82	NCR	283653	283827	,	NCR91	,	,	0.00351175	0.00433013	0.017634	0.0141361	0.0104337	0	0.00692633	0.00486009	0.00568147	0.0139264
LF82	CDS	283828	284325	+	9605	yafM	,	0.036281	0.0352742	0.156494	0.150642	0.0604966	0.0783133	0.0429998	0.0478202	0.027951	0.0261003
LF82	NCR	284326	284742	,	NCR92	,	,	0.0213695	0.0147028	0.051937	0.0394574	0.0328399	0.0215827	0.0174404	0.0217558	0.0143059	0.0175332
LF82	CDS	284743	286482	-	9607	lfhA	,	0.000282555	0.000197955	0.00112861	0.000462889	0.000262341	0	0.000928818	0.000651736	0.00314277	0.0011672
LF82	CDS	286427	287212	+	9609	lafU	,	0.000938254	0.00131467	0.00128492	0.00102472	0	0.00127226	0	0	0.00379488	0.00258388
LF82	CDS	287283	288338	+	9611	dinB	,	0.0111738	0.0105029	0.00844809	0.00789955	0.0190198	0.0274621	0.0103305	0.0120812	0.0348367	0.0269252
LF82	CDS	288390	288683	+	9613	yafN	,	0.117476	0.142229	0.0270998	0.0279825	0.108684	0.0986395	0.31196	0.329792	0.534329	0.613423
LF82	CDS	288686	289084	+	9615	yafO	,	0.0528303	0.0713056	0.0192652	0.0181675	0.049194	0.0300752	0.15088	0.164845	0.338895	0.374627
LF82	CDS	289094	289546	+	9617	yafP	,	0.00461256	0.00745151	0.00495435	0.00368297	0.00705368	0.0110375	0.030325	0.0212785	0.107547	0.0789058
LF82	NCR	289547	289850	,	NCR93	,	,	0.0109165	0.00951749	0.0125505	0.0128687	0.00450468	0.0131579	0.29771	0.260191	1.14961	1.09162
LF82	CDS	289851	291002	+	9619	,	hypothetical protein CDS	0.00224057	0.00227236	0.00189949	0.00134837	0.00118873	0.00607639	0.0624291	0.0502041	0.289992	0.291946
LF82	CDS	290999	291613	+	9621	prfH	,	0.000699495	0.00179222	0.00145972	0.00130964	0.00148447	0.0097561	0.0105115	0.0101417	0.142268	0.115581
LF82	CDS	291670	293127	-	9623	pepD	,	0.232124	0.236857	0.0365972	0.0350786	0.189102	0.371056	0.0562546	0.069418	0.0620559	0.0607328
LF82	NCR	293128	293387	,	NCR94	,	,	0.561846	0.528587	0.0921467	0.112848	0.18259	0.446154	0.254853	0.332573	0.405351	0.404623
LF82	CDS	293388	293846	+	9625	gpt	,	0.0686857	0.0630352	0.0184582	0.0246917	0.0497249	0.108932	0.0510546	0.0549716	0.136467	0.146899
LF82	CDS	293938	295182	+	9627	frsA	,	0.0697978	0.0708804	0.0596233	0.0540648	0.12466	0.155823	0.0262867	0.0286921	0.0375342	0.0384979
LF82	CDS	295240	295641	+	9629	crl	,	0.849525	0.885097	0.204334	0.204934	0.885696	1.77114	0.778924	0.676322	0.761769	0.807319
LF82	CDS	295680	296735	-	9631	phoE	,	0.00192049	0.00247894	0.00175338	0.00114407	0.000432267	0.00094697	0.106365	0.100677	0.140759	0.135011
LF82	NCR	296736	297023	,	NCR95	,	,	0.0174978	0.00908945	0.00506531	0.00679179	0.00950988	0.0243056	0.145902	0.148643	0.214042	0.179117
LF82	CDS	297024	298127	+	9633	proB	,	0.0134713	0.0117934	0.00447238	0.00422099	0.0223275	0.0425725	0.0234224	0.0159215	0.0598896	0.0680655
LF82	CDS	298139	299392	+	9635	proA	,	0.0162706	0.0154917	0.00456381	0.00344082	0.0236609	0.0438596	0.00998812	0.00926931	0.0444007	0.033039
LF82	NCR	299393	299506	,	NCR96	,	,	0.186523	0.128108	0.10188	0.122126	0.21222	0.210526	0.29771	0.29594	0.401192	0.441816
LF82	tRNA	299507	299582	+	9637	thrW	,	0.208626	0.120555	0.0442958	0.0878097	0.024025	0.0263158	0.228599	0.33946	0.470964	0.41153
LF82	NCR	299583	299736	,	NCR97	,	,	0.243029	0.179826	0.0998286	0.116555	0.139314	0.116883	0.330575	0.427099	0.484216	0.598728
LF82	CDS	299737	300075	+	9639	,	CP4like integrase CDS	0.0629059	0.056899	0.0160545	0.0159524	0.0107723	0.0147493	0.115609	0.101192	0.139313	0.158161
LF82	NCR	300076	300509	,	NCR98	,	,	0.00778816	0.0104761	0.012411	0.0116652	0.00736249	0.00921659	0.0204811	0.0143712	0.0309274	0.0346287
LF82	CDS	300510	301034	-	9641	,	hypothetical protein CDS	0.00573586	0.00774175	0.010901	0.00898571	0.00434737	0.00380952	0.0192398	0.0189004	0.0208321	0.0154737
LF82	NCR	301035	301159	,	NCR99	,	,	0.0147494	0.015431	0.0255853	0.0239327	0.0146072	0	0.0969686	0.0748454	0.151127	0.116981
LF82	CDS	301160	305290	-	9643	,	Haemoglobin protease CDS	0.00992276	0.0101056	0.00741588	0.00817487	0.00950297	0.0123457	0.0314935	0.0259417	0.0433228	0.0447384
LF82	NCR	305291	305602	,	NCR100	,	,	0.00492433	0.00993584	0.00863201	0.0075601	0.0102414	0.0128205	0.117844	0.119945	0.293179	0.220017
LF82	CDS	305603	305800	+	9645	,	hypothetical protein CDS	0.00558688	0.00765427	0.00736772	0.00610172	0.0115271	0.00505051	0.220383	0.207617	0.931489	0.71185
LF82	CDS	305883	306098	+	9647	,	Insertion element IS1 12356 protein insA CDS	0.0458072	0.0491149	0.0153258	0.0197095	0.027473	0.0185185	0.246911	0.253317	1.0656	0.927081
LF82	CDS	306158	306262	+	9649	,	,	0.0573586	0.0708567	0.0213745	0.0262997	0.0260842	0.0190476	0.20779	0.191704	0.587085	0.603476
LF82	NCR	306263	306399	,	NCR101	,	,	0.0785017	0.102076	0.0221156	0.0277154	0.0499789	0.0729927	0.230035	0.20073	0.653162	0.72639
LF82	CDS	306400	306576	+	9651	,	InsB protein CDS	0.0239573	0.015568	0.0126798	0.0094259	0.00773685	0.0225989	0.159788	0.168181	0.53645	0.564529
LF82	NCR	306577	306999	,	NCR102	,	,	0.050414	0.0524399	0.0653931	0.0599786	0.0129496	0.0425532	0.388753	0.432295	0.875558	0.895913
LF82	CDS	307000	307137	+	9653	,	,	0.0521037	0.0698869	0.0634265	0.0437732	0.00330778	0.0362319	0.635331	0.610153	1.17077	1.28331
LF82	NCR	307138	307399	,	NCR103	,	,	0.0314315	0.0378624	0.0334078	0.0406227	0.0139381	0.0305344	0.229776	0.215334	0.341539	0.339522
LF82	CDS	307400	308014	+	9655	yagU	,	0.0851385	0.0990202	0.146063	0.172779	0.0311738	0.0439024	0.258846	0.279356	0.24331	0.309758
LF82	NCR	308015	308262	,	NCR104	,	,	0.0312234	0.0416664	0.092533	0.0920952	0.014725	0.0201613	0.175951	0.198911	0.376856	0.391445
LF82	CDS	308263	308592	-	9657	ykgJ	,	0.0595933	0.0517707	0.0433562	0.0523004	0.0152158	0.0272727	0.271806	0.280928	0.179268	0.147704
LF82	NCR	308593	308898	,	NCR105	,	,	0.0568364	0.048402	0.0405225	0.047002	0.0179009	0.0392157	0.274639	0.275167	0.157587	0.135395
LF82	CDS	308899	309654	-	9659	yagV	,	0.00447098	0.00309816	0.00363663	0.00327224	0.0108684	0.00925926	0.00213775	0.00225004	0.00723336	0.00376098
LF82	CDS	309578	311221	-	9661	yagW	,	0.00620537	0.00502836	0.00361767	0.00374438	0.00416491	0.00912409	0.0027034	0.00362142	0.00393107	0.00370607
LF82	CDS	311211	313736	-	9663	yagX	,	0.00124079	0.000899968	0.00148822	0.0014804	0.0018071	0.00831354	0.000639803	0.000785644	0.00354249	0.00450245
LF82	CDS	313762	314430	-	9665	matC	,	0.00174538	0.00205945	0.000838685	0.00111793	0.00272929	0.0284006	0	0.00127132	0.0118895	0.0109288
LF82	CDS	314487	315074	-	9667	matB	,	0.0413885	0.0503776	0.014695	0.0137956	0.0489079	0.263605	0.0453509	0.0323042	0.132737	0.116053
LF82	CDS	315149	315739	-	9669	matA	,	0.0522009	0.0653916	0.0734816	0.0743711	0.018537	0.0558376	0.211931	0.229299	0.59891	0.573196
LF82	NCR	315740	316143	,	NCR106	,	,	0.0304236	0.0439931	0.049164	0.0478471	0.0169483	0.0222772	0.161014	0.173331	0.289171	0.271461
LF82	CDS	316163	316453	+	9671	,	hypothetical protein CDS	0.00401257	0.0023673	0.00269936	0.00276779	0.00941184	0.00687285	0.0166613	0.0165622	0.0546671	0.0390831
LF82	NCR	316454	316914	,	NCR107	,	,	0.0238624	0.0213689	0.061585	0.0496684	0.0158429	0.00650759	0.507455	0.485218	1.36845	1.46967
LF82	CDS	316915	317178	-	9673	ykgM	,	0.033754	0.0297473	0.167262	0.131405	0.0207488	0.00757576	1.24425	1.2253	3.46295	3.65105
LF82	NCR	317179	318116	,	NCR108	,	,	0.0195898	0.0149087	0.638902	0.514585	0.0180059	0.0223881	0.790411	0.717226	0.853281	0.752179
LF82	CDS	318117	319259	-	9675	,	oxidoreductase NadHdependent flavin oxidoreductase CDS	0.00236575	0.00222999	0.00260169	0.00261731	0.00359428	0.00524934	0.0590323	0.0501033	0.0961203	0.0852883
LF82	NCR	319260	319430	,	NCR109	,	,	0.0100629	0.01128	0.0154215	0.0121117	0.024025	0.0175439	0.021265	0.0265268	0.0755868	0.0712606
LF82	CDS	319431	320351	-	9677	,	hypothetical protein CDS	0.0651924	0.0673925	0.030765	0.0335438	0.0470847	0.0781759	0.10397	0.107123	0.0949996	0.0842361
LF82	NCR	320352	320507	,	NCR110	,	,	0.120154	0.13027	0.0571871	0.065275	0.0819313	0.102564	0.155398	0.167195	0.140216	0.117169
LF82	CDS	320508	321434	+	9679	,	LysRlike transcriptional regulator CDS	0.0536328	0.0564038	0.0372843	0.0433806	0.0118181	0.0269687	0.0540458	0.0559671	0.106183	0.116992
LF82	NCR	321435	321633	,	NCR111	,	,	0.0290293	0.0335788	0.0456759	0.0396064	0.0183507	0.0502513	0.0852739	0.0755064	0.124907	0.102057
LF82	CDS	321634	322527	+	9681	,	hypothetical transcriptional regulator ycjZ CDS	0.00742417	0.00986323	0.0102928	0.00740045	0.0107225	0.0234899	0.0189815	0.0171245	0.0405933	0.0508868
LF82	CDS	322558	323547	-	9683	,	aldoketo reductase CDS	0.0112979	0.0105768	0.00323046	0.00273125	0.0617854	0.0454545	0.00408117	0.00486827	0.00753225	0.0069749
LF82	CDS	323574	324425	-	9685	,	25diketoDgluconic acid reductase A EC 111 CDS	0.0133442	0.015039	0.00421469	0.0036463	0.036968	0.0387324	0.00758752	0.00532404	0.00700181	0.0133488
LF82	NCR	324426	324990	,	NCR112	,	,	0.00652626	0.00719366	0.00526323	0.00376748	0.0137346	0.00530973	0.0114417	0.0175623	0.0237566	0.0237241
LF82	CDS	324991	329241	+	9687	,	adhesin CDS	0.00394669	0.00422957	0.00589986	0.0066449	0.00279189	0.00399906	0.00807881	0.010804	0.0141502	0.0139504
LF82	NCR	329242	329365	,	NCR113	,	,	0.0708722	0.0805551	0.134388	0.154961	0.0257687	0.0241935	0.202018	0.23092	0.216492	0.262055
LF82	CDS	329366	330256	-	9689	ykgA	,	0.0319349	0.0313903	0.0113979	0.0136239	0.0158818	0.0190797	0.0766353	0.0795469	0.0926188	0.11169
LF82	NCR	330257	330455	,	NCR114	,	,	0.109014	0.121507	0.0640027	0.0734309	0.043583	0.0150754	0.37155	0.36756	0.279791	0.332705
LF82	CDS	330456	331340	+	9691	,	25diketoDgluconic acid reductase A EC111 CDS	0.113676	0.132795	0.163759	0.15244	0.0268211	0.0418079	0.186267	0.141272	0.119648	0.120708
LF82	NCR	331341	331499	,	NCR115	,	,	0.13412	0.152941	0.177499	0.160651	0.0344509	0.0314465	0.0991031	0.0873695	0.14695	0.150723
LF82	CDS	331500	332093	-	9693	ykgB	,	0.00993222	0.0163523	0.00802893	0.00697339	0.00461085	0.00505051	0.024487	0.0190913	0.070301	0.0519699
LF82	CDS	332105	332341	-	9695	ykgI	,	0.0191887	0.0255788	0.015625	0.011409	0.00770421	0.00843882	0.0750108	0.0526339	0.155222	0.107973
LF82	NCR	332342	332449	,	NCR116	,	,	0.0227613	0.01786	0.027015	0.022373	0.0169065	0.00925926	0.134679	0.139128	0.207137	0.101546
LF82	CDS	332450	333775	-	9697	ykgC	,	0.00834239	0.00893576	0.00820887	0.00650797	0.0134257	0.0165913	0.0140163	0.018601	0.0172458	0.0171541
LF82	NCR	333776	333950	,	NCR117	,	,	0.0147494	0.0165332	0.0118628	0.0105199	0.00260842	0.0228571	0.0346316	0.0405008	0.190329	0.17408
LF82	CDS	333951	334856	+	9699	ykgD	,	0.00820765	0.0080598	0.00383962	0.00317497	0.00201534	0.00772627	0.0178382	0.0219044	0.0757216	0.0681459
LF82	NCR	334857	335382	,	NCR118	,	,	0.0164738	0.0165018	0.0214405	0.0196872	0.00347129	0.0095057	0.0506965	0.0560543	0.120029	0.10811
LF82	CDS	335383	336102	+	9701	ykgE	,	0.0141689	0.0152129	0.0196378	0.0204553	0.00507194	0.00694444	0.0207629	0.0267755	0.0476415	0.061492
LF82	CDS	336113	337540	+	9703	ykgF	,	0.00611113	0.00738091	0.00836906	0.0076949	0.00255728	0.0119048	0.00763933	0.00575746	0.0219322	0.0227555
LF82	CDS	337533	338228	+	9705	ykgG	,	0.00953622	0.00722537	0.012979	0.0104977	0.00393512	0.012931	0.00986869	0.00488802	0.0271421	0.023344
LF82	CDS	338469	339137	-	9707	ykgH	,	0.000275586	0.00154458	0.00343861	0.00309581	0.00136465	0	0.0169103	0.0216125	0.109235	0.10868
LF82	NCR	339138	339318	,	NCR119	,	,	0.00305581	0.001903	0.00557981	0.00603911	0.00504391	0	0.0156257	0.0140969	0.10437	0.109962
LF82	CDS	339319	341781	-	9709	,	Puative autotransportervirulence factor CDS	0.00746051	0.00732797	0.0146933	0.0146454	0.00555998	0.0044661	0.0218176	0.0156544	0.0339089	0.0399094
LF82	CDS	341823	342584	-	9711	,	hypothetical protein CDS	0.00274212	0.00298336	0.0113394	0.0111739	0.00299524	0.00787402	0.0159069	0.0130219	0.022834	0.0213221
LF82	NCR	342585	342737	,	NCR120	,	,	0.00763175	0.010806	0.0227366	0.0214329	0.00596698	0.0130719	0.0369706	0.0370595	0.110473	0.0663702
LF82	CDS	342738	343448	-	9713	,	hypothetical protein CDS	0.00328455	0.00310047	0.00576074	0.00655411	0.00256807	0.00421941	0.00681917	0.00677861	0.0230735	0.0125683
LF82	NCR	343449	343861	,	NCR121	,	,	0.0129459	0.0155124	0.0230953	0.0207556	0.0176842	0.00968523	0.0684806	0.0604079	0.092685	0.076713
LF82	CDS	343862	344425	-	9715	,	Type 1 fimbriae regulatory protein FimX CDS	0.0317085	0.0454371	0.0231794	0.0257051	0.0121403	0.00531915	0.0351024	0.0387055	0.0555303	0.0482525
LF82	NCR	344426	345241	,	NCR122	,	,	0.00783258	0.0130854	0.00935134	0.0093064	0.00615345	0.00612745	0.0168348	0.0177191	0.0414274	0.042311
LF82	CDS	345242	345469	+	9717	,	hypothetical protein CDS	0.0169812	0.0117836	0.00959743	0.0126163	0.00200208	0.00438596	0.16126	0.14797	0.218039	0.17637
LF82	CDS	345511	347181	-	9719	betA	,	0.0174327	0.0240347	0.0357936	0.0295399	0.138499	0.105326	0.0145076	0.011537	0.0490881	0.0340311
LF82	CDS	347195	348667	-	9721	betB	,	0.0125164	0.0145914	0.0223594	0.0182395	0.189345	0.177189	0.0145376	0.0127029	0.082686	0.0653537
LF82	CDS	348681	349268	-	9723	betI	,	0.100545	0.085642	0.0494285	0.0392342	0.343132	0.219388	0.166287	0.116199	0.339874	0.26181
LF82	NCR	349269	349368	,	NCR123	,	,	0.283925	0.227332	0.132415	0.111609	0.474733	0.28	0.557569	0.399742	0.795406	0.572722
LF82	CDS	349397	351430	+	9725	betT	,	0.040064	0.0372553	0.0139029	0.0115118	0.0902176	0.0594887	0.059195	0.0564502	0.0559698	0.0487263
LF82	NCR	351431	351798	,	NCR124	,	,	0.00684696	0.00467992	0.0396416	0.0331426	0.0297701	0.0163043	0.0505045	0.0346678	0.0945625	0.0761598
LF82	NCR	351946	352307	,	NCR125	,	,	0.0356511	0.0422465	0.028364	0.02511	0.0100878	0.00552486	0.395107	0.33911	1.1206	1.1243
LF82	CDS	352308	353396	+	9727	yahA	,	0.0234762	0.0283398	0.0136535	0.0103544	0.00503002	0.00459137	0.121693	0.134333	0.560126	0.574777
LF82	CDS	353438	354370	-	9729	yahB	,	0.00500603	0.00398711	0.00288659	0.0020965	0.00146776	0.00321543	0.0060627	0.00303864	0.00426263	0.00565961
LF82	CDS	354462	354959	-	9731	yahC	,	0.00111064	0.000414991	0.00259134	0.00207942	0.00183323	0.00200803	0.000811317	0.000569288	0.00698775	0.00897197
LF82	NCR	354960	355216	,	NCR126	,	,	0.0035869	0.00428878	0.00414807	0.00649177	0.00710466	0.0077821	0.00314425	0.00772193	0.0386871	0.0458342
LF82	CDS	355217	355822	+	9733	yahD	,	0.00415789	0.00545651	0.00249986	0.00313285	0.00376629	0.00660066	0.0026669	0.00795312	0.00820345	0.0107244
LF82	CDS	355862	356725	+	9735	yahE	,	0.000640163	0.000637856	0.00103904	0.000665862	0.00105665	0.00347222	0.000467634	0.00131252	0.00345228	0.00141037
LF82	CDS	356715	358262	+	9737	yahF	,	0.0008337	0.000534019	0.000833647	0.000668959	0.00117952	0.00322997	0.000783015	0.000915715	0.00128457	0.00314873
LF82	CDS	358262	359680	+	9739	yahG	,	0.000346473	0.000242736	0.000790811	0.000324344	0.000965062	0.000704722	0	0	0.000700675	0.000858743
LF82	NCR	359681	360112	,	NCR127	,	,	0.0017071	0.00271089	0.00610435	0.00599276	0.00211331	0.0138889	0.00654687	0.00262505	0.00460304	0.0084622
LF82	CDS	360113	361063	+	9741	yahI	,	6.46221e-05	0	0.000766987	0.000181484	0	0	0.000424853	0	0.00104549	0.000854228
LF82	CDS	361073	362455	+	9743	yahJ	,	0.00257732	0.00214187	0.00267761	0.00149754	0.00297055	0.00144613	0.00116858	0.0028699	0.0050324	0.00440548
LF82	NCR	362456	362831	,	NCR128	,	,	0.00735506	0.00604606	0.00999798	0.00765033	0.0279226	0.0398936	0.00644738	0.00980204	0.00925506	0.0129634
LF82	CDS	362832	363881	+	9745	yahK	,	0.00690644	0.00675763	0.0111682	0.00821864	0.0321706	0.0590476	0.00808071	0.00864016	0.00804875	0.00541581
LF82	NCR	363882	364555	,	NCR129	,	,	0.0638263	0.0502865	0.0243912	0.0267167	0.0182861	0.0474777	0.0989108	0.125769	0.144566	0.140417
LF82	CDS	364556	364747	+	9747	,	,	0.0931437	0.0922101	0.0187027	0.0191768	0.0285296	0.078125	0.126261	0.150612	0.266689	0.258097
LF82	CDS	364764	365435	-	9749	yahN	,	0.00521275	0.00645829	0.0286385	0.0261969	0.00747205	0.0297619	0.0096199	0.014344	0.0155353	0.0181333
LF82	NCR	365436	365581	,	NCR130	,	,	0.178474	0.28216	1.74973	1.53677	2.07602	1.10959	0.974113	0.95149	0.497129	0.506341
LF82	CDS	365582	365857	+	9751	yahO	,	0.221775	0.315489	2.2921	2.18949	3.20193	1.4058	1.43462	1.41136	0.702465	0.653429
LF82	NCR	365858	365957	,	NCR131	,	,	0.183752	0.320331	1.4762	1.34161	2.2915	0.96	1.22019	1.09433	0.457358	0.394
LF82	CDS	365958	367544	-	9753	prpR	,	0.00220729	0.0010852	0.0036769	0.00348011	0.0181209	0.0428481	0.00509182	0.00625248	0.01253	0.0102378
LF82	NCR	367545	367782	,	NCR132	,	,	0.00645542	0.0049206	0.0063652	0.00701002	0.280022	0.432773	0.0271621	0.02978	0.0459531	0.0375466
LF82	CDS	367783	368673	+	9755	prpB	,	0.000482816	0.000154632	0.00100755	0.000516548	0.857106	1.32323	0.00181385	0.000636375	0.0050215	0.00547051
LF82	NCR	368674	368832	,	NCR133	,	,	0.00347862	0.00346609	0.00458745	0.00506558	2.93981	4.33333	0.00508221	0.00534916	0.015633	0.0178824
LF82	CDS	368833	370002	+	9757	prpC	,	0.000262631	0	0.000863201	0.000442542	1.02102	1.56239	0.00103599	0.00121156	0.00297427	0.00347167
LF82	CDS	370036	371487	+	9759	prpD	,	8.46496e-05	0.000142332	0.000579629	0.000554702	0.941557	1.30096	0.000556523	0.000781006	0.0013695	0.00363665
LF82	CDS	371527	373413	+	9761	prpE	,	0.000651358	0.000620617	0.00142723	0.00112805	0.610809	0.671436	0.00107058	0.00120193	0.00421519	0.00193729
LF82	NCR	373414	373831	,	NCR134	,	,	0.00970352	0.00758103	0.0166445	0.00701927	0.139782	0.172249	0.0115991	0.00746067	0.0178395	0.00971736
LF82	CDS	373832	375091	+	9763	codB	,	0.0111693	0.0101692	0.00431943	0.00278521	0.00507194	0.00714286	0.00577194	0.00427508	0.00789093	0.00644739
LF82	CDS	375066	376364	+	9765	codA	,	0.0162273	0.0156444	0.00522639	0.00411881	0.016516	0.0307929	0.00964211	0.00632922	0.0126291	0.00906804
LF82	NCR	376365	376484	,	NCR135	,	,	0.0153639	0.0177962	0.0130919	0.0172591	0.0342356	0.0583333	0.0707062	0.0189004	0.0289992	0.0236942
LF82	CDS	376485	377096	-	9767	lacA	,	0.00542256	0.00348945	0.0119184	0.0114685	0.00596698	0.0114379	0.0132038	0.0134341	0.0219322	0.0165925
LF82	CDS	377162	378415	-	9769	lacY	,	0.00166626	0.00186779	0.0103357	0.0111941	0.0025481	0.00797448	0.00257758	0.00633026	0.00594652	0.00939345
LF82	CDS	378467	381541	-	9771	lacZ	,	0.00103925	0.000739291	0.00377703	0.00321797	0.00311738	0.00943089	0.00170812	0.000460984	0.00258669	0.00132093
LF82	NCR	381542	381663	,	NCR136	,	,	0.00604482	0.00395262	0.00505892	0.0141468	0.00374159	0.0491803	0.0099353	0.00697144	0.0122245	0
LF82	CDS	381664	382746	-	9773	lacI	,	0.00658251	0.00451623	0.00357475	0.00414347	0.00295043	0.0120037	0.00186535	0.00314133	0.00826253	0.00637595
LF82	NCR	382747	382947	,	NCR137	,	,	0.0727684	0.080884	0.0189818	0.024615	0.00681305	0.0149254	0.0402026	0.0366723	0.0370992	0.0424373
LF82	CDS	382948	383487	+	9775	yaiL	,	0.20508	0.199649	0.0821879	0.0858696	0.0312769	0.0611111	0.105498	0.102902	0.0874578	0.0910157
LF82	NCR	383488	383713	,	NCR138	,	,	0.174306	0.172221	0.146229	0.125752	0.0504949	0.0619469	0.205593	0.171859	0.189173	0.194106
LF82	CDS	383714	384547	-	9777	frmB	,	0.0168745	0.0189154	0.0106296	0.00938147	0.00492598	0.0263789	0.0188938	0.0180165	0.0447058	0.0340923
LF82	CDS	384640	385749	-	9779	frmA	,	0.0426314	0.048284	0.00839093	0.0076189	0.0403013	0.0828829	0.0276637	0.0171125	0.0515043	0.038423
LF82	CDS	385784	386059	-	9781	frmR	,	0.0661316	0.0746292	0.00630199	0.0066702	0.0413473	0.115942	0.0483086	0.0338974	0.0864572	0.0618108
LF82	NCR	386060	386245	,	NCR139	,	,	0.0313886	0.039259	0.0159878	0.0117535	0.0171791	0.0537634	0.0347558	0.0289602	0.0294001	0.0458597
LF82	CDS	386246	387019	-	9783	yaiO	,	0.0076224	0.0056962	0.00840896	0.00787885	0.0141542	0.0129199	0.0146163	0.0223434	0.0211954	0.0262394
LF82	CDS	387021	387545	-	9785	,	transferase CDS	0.00128764	0.00118095	0.0030993	0.00317787	0.00173895	0.00380952	0.00615673	0.00918017	0.0198852	0.027079
LF82	CDS	387580	388776	-	9787	yaiP	,	0.00128353	0.00132367	0.00168746	0.00134574	0.00114405	0.00417711	0.00236278	0.00426324	0.00581437	0.00712606
LF82	CDS	388786	389457	-	9789	yaiS	,	0.00118887	0.00102513	0.00133591	0.00136977	0.00271711	0.00297619	0.00721492	0.00717201	0.00961707	0.00664887
LF82	NCR	389458	390064	,	NCR140	,	,	0.00182241	0.00147537	0.00785698	0.00530759	0.00752017	0.00658979	0.0153094	0.0130777	0.0311217	0.0307818
LF82	CDS	390065	391027	+	9791	tauA	,	0.000255267	0.000429212	0.00227229	0.00155326	0.00142204	0.00415369	0.00167824	0.000294398	0.00258115	0.00210896
LF82	CDS	391040	391807	+	9793	tauB	,	0.000320081	0.000448493	0.000803631	0.000973823	0.00118873	0.00130208	0.00157826	0.000738295	0.00129461	0.00105777
LF82	CDS	391804	392631	+	9795	tauC	,	0.000371109	0.000166397	0.000542107	0.000486369	0.00220519	0.00120773	0	0.000342398	0.000600397	0.000490562
LF82	CDS	392628	393479	+	9797	tauD	,	0.00137049	0.00097026	0.00118538	0.000945337	0.00589345	0.00586854	0.00142266	0	0.00408439	0.00286046
LF82	CDS	393519	394493	-	9799	hemB	,	0.0458238	0.0459256	0.00707825	0.00637261	0.0383906	0.0646154	0.0132607	0.0122125	0.020395	0.0204134
LF82	NCR	394494	395018	,	NCR141	,	,	0.0168564	0.0170581	0.00534362	0.00569826	0.0147811	0.0152381	0.00692633	0.00702013	0.0179913	0.0201159
LF82	CDS	395019	397967	+	9801	,	structural protein CDS	0.0108365	0.012007	0.0168762	0.0154507	0.00371495	0.00644286	0.0472677	0.0493178	0.0563042	0.0672155
LF82	CDS	398008	398676	+	9803	yaiV	,	0.00101048	0.000411889	0.00243219	0.0017199	0.00136465	0.00149477	0.0114749	0.00805172	0.0289806	0.023679
LF82	CDS	398677	399834	-	9805	ampH	,	0.043677	0.040988	0.0310096	0.0306531	0.0275934	0.0561313	0.076062	0.0771193	0.0854306	0.0726083
LF82	NCR	399835	399971	,	NCR142	,	,	0.192441	0.173981	0.133103	0.139417	0.0866301	0.145985	0.209391	0.252465	0.16329	0.139348
LF82	CDS	399972	400157	+	9807	,	,	0.176437	0.173703	0.167721	0.172282	0.0883498	0.0806452	0.232429	0.266739	0.275292	0.224931
LF82	CDS	400186	401406	+	9809	sbmA	,	0.0337226	0.0356573	0.0259172	0.0254906	0.0246743	0.025389	0.0410323	0.0417944	0.0667724	0.0628739
LF82	CDS	401419	402513	+	9811	yaiW	,	0.0254241	0.0232774	0.0177804	0.0170227	0.0170917	0.0319635	0.0225079	0.0222662	0.0467619	0.0415459
LF82	CDS	402572	402880	-	9813	yaiY	,	0.0101432	0.00847172	0.031958	0.0312787	0.889312	0.656958	0.0706082	0.0715644	0.106183	0.0985887
LF82	NCR	402881	403139	,	NCR143	,	,	0.0839973	0.0712823	0.144711	0.143271	0.61157	0.501931	0.106079	0.105083	0.149714	0.159965
LF82	CDS	403140	403352	+	9815	yaiZ	,	0.137915	0.114167	0.315575	0.301157	0.409327	0.286385	0.0758752	0.0945018	0.105027	0.110605
LF82	CDS	403376	404470	-	9817	ddlA	,	0.0951861	0.091348	0.0252102	0.0246935	0.0437715	0.0803653	0.042433	0.0445323	0.0562959	0.0663993
LF82	NCR	404471	404932	,	NCR144	,	,	0.076221	0.0690376	0.128126	0.1508	0.0573063	0.170996	0.372552	0.379234	0.310974	0.242656
LF82	CDS	404933	405193	+	9819	iraP	,	0.129269	0.116134	0.621488	0.727397	0.202877	0.605364	1.20591	1.21657	1.00759	0.868397
LF82	NCR	405194	405293	,	NCR145	,	,	0.166545	0.168088	0.979086	1.00736	0.26019	0.88	1.30099	1.29562	0.944545	0.686454
LF82	CDS	405294	406709	+	9821	phoA	,	0.0103728	0.00797861	0.0205254	0.0215739	0.018375	0.0677966	0.0667686	0.0716772	0.0923339	0.0676976
LF82	NCR	406710	406827	,	NCR146	,	,	0.105204	0.111506	0.0950984	0.0916587	0.313342	0.483051	0.0958729	0.0792854	0.134815	0.117037
LF82	CDS	406828	407148	+	9823	psiF	,	0.0608813	0.0671716	0.0872209	0.0985725	0.351243	0.598131	0.0717447	0.0733051	0.0929213	0.0999647
LF82	NCR	407149	407249	,	NCR147	,	,	0.0985724	0.117315	0.0938838	0.0865805	0.284731	0.554455	0.104009	0.117893	0.123052	0.116628
LF82	CDS	407250	408365	+	9825	adrA	,	0.00209258	0.0015432	0.00206132	0.00175272	0.00695346	0.00537634	0.0018102	0.00279441	0.00490001	0.00618741
LF82	CDS	408382	409191	-	9827	proC	,	0.0161606	0.0142029	0.0114987	0.011222	0.046211	0.128395	0.0119714	0.0101502	0.0208671	0.0245717
LF82	NCR	409192	409310	,	NCR148	,	,	0.0738501	0.0665729	0.0174454	0.0159538	0.0575388	0.142857	0.0441383	0.0452655	0.0250653	0.0170666
LF82	CDS	409311	409769	+	9829	yaiI	,	0.0934554	0.0935022	0.0276262	0.0297053	0.0755818	0.100218	0.0264076	0.0315006	0.0346582	0.0168138
LF82	NCR	409770	409951	,	NCR149	,	,	0.573698	0.526883	0.0684395	0.068594	0.183091	0.258242	0.124319	0.172907	0.158426	0.160689
LF82	CDS	409952	410476	+	9831	aroL	,	0.366627	0.32581	0.0500163	0.0492023	0.0956422	0.144762	0.115439	0.118802	0.1534	0.173306
LF82	CDS	410526	410717	+	9833	yaiA	,	0.507969	0.496571	0.807722	0.778759	3.0075	1.53646	1.03955	1.07496	0.98649	0.920264
LF82	NCR	410718	410974	,	NCR150	,	,	0.240562	0.256522	0.303245	0.284295	1.13497	0.618677	0.547099	0.511854	0.512604	0.488371
LF82	CDS	410975	411652	+	9835	aroM	,	0.0547481	0.0529364	0.0180406	0.0184132	0.0410692	0.0530973	0.0429064	0.0380516	0.108518	0.0940577
LF82	CDS	411724	412008	+	9837	yaiE	,	1.27396	1.4353	0.15474	0.145946	0.361976	0.42807	0.744276	0.603816	0.697725	0.551557
LF82	NCR	412009	412215	,	NCR151	,	,	0.397532	0.476562	0.0780634	0.0936607	0.0661557	0.183575	0.210801	0.194482	0.314608	0.290413
LF82	CDS	412216	412494	+	9839	ykiA	,	0.0156392	0.0177777	0.0114629	0.0123721	0.0114528	0.0286738	0.0941302	0.0802757	0.114037	0.100454
LF82	NCR	412495	412651	,	NCR152	,	,	0.0426667	0.0710824	0.0100065	0.0135581	0.0290748	0.0382166	0.0694838	0.0469499	0.107658	0.103487
LF82	CDS	412652	413563	-	9841	rdgC	,	0.096294	0.1093	0.0118122	0.0115439	0.0190198	0.0296053	0.0305685	0.0217603	0.039247	0.0369664
LF82	NCR	413564	413687	,	NCR153	,	,	0.126876	0.127777	0.0248866	0.0231978	0.0478562	0.0967742	0.0847172	0.0525857	0.116264	0.0360326
LF82	CDS	413688	414596	+	9843	mak	,	0.0158879	0.0135655	0.0103698	0.00898716	0.0386672	0.0671067	0.0191128	0.0218321	0.042111	0.029492
LF82	NCR	414597	414864	,	NCR154	,	,	0.0121535	0.0118241	0.0259604	0.0221106	0.0476913	0.0932836	0.0211063	0.022215	0.0667785	0.0575935
LF82	CDS	414865	416049	-	9845	araJ	,	0.0107353	0.009127	0.0117898	0.0121372	0.0111711	0.028692	0.00886492	0.00885206	0.0201369	0.0215947
LF82	NCR	416050	416174	,	NCR155	,	,	0.0403149	0.0380264	0.0403978	0.034058	0.0219108	0.08	0.0129291	0.0385567	0.0198852	0.0422433
LF82	CDS	416175	419318	-	9847	sbcC	,	0.0154812	0.0162799	0.00733474	0.00620319	0.00914691	0.0149491	0.00205616	0.00243468	0.00553419	0.00671808
LF82	CDS	419315	420517	-	9849	sbcD	,	0.0111877	0.0105366	0.00265849	0.00219984	0.00720948	0.0141313	0.00201514	0.00329931	0.011984	0.00810345
LF82	NCR	420518	420706	,	NCR156	,	,	0.0533266	0.0433742	0.0181089	0.0143065	0.0338129	0.0899471	0.2095	0.217504	0.602341	0.425528
LF82	CDS	420707	421396	+	9851	phoB	,	0.0122021	0.00898545	0.00739976	0.00491927	0.0244776	0.0710145	0.114184	0.12655	0.445254	0.376163
LF82	CDS	421454	422749	+	9853	phoR	,	0.0130404	0.0119066	0.019785	0.0170461	0.00915766	0.0177469	0.106932	0.102814	0.215959	0.186482
LF82	NCR	422871	423155	,	NCR157	,	,	0.409704	0.326314	0.0807168	0.104564	0.0912948	0.077193	0.209815	0.238741	0.231993	0.257963
LF82	CDS	423156	424475	+	9855	brnQ	,	0.134644	0.123164	0.0161523	0.0188717	0.0518721	0.05	0.0590749	0.0637887	0.0595048	0.0606201
LF82	CDS	424551	425924	+	9857	proY	,	0.0102426	0.00827263	0.00510444	0.00468953	0.0109634	0.0131004	0.0108801	0.00825343	0.0162815	0.015668
LF82	NCR	425925	426079	,	NCR158	,	,	0.00634381	0.00933328	0.0166514	0.0174447	0.00294499	0.0129032	0.00260668	0.00914533	0.0160364	0.0209644
LF82	CDS	426080	427897	+	9859	malZ	,	0.00125075	0.00140202	0.00175916	0.00132909	0.00652823	0.00660066	0.00133345	0.00218321	0.00410172	0.00335137
LF82	CDS	427902	428483	-	9861	acpH	,	0.00538529	0.00544479	0.00356701	0.00415168	0.019608	0.0360825	0	0.000974245	0.0093959	0.0104687
LF82	CDS	428576	429646	+	9863	queA	,	0.0363799	0.0328684	0.00963948	0.00977642	0.00895047	0.0242764	0.0124493	0.00847075	0.0181027	0.0208592
LF82	CDS	429701	430828	+	9865	tgt	,	1.71836	1.9486	0.142558	0.150355	0.13071	0.27039	0.426243	0.414451	0.27016	0.255666
LF82	CDS	430851	431183	+	9867	yajC	,	6.8153	7.7633	0.786355	0.832551	0.60452	0.885886	2.09055	1.81852	1.07786	1.16001
LF82	CDS	431211	433058	+	9869	secD	,	0.758019	0.872065	0.126091	0.111792	0.125481	0.175325	0.225193	0.20726	0.200143	0.204192
LF82	CDS	433069	434040	+	9871	secF	,	0.552721	0.577756	0.123068	0.117369	0.107074	0.158436	0.183728	0.167128	0.220435	0.218137
LF82	NCR	434041	434169	,	NCR159	,	,	1.01854	1.33398	0.398846	0.381307	0.283085	0.286822	0.848788	0.973588	0.724498	0.636042
LF82	CDS	434170	434517	+	9873	yajD	,	0.536501	0.616433	0.379374	0.378412	0.321368	0.327586	0.7953	0.949091	0.572841	0.646629
LF82	CDS	434555	435439	-	9875	tsx	,	0.589974	0.570568	0.152601	0.172982	0.122242	0.20791	0.1292	0.124614	0.163463	0.159261
LF82	NCR	435440	435737	,	NCR160	,	,	0.485665	0.45263	0.114287	0.144212	0.0536127	0.134228	0.150497	0.159828	0.156812	0.129489
LF82	CDS	435738	436277	-	9877	yajI	,	0.0590657	0.0632753	0.0274306	0.0294045	0.191043	0.214815	0.127945	0.144378	0.1206	0.120351
LF82	NCR	436278	436427	,	NCR161	,	,	0.178221	0.162577	0.0635891	0.0632835	0.307359	0.226667	0.239728	0.260825	0.185595	0.249127
LF82	CDS	436428	436877	+	9879	nrdR	,	0.0820774	0.0690416	0.0273059	0.0295323	0.142014	0.144444	0.0493821	0.054811	0.045294	0.0776266
LF82	CDS	436881	437984	+	9881	ribD	,	0.0209305	0.0197181	0.016619	0.0144868	0.0748386	0.0724638	0.013907	0.00924474	0.0270179	0.0257545
LF82	CDS	438073	438543	+	9883	ribE	,	0.0592375	0.0655245	0.0368097	0.0316357	0.0872244	0.165605	0.01973	0.0198634	0.0686059	0.0491562
LF82	CDS	438563	438982	+	9885	nusB	,	0.209681	0.197808	0.0784177	0.0713652	0.591243	0.492857	0.0711872	0.0418508	0.235544	0.228238
LF82	CDS	439060	440037	+	9887	thiL	,	0.00992842	0.00760732	0.00613861	0.00617659	0.018203	0.0347648	0.00495749	0.00347859	0.0132161	0.00872178
LF82	CDS	440015	440533	+	9889	pgpA	,	0.0297213	0.0254848	0.0137297	0.013191	0.0281448	0.0404624	0.0132343	0.00983255	0.0172415	0.0133047
LF82	CDS	440587	441561	-	9891	yajO	,	0.00970684	0.010245	0.010416	0.00961792	0.20319	0.153846	0.00994549	0.0104679	0.0132568	0.010415
LF82	CDS	441616	443478	-	9893	dxs	,	0.0176153	0.0171944	0.00948687	0.00839951	0.0369982	0.0526033	0.00715683	0.0085219	0.0176116	0.0150439
LF82	CDS	443503	444402	-	9895	ispA	,	0.0257431	0.0206665	0.0154609	0.0126567	0.0892661	0.0944444	0.0202018	0.0204754	0.0458463	0.0428751
LF82	CDS	444402	444644	-	9897	xseB	,	0.0182091	0.0130406	0.0168555	0.0177563	0.0300559	0.0987654	0.0182897	0.0163336	0.0634197	0.0317594
LF82	NCR	444645	444849	,	NCR162	,	,	0.0653528	0.0537666	0.0260013	0.0232928	0.0311738	0.0829268	0.0453308	0.0442545	0.113976	0.0435906
LF82	CDS	444850	446298	+	9899	thiI	,	0.0453389	0.0424075	0.00666017	0.00599524	0.011656	0.015873	0.00780745	0.011935	0.0260744	0.0221454
LF82	CDS	446352	446942	-	9901	yajL	,	0.0189254	0.0184169	0.0129115	0.00934505	0.119718	0.128596	0.00957106	0.00863468	0.0176645	0.0185567
LF82	CDS	446905	447816	-	9903	panE	,	0.0405661	0.0311962	0.0126735	0.0117332	0.0925962	0.0833333	0.0345557	0.0345056	0.0294353	0.0351849
LF82	NCR	447817	447983	,	NCR163	,	,	4.02737	4.09495	0.854388	0.878804	0.248737	0.371257	2.85002	2.82996	1.51222	1.4253
LF82	CDS	447984	448475	+	9905	yajQ	,	4.34162	4.93505	1.01987	1.05508	0.245865	0.284553	3.46058	3.56802	1.95416	2.23567
LF82	NCR	448476	448602	,	NCR164	,	,	3.49184	5.21166	0.871221	0.806786	0.168931	0.15748	3.01277	2.67433	1.4953	1.67272
LF82	CDS	448603	449967	-	9907	yajR	,	0.0187293	0.017159	0.0100707	0.00914587	0.00635385	0.00732601	0.0109519	0.0056078	0.0393333	0.0389819
LF82	NCR	449968	450115	,	NCR165	,	,	0.0768195	0.0795941	0.0352571	0.0225457	0.126456	0.182432	0.0191098	0.00383115	0.0302308	0.027445
LF82	CDS	450116	451006	-	9909	cyoE	,	0.206025	0.189347	0.148173	0.128039	0.333518	0.399551	0.0240335	0.0245005	0.0457515	0.047867
LF82	CDS	451018	451347	-	9911	cyoD	,	0.218074	0.227541	0.246535	0.204669	0.53532	0.757576	0.0220383	0.0206186	0.0527258	0.0393877
LF82	CDS	451347	451961	-	9913	cyoC	,	0.113918	0.124671	0.181188	0.146773	0.311738	0.460163	0.0144533	0.0110636	0.0266752	0.0224558
LF82	CDS	451951	453942	-	9915	cyoB	,	0.0932015	0.0991136	0.113258	0.0888661	0.242674	0.330321	0.0127782	0.00740074	0.0284501	0.031198
LF82	CDS	453964	454911	-	9917	cyoA	,	0.553749	0.530252	0.218987	0.241167	0.481031	0.587553	0.183265	0.15521	0.260101	0.293928
LF82	NCR	454912	455370	,	NCR166	,	,	0.481469	0.460607	0.145221	0.176728	0.160114	0.206972	0.169008	0.151944	0.155962	0.147784
LF82	CDS	455371	456846	-	9919	ampG	,	0.0220258	0.0205825	0.00714655	0.00510603	0.00927793	0.0108401	0.00930705	0.00864345	0.00943063	0.0104574
LF82	CDS	456890	457468	-	9921	yajG	,	0.0811979	0.0697213	0.0323663	0.0328888	0.0630707	0.107081	0.0362865	0.0465164	0.0721223	0.0554208
LF82	NCR	457469	457772	,	NCR167	,	,	1.0969	1.50082	0.859524	0.973476	6.09033	4.08882	1.27191	1.50239	0.752234	0.693455
LF82	CDS	457773	458090	+	9923	bolA	,	2.13587	2.7107	1.8064	2.0834	13.9196	8.10377	2.7698	2.94917	1.46012	1.32074
LF82	CDS	458099	458287	+	9925	,	,	1.06263	1.55965	0.616892	0.608788	5.74819	3	1.27624	1.18802	0.389286	0.294431
LF82	NCR	458288	458433	,	NCR168	,	,	4.10953	4.58108	0.228275	0.227364	0.268882	0.452055	0.874488	0.937898	1.01128	1.15179
LF82	CDS	458434	459732	+	9927	tig	,	3.16239	3.33221	0.229097	0.206959	0.228061	0.450346	0.629226	0.542567	0.593187	0.676351
LF82	NCR	459733	459977	,	NCR169	,	,	1.6598	1.84818	0.571157	0.545013	0.722906	0.995918	1.39351	1.2995	1.00237	0.948319
LF82	CDS	459978	460601	+	9929	clpP	,	0.418667	0.458152	0.251587	0.254923	0.703	0.932692	0.523174	0.522031	0.492349	0.462817
LF82	NCR	460602	460726	,	NCR170	,	,	0.689778	0.775409	0.213211	0.20711	0.923904	1.384	0.455752	0.362887	0.855062	0.857864
LF82	CDS	460727	462001	+	9931	clpX	,	0.446529	0.478113	0.130347	0.128913	0.466857	0.712157	0.256365	0.22925	0.481143	0.503989
LF82	NCR	462002	462188	,	NCR171	,	,	0.784463	0.845081	0.256537	0.276269	0.476002	0.786096	0.4883	0.422984	0.534347	0.486554
LF82	CDS	462189	464543	+	9933	lon	,	0.255034	0.284037	0.0516528	0.0477833	0.0682288	0.184289	0.0749739	0.0693414	0.114202	0.122114
LF82	NCR	464544	464751	,	NCR172	,	,	4.91468	5.31302	0.604241	0.779704	0.965618	1.40385	1.2665	1.41753	1.19502	1.21075
LF82	CDS	464752	465024	+	9935	hupB	,	8.18215	7.76951	0.898551	1.24101	1.69882	2.00366	1.69754	1.82876	1.80095	1.88661
LF82	NCR	465025	465215	,	NCR173	,	,	4.39424	4.96827	0.456208	0.530726	0.903389	1.06806	1.17191	1.04793	1.08015	0.969741
LF82	CDS	465216	467087	+	9937	ppiD	,	0.273497	0.283503	0.0716337	0.0691472	0.0851012	0.104701	0.160147	0.1572	0.188282	0.185517
LF82	NCR	467088	467237	,	NCR174	,	,	0.442481	0.489108	0.133163	0.111609	0.100424	0.106667	0.242421	0.221134	0.30822	0.254543
LF82	CDS	467238	467609	+	9939	ybaV	,	0.0140423	0.0157406	0.018401	0.0167024	0.0319041	0.0376344	0.0260668	0.020577	0.0561274	0.0338488
LF82	NCR	467610	467714	,	NCR175	,	,	0.0298499	0.0295236	0.0272525	0.042189	0.395611	0.704762	0.0808071	0.0729014	0.0568147	0.0502896
LF82	CDS	467715	468113	+	9941	ybaW	,	0.0095495	0.0132943	0.0175777	0.0160047	0.292876	0.398496	0.0263281	0.0213162	0.0411159	0.0264682
LF82	CDS	468165	468860	-	9943	queC	,	0.0995122	0.0904656	0.0211211	0.024219	0.0190198	0.0574713	0.0330891	0.0334015	0.0307134	0.02918
LF82	CDS	468925	470625	-	9945	ybae	,	0.00549163	0.00490036	0.013392	0.0117023	0.00563548	0.0117578	0.00380045	0.00533343	0.00759868	0.00525343
LF82	CDS	470725	471543	+	9947	cof	,	0.032116	0.0265797	0.00541213	0.00625179	0.0546208	0.037851	0.0088799	0.0117694	0.0133539	0.0183503
LF82	CDS	471612	472154	+	9949	ybaO	,	0.0308976	0.0233434	0.0133295	0.0151508	0.0680928	0.0883978	0.0104171	0.00887586	0.0183105	0.0299216
LF82	CDS	472184	473956	+	9951	mdlA	,	0.0136221	0.0126276	0.0087026	0.00989667	0.0200818	0.0163565	0.00273459	0.00335793	0.00897243	0.012142
LF82	CDS	473949	475730	+	9953	mdlB	,	0.00907005	0.0075383	0.00928837	0.00765136	0.00768475	0.0123457	0.00249405	0.00429553	0.00585842	0.00569845
LF82	NCR	475731	475910	,	NCR176	,	,	0.0245823	0.018753	0.0177676	0.0194964	0.0101439	0.0277778	0.0202018	0.0220504	0.0386656	0.0315922
LF82	CDS	475911	476249	+	9955	glnK	,	0.00271928	0.00365779	0.00297919	0.00305472	0.0107723	0.0147493	0.00595923	0.00334519	0.0190639	0.0215674
LF82	CDS	476279	477565	+	9957	amtB	,	0.0113648	0.00904596	0.0032697	0.00286088	0.0074483	0.017871	0.00659266	0.00528681	0.00772539	0.00915259
LF82	CDS	477614	478474	-	9959	tesB	,	0.0144895	0.0144018	0.0115344	0.0113591	0.0434737	0.0824623	0.0220554	0.0312811	0.0363753	0.0245315
LF82	NCR	478475	478691	,	NCR177	,	,	0.0996884	0.126348	0.0480926	0.0485165	0.923466	1.01382	0.130334	0.128035	0.121419	0.12354
LF82	CDS	478692	479264	+	9961	ybaY	,	0.0779725	0.0889659	0.0395596	0.03494	1.27622	1.42757	0.0775636	0.0638258	0.0806858	0.0744319
LF82	CDS	479295	479684	-	9963	ybaZ	,	0.0144972	0.0132478	0.0178395	0.0115061	0.155669	0.112821	0.0155398	0.0159926	0.0599104	0.024996
LF82	misc_RNA	479761	479874	+	9965	ffs	,	0.0566039	0.0447171	0.0147653	0.0282606	0.0880915	0.105263	0.0389859	0.0547115	0.0610509	0.0926388
LF82	NCR	479875	479984	,	NCR178	,	,	0.0782163	0.0751511	0.0943635	0.104078	0.605866	0.409091	0.213037	0.17268	0.253084	0.26956
LF82	CDS	479985	480338	+	9967	ybaA	,	0.0437481	0.0375578	0.057693	0.0622434	0.39329	0.228814	0.166636	0.127337	0.181157	0.20883
LF82	CDS	480380	481930	-	9969	ylaB	,	0.0198512	0.0193208	0.0190644	0.0181753	0.028548	0.0470664	0.014588	0.0171821	0.0314111	0.0256649
LF82	NCR	481931	482093	,	NCR179	,	,	0.167401	0.193141	0.0674674	0.0649424	0.24364	0.294479	0.15864	0.149579	0.335486	0.306508
LF82	CDS	482094	482564	-	9971	ylac	,	0.379042	0.34415	0.0715944	0.0795167	0.442906	0.515924	0.425481	0.430374	0.564679	0.591599
LF82	NCR	482565	482679	,	NCR180	,	,	0.80213	0.73501	0.132708	0.157584	0.777991	0.956522	1.5002	1.66159	1.97555	2.04506
LF82	CDS	482680	483231	-	9973	maa	,	0.108327	0.130164	0.086195	0.0689949	0.0628479	0.101449	2.1856	2.01895	1.54182	1.6895
LF82	NCR	483232	483404	,	NCR181	,	,	0.446885	0.603272	0.565297	0.503142	0.440643	0.560694	8.98687	8.35767	4.8506	5.09493
LF82	CDS	483405	483623	-	9975	hha	,	0.595194	0.750224	0.742983	0.711644	0.66491	0.826484	16.3348	15.5565	7.30711	7.53391
LF82	CDS	483649	484023	-	9977	ybaJ	,	0.507869	0.569478	0.618236	0.569322	0.881299	1.05067	15.3674	14.5828	7.43042	7.47273
LF82	NCR	484024	484566	,	NCR182	,	,	0.206889	0.203621	0.142595	0.129894	0.30936	0.38674	4.08054	3.71533	1.98211	2.10648
LF82	CDS	484567	487716	-	9979	acrB	,	0.135339	0.132594	0.0293721	0.0239071	0.0582548	0.125079	0.0220616	0.0198004	0.0367717	0.0389422
LF82	CDS	487739	488932	-	9981	acrA	,	0.245308	0.261649	0.0376873	0.0359927	0.106281	0.218593	0.155997	0.166921	0.171955	0.166012
LF82	NCR	488933	489073	,	NCR183	,	,	0.905272	1.01427	0.304416	0.347631	0.233093	0.574468	1.17486	1.28683	0.902588	0.792206
LF82	CDS	489074	489721	+	9983	acrR	,	0.0823202	0.0887683	0.048575	0.0585071	0.0204286	0.0339506	0.192665	0.203441	0.135023	0.139156
LF82	NCR	489722	489848	,	NCR184	,	,	0.118556	0.142659	0.0618514	0.0715734	0.0646971	0.0708661	0.152706	0.15403	0.238778	0.249468
LF82	CDS	489849	493211	+	9985	kefA	,	0.0371694	0.0392478	0.015783	0.0145066	0.0142521	0.0166518	0.0233074	0.0209067	0.0470077	0.0497617
LF82	NCR	493212	493422	,	NCR185	,	,	0.0460189	0.0453815	0.0475988	0.0305375	0.0497578	0.0521327	0.0325526	0.0335907	0.0848182	0.0808521
LF82	CDS	493423	493584	-	9987	ybaM	,	0.0227613	0.00978046	0.019049	0.0134948	0.0507194	0.0493827	0.0174583	0.0122502	0.030687	0.0376098
LF82	CDS	493598	494125	-	9989	priC	,	0.0146655	0.00900247	0.00680098	0.005339	0.0319878	0.0416667	0.00994785	0.00590636	0.0244798	0.0138472
LF82	CDS	494195	494572	+	9991	ybaN	,	0.0268259	0.0220516	0.00564049	0.00654447	0.0277749	0.0238095	0.0245842	0.0195004	0.0328789	0.0214913
LF82	NCR	494573	494724	,	NCR186	,	,	0.238141	0.200774	0.0620142	0.0726701	0.0840874	0.0986842	0.21265	0.188382	0.457882	0.326017
LF82	CDS	494725	495276	+	9993	apt	,	0.119237	0.0949712	0.021752	0.0244921	0.0355587	0.0724638	0.071731	0.0595772	0.170213	0.129508
LF82	NCR	495277	495404	,	NCR187	,	,	0.0633761	0.036597	0.0179721	0.0152815	0.0463607	0.046875	0.0505045	0.0332233	0.0621411	0.0349066
LF82	CDS	495405	497336	+	9995	dnaX	,	0.0191492	0.0177926	0.0122555	0.00923108	0.0347317	0.0481366	0.0142207	0.0143807	0.0249594	0.0224958
LF82	CDS	497389	497718	+	9997	ybaB	,	0.0785887	0.0816224	0.0537277	0.038005	0.199189	0.293939	0.0575445	0.0635739	0.108464	0.12801
LF82	CDS	497718	498323	+	9999	recR	,	0.0285982	0.0293288	0.0156473	0.0106327	0.0625204	0.0742574	0.00666726	0.00842095	0.0278917	0.0274812
LF82	NCR	498324	498432	,	NCR188	,	,	0.608918	0.601036	0.13538	0.190009	0.104696	0.192661	0.14827	0.21588	0.259966	0.186324
LF82	CDS	498433	500307	+	10001	htpG	,	0.383254	0.431076	0.054133	0.0660297	0.0917817	0.188267	0.0558108	0.0650172	0.092002	0.0922854
LF82	NCR	500308	500487	,	NCR189	,	,	0.212363	0.245702	0.0451982	0.0527363	0.0608632	0.166667	0.161614	0.132302	0.157424	0.133139
LF82	CDS	500488	501132	+	10003	adk	,	0.210855	0.20015	0.0525415	0.0503949	0.0799714	0.235659	0.17289	0.162191	0.211954	0.215373
LF82	NCR	501133	501263	,	NCR190	,	,	0.0445671	0.0457504	0.0167039	0.0153707	0.052268	0.0916031	0.0801903	0.0605965	0.14041	0.148831
LF82	CDS	501264	502226	+	10005	hemH	,	0.0253353	0.020316	0.00769082	0.00776632	0.0455052	0.0446521	0.0201388	0.0194303	0.0237465	0.0354305
LF82	CDS	502201	503169	-	10007	aes	,	0.00355162	0.00213277	0.00631143	0.00564024	0.00565293	0.00722394	0.0054205	0.00380348	0.00666943	0.00586852
LF82	NCR	503170	503320	,	NCR191	,	,	0.0109888	0.0145989	0.00780311	0.00914392	0.012092	0.013245	0.0160544	0.00563256	0.0296302	0.0161398
LF82	CDS	503321	504625	+	10009	gsk	,	0.0112551	0.0119301	0.00881391	0.00674495	0.00874472	0.00689655	0.0052633	0.00412766	0.0125711	0.0108939
LF82	NCR	504626	504754	,	NCR192	,	,	0.105761	0.0865111	0.106562	0.0798291	0.0495398	0.0620155	0.0720374	0.0857109	0.131026	0.107057
LF82	CDS	504755	506431	-	10011	ybal	,	0.0230138	0.022018	0.0125131	0.010772	0.0424627	0.0691711	0.0185514	0.0177508	0.026976	0.024221
LF82	NCR	506432	506669	,	NCR193	,	,	0.0508687	0.0500744	0.0313545	0.0338415	0.0958979	0.151261	0.112044	0.128649	0.125327	0.13312
LF82	CDS	506670	507890	-	10013	fsr	,	0.00825448	0.00727814	0.00395192	0.00367517	0.00598164	0.01638	0.0132362	0.0176465	0.0276861	0.0252826
LF82	CDS	508108	509760	+	10015	ushA	,	0.0845433	0.0851833	0.0288517	0.0306272	0.0775979	0.16092	0.0300644	0.0334444	0.0508256	0.0498824
LF82	CDS	509798	510301	-	10017	,	hypothetical protein CDS	0.0670647	0.0690252	0.0426377	0.0402942	0.00452851	0.00595238	0.0569177	0.0703138	0.0848275	0.0902635
LF82	CDS	510298	510954	-	10019	,	hypothetical protein CDS	0.0358257	0.0370131	0.0171655	0.0158493	0.0048635	0.00761035	0.0252138	0.0176921	0.0423732	0.0531689
LF82	NCR	510955	511121	,	NCR194	,	,	0.123279	0.124577	0.0473727	0.0626979	0.0109335	0.0359281	0.0846781	0.074696	0.223261	0.187283
LF82	CDS	511122	511601	-	10021	ybaK	,	0.105883	0.109935	0.0536533	0.0575305	0.0133138	0.0270833	0.0336696	0.0502041	0.0569627	0.0617741
LF82	NCR	511602	511722	,	NCR195	,	,	0.186906	0.184462	0.174816	0.179248	0.0301801	0.0826446	0.096835	0.159325	0.127364	0.154418
LF82	misc_RNA	511723	511804	+	10023	sroB	,	0.0794427	0.064688	0.0998997	0.107343	0.0612343	0.097561	0.073909	0.114094	0.163689	0.133744
LF82	CDS	511805	512599	-	10025	ybaP	,	0.0400428	0.0323213	0.0206082	0.0211307	0.0533989	0.0792453	0.0132137	0.0117681	0.0212609	0.0250353
LF82	NCR	512600	512847	,	NCR196	,	,	0.0666595	0.0733329	0.0416286	0.0378124	0.0865092	0.0927419	0.169434	0.166902	0.958176	0.840214
LF82	CDS	513069	513410	+	10027	ybaQ	,	0.186344	0.210493	0.184894	0.168386	0.132137	0.140351	0.477282	0.508154	2.22836	2.02143
LF82	CDS	513468	515972	-	10029	copA	,	0.00785062	0.0071501	0.0228688	0.0171558	0.126829	0.245509	0.0187098	0.0202585	0.0307605	0.0269169
LF82	NCR	515973	516234	,	NCR197	,	,	0.0110245	0.0115691	0.057393	0.0564326	0.209072	0.469466	0.0231318	0.0454474	0.0550257	0.0496104
LF82	CDS	516235	517167	+	10031	ybaS	,	0.0010539	0.000738354	0.0276631	0.0263296	0.063603	0.184352	0.00996015	0.0106352	0.0149192	0.0143667
LF82	CDS	517170	518462	+	10033	ybaT	,	0.00432518	0.00399585	0.0581042	0.0569966	0.0540143	0.101315	0.0134366	0.0173217	0.0199928	0.0276445
LF82	NCR	518463	518586	,	NCR198	,	,	0.0421268	0.0511108	0.532574	0.550715	0.1178	0.201613	0.123817	0.139466	0.164373	0.140855
LF82	CDS	518587	518994	+	10035	cueR	,	0.0182258	0.0195859	0.152922	0.164272	0.0548217	0.0735294	0.0534753	0.0493355	0.0804179	0.066702
LF82	misc_feature	518995	519932	-	10037	,	hypothetical protein	0.00858282	0.00749107	0.00448625	0.00527465	0.0170326	0.0191898	0.0137837	0.0114853	0.0275594	0.0281472
LF82	NCR	519933	520050	,	NCR199	,	,	0.01927	0.0274386	0.0480247	0.041929	0.34429	0.372881	0.0136961	0.0144155	0.0252777	0.0344225
LF82	CDS	520051	520509	-	10039	ybbJ	,	0.0139246	0.0153085	0.0243257	0.0205556	0.25658	0.250545	0.00440126	0.00679424	0.0194952	0.0247782
LF82	CDS	520506	521423	-	10041	qmcA	,	0.0377571	0.0441246	0.0465734	0.0425525	0.311278	0.259259	0.0752615	0.0744279	0.0666088	0.0743346
LF82	NCR	521424	521568	,	NCR200	,	,	0.376787	0.432335	0.239523	0.226948	0.226663	0.289655	0.548931	0.647174	0.332562	0.224102
LF82	CDS	521569	522246	+	10043	ybbL	,	0.205215	0.221195	0.124216	0.119898	0.0356831	0.0516224	0.199634	0.211584	0.109251	0.112031
LF82	CDS	522206	523012	+	10045	ybbM	,	0.0616079	0.0708518	0.0408817	0.0393517	0.0152724	0.0285006	0.0195259	0.0217811	0.0221767	0.0231531
LF82	CDS	523075	523929	-	10047	ybbN	,	0.094807	0.0848416	0.0293993	0.0268476	0.155361	0.320468	0.0307162	0.0321638	0.0848898	0.0684102
LF82	CDS	523990	524799	-	10049	ybbO	,	0.0495439	0.0510285	0.0105289	0.011222	0.0726977	0.134568	0.0144655	0.0168003	0.0270045	0.0335981
LF82	CDS	524789	525415	-	10051	tesA	,	0.0478315	0.0472441	0.00894865	0.00935903	0.0931877	0.133971	0.0135323	0.0149213	0.0356791	0.0375738
LF82	CDS	525383	526069	+	10053	ybbA	,	0.00474112	0.00531454	0.00392021	0.00284721	0.0205978	0.0465793	0.00588116	0.00825343	0.011578	0.0171461
LF82	CDS	526066	528480	+	10055	ybbP	,	0.00262109	0.00213939	0.00281121	0.00181048	0.00963983	0.0140787	0.00351335	0.00281744	0.00391116	0.00437301
LF82	NCR	528481	528720	,	NCR201	,	,	0.0138275	0.0149258	0.0158973	0.0103075	0.0190198	0.025	0.00673393	0.0153565	0.00828548	0.0203093
LF82	CDS	528721	529815	-	10057	ybbB	,	0.00774509	0.00761233	0.0054827	0.00436076	0.00541933	0.00547945	0.00368982	0.00517818	0.00680998	0.0111284
LF82	CDS	529884	530810	-	10059	allS	,	0.0013259	0.00022294	0.00351054	0.00273068	0.00196968	0.00431499	0.00130756	0.000611662	0.00482649	0.00219086
LF82	NCR	530811	531039	,	NCR202	,	,	0.00322038	0.00270741	0.0132307	0.010049	0.00598001	0.00873362	0.00529304	0.0111421	0.0521008	0.0195111
LF82	CDS	531040	531522	+	10061	allA	,	0.00610739	0.00570505	0.00545979	0.00393065	0.00567049	0.00621118	0.00585559	0.00939148	0.0257313	0.023547
LF82	CDS	531600	532415	+	10063	allR	,	0.289052	0.251916	0.51618	0.454181	1.99819	0.622549	0.884323	0.721271	0.795041	0.692407
LF82	CDS	532505	534286	+	10065	gcl	,	0.00055179	0.000657185	0.000881608	0.000581116	0.00102463	0.0016835	0.00294751	0.00222731	0.00864814	0.00820577
LF82	CDS	534299	535075	+	10067	hyi	,	0.000553654	0.000797936	0.00137201	0.00111063	0	0.002574	0.0135199	0.0105813	0.0223932	0.021956
LF82	CDS	535175	536053	+	10069	glxR	,	0.00223729	0.00235114	0.00153196	0.00124355	0.00103862	0.00341297	0.00275792	0.00258025	0.0158357	0.00877989
LF82	NCR	536054	536222	,	NCR203	,	,	0.00109093	0.00203812	0.00697201	0.00306375	0.00270103	0	0.0167352	0.018453	0.0617734	0.0336485
LF82	CDS	536223	537677	+	10071	ybbW	,	0.000126713	0.00047346	0.00188955	0.00146297	0.000941184	0	0.00416532	0.00233819	0.0129834	0.00893329
LF82	CDS	537737	539098	+	10073	allB	,	0.00613654	0.00409689	0.010546	0.0133477	0.0244659	0.020558	0.0148324	0.0124892	0.0291999	0.0178936
LF82	CDS	539154	540455	+	10075	ybbY	,	0.00108562	0.00105819	0.00159447	0.00216513	0.00315535	0.0168971	0.000930958	0.000870984	0.00267274	0.00592744
LF82	CDS	540477	541622	+	10077	glxK	,	0.000965272	0.00132247	0.0017136	0.00150603	0.00318656	0.0139616	0.00282049	0.000989547	0.00650692	0.0028355
LF82	NCR	541623	541750	,	NCR204	,	,	0.0144037	0.0193749	0.0192871	0.0116859	0.0142648	0.0078125	0.0631306	0.0686614	0.178656	0.0920264
LF82	CDS	541751	542536	-	10079	ylbA	,	0.0169668	0.0177918	0.0104935	0.010174	0.0110344	0.0127226	0.0452355	0.0515792	0.0714702	0.0521943
LF82	CDS	542547	543782	-	10081	allC	,	0.00457437	0.00395719	0.00231514	0.00288583	0.00369316	0.00323625	0.00490335	0.00458746	0.00764195	0.00591532
LF82	CDS	543804	544853	-	10083	allD	,	0.000117058	0.000196824	0.00042749	0.000547909	0.00130421	0.000952381	0.000384796	0.000810015	0.000473456	0
LF82	NCR	544854	545169	,	NCR205	,	,	0.000777919	0.000218001	0.00195313	0.00163853	0.00577815	0	0.00895016	0.00269151	0.00786596	0.00642699
LF82	CDS	545170	546837	+	10085	fdrA	,	7.36878e-05	4.13e-05	0.000437293	0.000241435	0.00109466	0.00059952	0.000726683	0.000509902	0.00178823	0.00243517
LF82	CDS	546847	548106	+	10087	ylbE	,	0.000195097	0.00016402	0.000534362	0.000182636	0.000362281	0.000793651	0	0	0.00197273	0.00128948
LF82	CDS	548117	548932	+	10089	ylbF	,	0.000527193	0.000168844	0.0010314	0.000352515	0.00167821	0	0.000495142	0	0.00121845	0
LF82	CDS	548929	549822	+	10091	ybcF	,	0.000343712	0.000154113	0.000753128	0.000514814	0.00153179	0.00111857	0	0.00063424	0.00166822	0.000454346
LF82	NCR	549823	550254	,	NCR206	,	,	0.00540582	0.00366767	0.00532507	0.00266345	0.00422661	0.00694444	0.0028058	0.00196879	0.00460304	0.00564147
LF82	CDS	550255	551322	-	10093	purK	,	0.0109907	0.00819179	0.00399271	0.00307045	0.00256446	0.00749064	0.00226986	0.00318545	0.00744762	0.00684582
LF82	CDS	551319	551828	-	10095	purE	,	0.0260283	0.0144531	0.00594085	0.00620427	0.00179009	0.00196078	0.00633781	0.00389125	0.0136467	0.00716798
LF82	CDS	551924	552253	-	10097	,	hypothetical protein CDS	0.0216026	0.0118989	0.00901129	0.0108088	0.00138326	0.0030303	0.0171409	0.0214777	0.0195839	0.00984692
LF82	NCR	552254	552364	,	NCR207	,	,	0.0409704	0.037237	0.0298232	0.0253963	0.00822476	0.027027	0.0582394	0.0587443	0.0806155	0.0768459
LF82	CDS	552365	553087	-	10099	lpxH	,	0.340004	0.446775	0.102671	0.118642	0.0606107	0.0497925	0.0843837	0.0839144	0.0618833	0.0511243
LF82	CDS	553090	553584	-	10101	ppiB	,	2.41788	2.73814	0.943862	1.0954	0.364257	0.375758	0.64809	0.702177	0.49512	0.489064
LF82	NCR	553585	553757	,	NCR208	,	,	2.98433	3.37275	1.22335	1.41731	0.42745	0.508671	1.06497	1.20285	0.652302	0.601061
LF82	CDS	553758	555143	+	10103	cysS	,	0.0722747	0.066453	0.020241	0.0202976	0.0382042	0.0512266	0.0411032	0.0415235	0.0315637	0.0310647
LF82	CDS	555179	555700	-	10105	ybcI	,	0.00235462	0.00184758	0.00182727	0.00297571	0.014866	0.01341	0.00928818	0.000543114	0.0190471	0.0101157
LF82	NCR	555701	555806	,	NCR209	,	,	0.0266694	0.0214464	0.0227608	0.0260515	0.0258382	0.0377358	0.0495515	0.0294204	0.0750383	0.0574791
LF82	CDS	555807	556019	-	10107	ybcJ	,	0.229954	0.220572	0.0898256	0.0956141	0.0835798	0.084507	0.147957	0.192997	0.179713	0.14493
LF82	CDS	556021	556887	-	10109	folD	,	0.0651416	0.0591948	0.0271157	0.0278031	0.0447524	0.0530565	0.0363492	0.0421824	0.0407107	0.046381
LF82	CDS	556928	557125	+	10111	,	hypothetical protein CDS	0.00155191	0.00347922	0.00141687	0.0034867	0.00691628	0.00505051	0	0.00572738	0	0.0102572
LF82	tRNA	557158	557234	+	10113	argU	,	0.182771	0.138672	0.104201	0.115061	0.0355694	0.116883	0.257114	0.320324	0.555235	0.532789
LF82	CDS	557242	557595	-	10115	,	Prophage DLP12 integrase CDS	0.0137147	0.0108976	0.0161667	0.0136513	0.0051579	0.00847458	0.0182615	0.0496535	0.0912807	0.0699924
LF82	CDS	557570	557962	-	10117	,	Prophage DLP12 integrase CDS	0.010008	0.00876444	0.00870888	0.00585552	0.00116151	0.00763359	0.0339267	0.0642035	0.148	0.127127
LF82	CDS	557876	558232	+	10119	,	Lambdoid prophage Qin tail fiber assembly proteinlike protein CDS	0.00430362	0.00540302	0.00220032	0.00145035	0.00383592	0.00280112	0.0124493	0.0111179	0.0278504	0.035271
LF82	CDS	558287	558952	-	10121	ybcY	,	0.288177	0.338236	0.0790231	0.0777439	0.0246743	0.045045	0.830518	0.790069	0.553858	0.530603
LF82	NCR	558953	559186	,	NCR210	,	,	0.088244	0.0998	0.047476	0.0508924	0.0331627	0.025641	0.393676	0.340449	0.422772	0.350639
LF82	CDS	559187	560140	-	10123	ompT	,	0.0922479	0.109832	0.100159	0.0812905	0.030623	0.0115304	0.41293	0.439522	0.700879	0.678679
LF82	NCR	560141	560543	,	NCR211	,	,	0.0491035	0.0552133	0.0497037	0.044968	0.0113269	0.0148883	0.620591	0.678161	0.811689	0.742826
LF82	NCR	560694	560798	,	NCR212	,	,	0.0158029	0.0183703	0.0390085	0.0312308	0.0173895	0	0.711872	0.664212	0.516067	0.429396
LF82	CDS	560799	561689	-	10125	ybch	,	0.0042074	0.00425237	0.00541559	0.0047135	0.00409853	0.00673401	0.00453463	0.00445463	0.00892712	0.00410288
LF82	CDS	561690	564662	-	10127	nfrA	,	0.00343143	0.00264154	0.00432181	0.00404436	0.0038385	0.00538177	0.00326164	0.00305152	0.00752465	0.00655799
LF82	CDS	564649	566886	-	10129	nfrB	,	0.00686502	0.00646407	0.00747105	0.00768616	0.00632292	0.00670241	0.0063187	0.00658725	0.0146606	0.00907474
LF82	NCR	566887	567035	,	NCR213	,	,	0.0820783	0.0804469	0.0771956	0.080311	0.0520809	0.0536913	0.0488097	0.0551789	0.0700651	0.0436172
LF82	CDS	567036	568478	-	10131	cusS	,	0.00962507	0.0107892	0.00769882	0.00749531	0.00790842	0.00970201	0.00335996	0.00294704	0.00792374	0.00703717
LF82	CDS	568468	569151	-	10133	cusR	,	0.0189578	0.0182293	0.0104998	0.00933609	0.0233576	0.0175439	0.0507998	0.0381323	0.0690457	0.0688853
LF82	NCR	569152	569307	,	NCR214	,	,	0.0236368	0.0229628	0.0111497	0.0125387	0.0146306	0.0128205	0.0673393	0.0617896	0.0892282	0.0807164
LF82	CDS	569308	570690	+	10135	cusC	,	0.000622111	0.000498109	0.000567977	0.000623975	0.000330061	0.000723066	0.00116858	0.00122996	0.00539185	0.00264329
LF82	CDS	570714	571046	+	10137	cusF	,	0.00166096	0.00165498	0.00151643	0.00120935	0.00137079	0	0.0060666	0.00936504	0.0209003	0.021956
LF82	CDS	571062	572285	+	10139	cusB	,	0.00105439	0.00078794	0.000504239	0.000329014	0.000372936	0.000816993	0.00132038	0.000463244	0.00243691	0.00497776
LF82	CDS	572297	575440	+	10141	cusA	,	0.000527768	0.000482044	0.000838765	0.000786836	0.00101632	0.00159033	0.00025702	0.000450867	0.00300428	0.00258388
LF82	NCR	575441	575541	,	NCR215	,	,	0.0279897	0.0286467	0.0088884	0.0142402	0.00451955	0.019802	0.136012	0.140349	0.251025	0.225212
LF82	CDS	575542	576924	+	10143	pheP	,	0.0261731	0.0275952	0.0090065	0.00836126	0.00462085	0.00723066	0.0388552	0.0358738	0.062186	0.0519847
LF82	NCR	576925	577081	,	NCR216	,	,	0.615731	0.733201	0.103282	0.0963727	0.0639645	0.0636943	0.23676	0.202246	0.215317	0.150056
LF82	CDS	577082	578329	-	10145	ybdG	,	0.718755	0.806404	0.0732372	0.0811788	0.0859547	0.106571	0.228889	0.231711	0.229046	0.230107
LF82	NCR	578330	578436	,	NCR217	,	,	1.19235	1.17883	0.140008	0.146783	0.127983	0.168224	0.709894	0.686242	0.59005	0.5884
LF82	CDS	578437	579090	-	10147	nfsB	,	0.284068	0.269444	0.0219628	0.024191	0.0656094	0.103976	0.0716638	0.0810634	0.174831	0.208061
LF82	CDS	579169	579552	-	10149	ybdF	,	0.27575	0.300849	0.0907372	0.114612	0.154536	0.148438	0.121	0.155042	0.122988	0.105777
LF82	CDS	579617	579865	-	10151	ybdJ	,	0.0720685	0.0688885	0.0822467	0.0877975	0.161324	0.13253	0.0908675	0.100195	0.113801	0.0995073
LF82	CDS	579931	581049	-	10153	ybdK	,	0.00807326	0.00972688	0.0102288	0.010591	0.162356	0.12958	0.0133595	0.0106409	0.0151049	0.0221424
LF82	NCR	581050	581500	,	NCR218	,	,	0.06677	0.0716379	0.0544907	0.0551068	0.0910924	0.0820399	0.14513	0.164068	0.196206	0.214351
LF82	CDS	581501	581653	+	10155	hokE	,	0.133756	0.135075	0.110383	0.104157	0.0328184	0.0457516	0.343298	0.316859	0.321672	0.34247
LF82	CDS	581695	582006	-	10157	,	hypothetical protein CDS	0.125078	0.0744084	0.0325499	0.0420415	0.0702268	0.102564	0.126909	0.105406	0.256531	0.165338
LF82	CDS	582005	582157	+	10159	,	,	0.118091	0.0837468	0.0616088	0.0800915	0.0149175	0.0326797	0.24559	0.192709	0.37041	0.435388
LF82	NCR	582158	582278	,	NCR219	,	,	0.122911	0.1355	0.0505436	0.0589569	0.00377251	0.00826446	0.223722	0.196814	0.402633	0.426327
LF82	CDS	582279	582908	-	10161	entD	,	0.0487743	0.0494247	0.00837168	0.00821864	0.00217369	0.0047619	0.0416862	0.0463509	0.105739	0.0992898
LF82	NCR	582909	583073	,	NCR220	,	,	0.0797061	0.0897638	0.00544078	0.00383537	0.0138326	0.0242424	0.0146922	0.00859107	0.0542322	0.0172321
LF82	CDS	583074	585323	-	10163	fepA	,	0.0981105	0.0975461	0.00309218	0.00219894	0.0146072	0.0226667	0.046509	0.051787	0.0651791	0.0523528
LF82	NCR	585324	585642	,	NCR221	,	,	0.546551	0.456089	0.00527662	0.00288554	0.0529453	0.0626959	0.616819	0.988269	0.392716	0.295408
LF82	CDS	585643	586767	+	10165	fes	,	0.134656	0.108568	0.00109722	0.000920488	0.0251568	0.04	0.0337594	0.0357847	0.045073	0.0343001
LF82	CDS	586770	586988	+	10167	ybdZ	,	0.149289	0.137462	0.00563643	0.00210157	0.0666994	0.0913242	0.0276737	0.0233018	0.0862598	0.0352398
LF82	CDS	586985	590866	+	10169	entF	,	0.0701468	0.0667058	0.0019223	0.00155608	0.0177557	0.0267903	0.00843042	0.00985915	0.0161356	0.0142301
LF82	NCR	590867	591081	,	NCR222	,	,	0.0683158	0.0679272	0.00652419	0.00829509	0.00636941	0.0186047	0.0187924	0.0369216	0.0393079	0.0245601
LF82	CDS	591082	592215	+	10171	fepE	,	0.018751	0.0190142	0.00277077	0.0032976	0.0012076	0.0026455	0.00641326	0.00875016	0.0214809	0.0207749
LF82	CDS	592212	593027	-	10173	fepC	,	0.020184	0.0202613	0.00316295	0.00246761	0.00391583	0.00367647	0.00247571	0.00347433	0.0103568	0.00895998
LF82	CDS	593024	594016	-	10175	fepG	,	0.012254	0.010753	0.00197763	0.00104285	0.00367754	0.00503525	0.00325507	0.00142752	0.00500633	0.00327239
LF82	CDS	594013	595017	-	10177	fepD	,	0.0192622	0.0103504	0.00184235	0.00194631	0.00499623	0.00497512	0.0144729	0.00874494	0.0089038	0.00969995
LF82	NCR	595018	595127	,	NCR223	,	,	0.122911	0.0814136	0.0224432	0.0287652	0.0414977	0.0272727	0.113865	0.0695877	0.0632709	0.0332334
LF82	CDS	595128	596378	+	10179	entS	,	0.00751616	0.00550667	0.00112126	0.000689814	0.00437865	0.00559552	0.00419861	0.00158636	0.0079477	0.00389626
LF82	CDS	596382	597338	-	10181	fepB	,	0.0486765	0.0458537	0.00152436	0.000961847	0.0248032	0.031348	0.0173098	0.0195521	0.023376	0.0224951
LF82	NCR	597339	597526	,	NCR224	,	,	0.147755	0.125685	0.00477515	0.00336615	0.0194244	0.0638298	0.279386	0.259377	0.2089	0.177166
LF82	CDS	597527	598702	+	10183	entC	,	0.0746247	0.0643193	0.00119277	0.00097841	0.0131974	0.0323129	0.0910455	0.0867873	0.0913094	0.0873852
LF82	CDS	598712	600322	+	10185	entE	,	0.0352102	0.0364754	0.00132347	0.000964198	0.0102005	0.0217256	0.00401277	0.00510345	0.0169721	0.013363
LF82	CDS	600336	601193	+	10187	entB	,	0.076354	0.0735453	0.00268115	0.00274913	0.0207488	0.048951	0.00706356	0.00660851	0.0225968	0.0307716
LF82	CDS	601193	601939	+	10189	entA	,	0.0553677	0.0546866	0.00262889	0.00123225	0.0152769	0.0240964	0.00108176	0.0015181	0.00931701	0.0179439
LF82	CDS	601942	602355	+	10191	ybdB	,	0.150967	0.145764	0.010029	0.00639228	0.0187441	0.0241546	0.0263502	0.0143807	0.0372246	0.0480751
LF82	NCR	602356	602535	,	NCR225	,	,	0.344152	0.322628	0.20573	0.203274	0.225701	0.394444	0.226709	0.222079	0.334181	0.302383
LF82	CDS	602536	604641	+	10193	cstA	,	0.043801	0.037748	0.0484884	0.042943	0.138936	0.233618	0.0399048	0.0393084	0.0540563	0.0486034
LF82	NCR	604642	604783	,	NCR226	,	,	0.176577	0.171251	0.35838	0.324115	0.408255	0.591549	0.275996	0.235589	0.224058	0.217395
LF82	CDS	604784	604981	+	10195	ybdD	,	0.118256	0.112031	0.444614	0.40068	0.334287	0.419192	0.202018	0.184708	0.145624	0.137447
LF82	CDS	604991	606079	-	10197	ybdH	,	0.00615121	0.00518719	0.00329744	0.00274709	0.00167667	0.00642792	0.0107594	0.00676872	0.010043	0.00745979
LF82	NCR	606080	606187	,	NCR227	,	,	0.0125187	0.013395	0.0161051	0.0143826	0	0.037037	0.0448929	0.0393757	0.0506335	0.0300878
LF82	CDS	606188	607348	+	10199	ybdL	,	0.00449934	0.00361946	0.00826398	0.0068878	0.00393173	0.0146425	0.00974418	0.0105002	0.00770742	0.00769688
LF82	CDS	607349	607978	-	10201	ybdM	,	0.0229239	0.0212133	0.0111326	0.0107756	0.00941931	0.0190476	0.0237291	0.0202504	0.0299855	0.0431975
LF82	CDS	607951	609171	-	10203	ybdN	,	0.00392591	0.00378012	0.00234358	0.00249723	0.00411238	0.00655201	0.00694902	0.00301848	0.0142502	0.012974
LF82	NCR	609172	609317	,	NCR228	,	,	0.00463022	0.00566207	0.00960754	0.0133975	0.00625307	0.00684932	0.0083021	0.00776727	0.0646948	0.10572
LF82	CDS	609318	610220	-	10205	ybdO	,	0.00156532	0.00183092	0.00466014	0.00439602	0.00202203	0.00332226	0.0161077	0.015384	0.0429414	0.0337363
LF82	NCR	610221	610424	,	NCR229	,	,	0.00692882	0.0087799	0.0151272	0.0146646	0.0111881	0.00490196	0.00792227	0.015287	0.0560488	0.037831
LF82	CDS	610425	611231	-	10207	dsbG	,	0.0322128	0.0349137	0.0164083	0.0157549	0.0135754	0.0359356	0.0110146	0.0186193	0.0123204	0.0120799
LF82	NCR	611232	611542	,	NCR230	,	,	1.13466	1.22294	0.444715	0.431016	0.546008	0.672026	0.989952	0.9043	0.589841	0.436225
LF82	CDS	611543	612106	+	10209	ahpC	,	1.61201	1.61302	0.58038	0.592952	0.83606	0.842199	1.28661	1.15111	0.704266	0.599916
LF82	NCR	612107	612276	,	NCR231	,	,	0.195935	0.209907	0.083502	0.073436	0.120831	0.0705882	0.408789	0.408581	0.152063	0.186367
LF82	CDS	612277	613842	+	10211	ahpF	,	0.0662041	0.0614102	0.027015	0.0220423	0.0259427	0.054917	0.0949458	0.0847257	0.0904736	0.0923385
LF82	NCR	613843	613962	,	NCR232	,	,	1.25062	1.35251	0.477854	0.485174	2.11119	2.26667	0.572384	0.458334	0.567555	0.572045
LF82	CDS	613963	614391	-	10213	uspG	,	1.15233	1.13899	0.320954	0.350949	1.44816	1.52214	0.570736	0.639704	0.403265	0.403345
LF82	NCR	614392	614746	,	NCR233	,	,	0.484894	0.507252	0.137978	0.15833	0.416613	0.44507	0.265184	0.327429	0.144237	0.164763
LF82	CDS	614747	615157	-	10215	rnk	,	0.0950992	0.0864877	0.0215695	0.0258957	0.0721918	0.0900243	0.0422714	0.0365591	0.0459632	0.048426
LF82	NCR	615158	615386	,	NCR234	,	,	0.190271	0.21569	0.103396	0.124356	0.11362	0.104803	0.165849	0.178274	0.128081	0.125935
LF82	CDS	615387	616193	-	10217	rna	,	0.0776001	0.0855344	0.0327471	0.0407062	0.0367668	0.0334572	0.0415551	0.0611275	0.0351132	0.0357363
LF82	NCR	616194	616306	,	NCR235	,	,	0.0908238	0.0902256	0.0208543	0.0458207	0.0363564	0.0353982	0.0858129	0.072758	0.0571918	0.0287565
LF82	CDS	616307	617770	-	10219	citT	,	0.0028545	0.00159987	0.00157133	0.00184695	0.0018708	0.00273224	0.00469167	0.00464763	0.00305612	0.00277449
LF82	CDS	617821	618699	-	10221	citG	,	0.000489408	0.000470228	0.000957475	0.000785399	0	0	0	0	0.00169669	0.0013863
LF82	CDS	618674	619225	-	10223	citX	,	0.00100199	0.000873586	0.0020329	0.0023971	0.000826946	0	0.00585559	0.00205439	0.000900596	0.000735843
LF82	CDS	619229	620761	-	10225	citF	,	0.000200442	8.98741e-05	0.000549002	0.000150112	0.000297765	0.00195695	0.000263559	0	0.000324285	0.000264961
LF82	CDS	620772	621680	-	10227	citE	,	0	0	0.000432075	0.000379739	0.000502172	0.00110011	0	0	0	0.000893698
LF82	CDS	621677	621973	-	10229	citD	,	0	0	0.000755664	0.000581116	0	0.003367	0	0	0	0
LF82	CDS	621988	623046	-	10231	citC	,	0.000348191	0.000260202	0.00105964	0.00108651	0	0.000944287	0.000381526	0.00107084	0.00328603	0.00460267
LF82	NCR	623047	623423	,	NCR236	,	,	0.00733555	0.00986731	0.0180082	0.0169387	0.00847565	0.00530504	0.0482271	0.0488802	0.055383	0.0926577
LF82	CDS	623424	625082	+	10233	dpiB	,	0.00844598	0.0079311	0.00382171	0.00336375	0.0115563	0.0192887	0.00365313	0.00307601	0.0176797	0.0134661
LF82	CDS	625051	625731	+	10235	dpiA	,	0.010017	0.0103181	0.00313085	0.00413949	0.0093842	0.0117474	0.00593298	0.00457938	0.01752	0.0167007
LF82	CDS	625772	627157	-	10237	dcuC	,	0.00855768	0.00606378	0.00222651	0.0029886	0.00131739	0.002886	0.00291512	0.00306824	0.00609754	0.00410288
LF82	NCR	627158	627743	,	NCR237	,	,	0.00304132	0.0032916	0.00497887	0.00657772	0.00389483	0.00853242	0.0124107	0.00919215	0.0220569	0.0145561
LF82	CDS	627744	628304	+	10239	pagP	,	0.00701098	0.00626259	0.00890128	0.00984479	0.0040684	0.0142602	0.0108031	0.00859107	0.0389905	0.0260654
LF82	NCR	628305	628478	,	NCR238	,	,	83.1678	91.2071	311.198	245.894	33.6348	17.3736	34.4011	32.0638	26.5192	23.8039
LF82	CDS	628479	628688	+	10241	cspE	,	111.883	101.135	434.141	347.939	50.7165	25.019	50.6584	49.1706	40.7006	39.8236
LF82	CDS	628742	629125	-	10243	crcB	,	0.150118	0.135983	0.0203099	0.0181281	0.0499269	0.0677083	0.0441914	0.0420828	0.0634357	0.0507732
LF82	CDS	629218	630006	+	10245	ybeM	,	0.0105152	0.0141444	0.0066135	0.00663533	0.0381842	0.0836502	0.0138263	0.010061	0.0138616	0.0247109
LF82	NCR	630007	630134	,	NCR239	,	,	5.08641	5.62571	1.71919	2.42257	1.09482	1.59375	2.45894	2.93029	3.11482	3.13207
LF82	CDS	630135	630338	+	10247	tatE	,	4.51277	4.5355	1.36915	1.90076	1.10538	1.46078	2.34103	2.6933	2.87799	2.96675
LF82	CDS	630438	631403	-	10249	lipA	,	0.158029	0.142555	0.0270666	0.0309092	0.0590676	0.106625	0.0987085	0.0980236	0.111159	0.100075
LF82	NCR	631404	631634	,	NCR240	,	,	0.350909	0.326549	0.0993428	0.105348	0.0770671	0.134199	0.397039	0.380462	0.355092	0.355193
LF82	NCR	632049	632426	,	NCR241	,	,	0.0183717	0.0209581	0.00890604	0.00928402	0.0108684	0.010582	0.0416862	0.0277505	0.136776	0.162259
LF82	CDS	632427	633068	-	10251	lipB	,	0.093045	0.0849839	0.0191397	0.0255392	0.0227526	0.0529595	0.0213975	0.0220799	0.0387172	0.0423901
LF82	NCR	633069	633168	,	NCR242	,	,	0.635451	0.688885	0.165519	0.177769	0.369744	0.49	0.262623	0.297681	0.253536	0.255897
LF82	CDS	633169	633432	-	10253	ybeD	,	0.543789	0.560763	0.205517	0.233827	0.406331	0.511364	0.364244	0.37049	0.320121	0.241557
LF82	NCR	633433	633541	,	NCR243	,	,	1.18852	1.35312	0.395845	0.463411	0.540231	0.724771	0.541185	0.530597	0.478886	0.428544
LF82	CDS	633542	634753	-	10255	dacA	,	0.219405	0.225877	0.0333778	0.0405372	0.039546	0.0544554	0.0363365	0.0425726	0.0451189	0.0509408
LF82	NCR	634754	634892	,	NCR244	,	,	0.202494	0.236401	0.0476313	0.0533916	0.0656797	0.0791367	0.0581346	0.0530298	0.0607999	0.0379886
LF82	CDS	634893	635981	-	10257	rlpA	,	0.0606091	0.0550981	0.0262765	0.0203919	0.0368868	0.0881543	0.0204058	0.0249922	0.0406285	0.034688
LF82	CDS	635992	637104	-	10259	mrdB	,	0.0536702	0.0443164	0.0300957	0.0217613	0.0246078	0.049416	0.0221439	0.0262363	0.0370725	0.0332101
LF82	CDS	637107	639008	-	10261	mrdA	,	0.0412935	0.0409636	0.0193222	0.01712	0.0107999	0.0184017	0.00849707	0.0102849	0.0232621	0.0185795
LF82	CDS	639039	639506	-	10263	ybeA	,	0.102951	0.097592	0.0173839	0.0221271	0.0487686	0.0662393	0.0207198	0.0284717	0.0732946	0.0729051
LF82	CDS	639510	639827	-	10265	ybeB	,	0.313849	0.310865	0.0605191	0.0812302	0.136368	0.166667	0.151196	0.14621	0.243874	0.219698
LF82	NCR	639828	640086	,	NCR245	,	,	0.187926	0.191771	0.0496091	0.0677483	0.0616857	0.123552	0.118559	0.121502	0.182345	0.136441
LF82	CDS	640087	640701	-	10267	cobC	,	0.0288792	0.0273314	0.0152358	0.0163705	0.0155869	0.0341463	0.0144533	0.0106026	0.0185918	0.0171721
LF82	CDS	640722	641363	-	10269	nadD	,	0.032068	0.0298302	0.0228977	0.0261665	0.0355509	0.0778816	0.0138455	0.00927354	0.0278764	0.0151845
LF82	CDS	641365	642396	-	10271	holA	,	0.0209021	0.0236971	0.0171804	0.0178389	0.0287508	0.0668605	0.00978769	0.00659315	0.0187868	0.0145629
LF82	CDS	642396	642977	-	10273	rlpB	,	0.237903	0.225722	0.089368	0.0866911	0.176472	0.206186	0.0479011	0.0389698	0.119584	0.09701
LF82	CDS	642992	645574	-	10275	leuS	,	0.110325	0.0943049	0.0409895	0.0372623	0.127947	0.151762	0.0869701	0.0893431	0.100465	0.0908925
LF82	NCR	645575	645808	,	NCR246	,	,	0.567545	0.460728	0.242655	0.249545	0.458425	0.628205	0.566341	0.6288	0.501378	0.44611
LF82	CDS	645809	646291	+	10277	ybel	,	0.0732887	0.0768755	0.220947	0.195461	0.592566	0.834369	0.0702671	0.0757188	0.0946912	0.0950289
LF82	CDS	646336	647271	-	10279	rihA	,	0.0191721	0.0162653	0.0571271	0.0674262	0.0468179	0.099359	0.0112232	0.010904	0.0127469	0.0182263
LF82	NCR	647272	647388	,	NCR247	,	,	0.0430715	0.0441593	0.153937	0.193243	0.0624238	0.196581	0.0483461	0.0436162	0.110473	0.0659618
LF82	CDS	647389	648114	-	10281	gltL	,	0.0113431	0.0131894	0.0499253	0.0406517	0.0509289	0.0964187	0.0239305	0.0234302	0.043824	0.0436398
LF82	CDS	648114	648788	-	10283	gltK	,	0.00446122	0.00540902	0.0225263	0.0152562	0.0331366	0.08	0.00658428	0.00336006	0.0154662	0.0138404
LF82	CDS	648788	649528	-	10285	gltJ	,	0.00348332	0.00548505	0.0203685	0.0130433	0.0295692	0.103914	0.0185387	0.0110953	0.0207976	0.0175411
LF82	NCR	649529	649697	,	NCR248	,	,	0.184731	0.187507	0.591293	0.504839	1.07231	2.81657	0.580951	0.555268	0.44418	0.410992
LF82	CDS	649698	650606	-	10287	gltI	,	0.0628078	0.0615373	0.179558	0.163414	0.629221	1.91749	0.208907	0.183701	0.192508	0.17874
LF82	NCR	650607	651059	,	NCR249	,	,	0.0777353	0.0688885	0.165104	0.162178	0.249902	0.770419	0.280952	0.275995	0.2546	0.229544
LF82	CDS	651060	652937	+	10289	,	hypothetical protein CDS	0.0161329	0.0152596	0.0114427	0.0117941	0.0111809	0.00958466	0.0286138	0.0265692	0.0492364	0.0449875
LF82	CDS	653064	654602	-	10291	lnt	,	0.0156135	0.013339	0.0107914	0.00960711	0.0160166	0.0214425	0.0042005	0.0053422	0.0171201	0.011085
LF82	CDS	654627	655505	-	10293	ybex	,	0.0704048	0.0806442	0.0753214	0.0671516	0.207205	0.172924	0.0298775	0.0312856	0.0661707	0.0674665
LF82	CDS	655595	656062	-	10295	ybeY	,	0.104133	0.118641	0.107181	0.0996949	0.280907	0.292735	0.0431662	0.0593665	0.0764814	0.0980747
LF82	CDS	656059	657138	-	10297	ybeZ	,	0.0475712	0.0487322	0.0379768	0.0345716	0.159766	0.20463	0.0198277	0.0217879	0.0460304	0.0413708
LF82	NCR	657139	657251	,	NCR250	,	,	0.0467715	0.0566958	0.0382329	0.0356384	0.0605939	0.132743	0.0393309	0.0301068	0.0439937	0.0323511
LF82	CDS	657252	658676	-	10299	miaB	,	0.04662	0.0412364	0.0386653	0.0358909	0.0307519	0.0526316	0.0357253	0.0308374	0.0690747	0.0612841
LF82	NCR	658677	658821	,	NCR251	,	,	0.0436547	0.035632	0.0166389	0.015077	0.0125924	0.0482759	0.0167187	0.0175969	0.0891403	0.0224102
LF82	CDS	658822	659997	+	10301	ubiF	,	0.00919744	0.00656081	0.0141224	0.012915	0.0411448	0.039966	0.0113377	0.00988411	0.0135273	0.0158882
LF82	NCR	659998	660150	,	NCR252	,	,	0.0261086	0.0202613	0.0806782	0.0725711	0.104422	0.0718954	0.0739412	0.0537363	0.0682334	0.0477865
LF82	tRNA	660151	660225	-	10303	glnX	,	0.195839	0.105629	0.0733145	0.0629	0.0426043	0.173333	0.07542	0.0945018	0.231993	0.157058
LF82	tRNA	660263	660337	-	10305	glnV	,	0.272863	0.193806	0.107727	0.10739	0.0791222	0.266667	0.0861943	0.113402	0.331419	0.341196
LF82	tRNA	660386	660462	-	10307	metU	,	0.241832	0.246925	0.112945	0.127015	0.0829953	0.25974	0.0996971	0.0957291	0.503585	0.654117
LF82	tRNA	660478	660552	-	10309	glnW	,	0.70715	0.643878	0.22144	0.239327	0.200849	0.52	0.495617	0.54433	1.90235	2.03093
LF82	tRNA	660587	660661	-	10311	glnU	,	1.50689	1.20325	0.421184	0.447971	0.249539	0.586667	1.02356	0.899657	3.84446	3.48236
LF82	tRNA	660685	660769	-	10313	leuW	,	1.8133	1.21163	0.495071	0.511683	0.273885	0.435294	1.06951	0.967253	4.55019	3.74169
LF82	tRNA	660779	660855	-	10315	metT	,	1.71118	1.11832	0.443035	0.473693	0.308268	0.350649	0.918263	0.846834	4.04805	3.22838
LF82	NCR	660856	661235	,	NCR253	,	,	0.200701	0.190531	0.0792895	0.0887181	0.0624649	0.139474	0.108452	0.122355	0.431717	0.339913
LF82	CDS	661236	662900	-	10317	asnB	,	0.473374	0.417592	0.00977257	0.00756707	0.024126	0.0594595	0.0259651	0.0263924	0.047175	0.0512306
LF82	NCR	662901	663155	,	NCR254	,	,	1.32431	1.27808	0.0198028	0.017372	0.0268514	0.054902	0.204395	0.190115	0.265135	0.267605
LF82	CDS	663156	663908	-	10319	nagD	,	0.0508458	0.0534274	0.0137103	0.016732	0.0345538	0.0517928	0.0171702	0.01506	0.0250875	0.0275106
LF82	CDS	663956	665176	-	10321	nagC	,	0.0423797	0.0511727	0.0249522	0.0265272	0.0586949	0.0876331	0.0152217	0.0222903	0.0256504	0.023952
LF82	CDS	665185	666333	-	10323	nagA	,	0.0616696	0.0648715	0.0265158	0.0291908	0.05403	0.0696258	0.0436035	0.0498417	0.0428336	0.042068
LF82	CDS	666393	667193	-	10325	nagB	,	0.0304593	0.0313911	0.0152003	0.0114199	0.076364	0.0886392	0.0509458	0.0541527	0.071373	0.0588234
LF82	NCR	667194	667525	,	NCR255	,	,	0.065528	0.0713784	0.048165	0.0391623	0.053622	0.0873494	0.0851882	0.100764	0.0928373	0.105217
LF82	CDS	667526	669472	+	10327	nagE	,	0.0345629	0.0325159	0.0190773	0.0179358	0.0379809	0.0523883	0.0201292	0.0199488	0.0431509	0.0448536
LF82	CDS	669561	670841	-	10329	,	hypothetical protein CDS	0.000719621	0.000914211	0.00232141	0.0021108	0.00178171	0.0039032	0.00283866	0.00221316	0.0054331	0.00507336
LF82	CDS	670855	671325	-	10331	,	,	0.000130479	0.00029252	0.000357376	0.000244291	0	0.00212314	0	0	0.00105548	0
LF82	CDS	671322	672491	-	10333	,	hypthetical protein CDS	0.000105052	0.000176637	0.000527512	0.000491714	0	0.000854701	0	0.000242312	0.00594855	0.00416601
LF82	CDS	672527	673285	-	10335	,	integral membrane transport protein CDS	0.000323877	0.000544573	0.00118278	0.00159175	0	0.00131752	0.00106465	0.0014941	0.0157195	0.0144493
LF82	CDS	673345	674232	-	10337	,	hypothetical protein CDS	0.000276827	7.75771e-05	0.000631847	0.000777439	0.000514048	0.00225225	0	0.000638525	0.00167949	0.0027445
LF82	CDS	674236	675393	-	10339	,	alcohol dehydrogenase CDS	0.000477634	0.000416424	0.000629883	0.00054649	0.000788384	0.00518135	0.00104672	0.000489646	0.0025758	0.00350765
LF82	NCR	675394	675562	,	NCR256	,	,	0.000727286	0.00244574	0.000664001	0.0020425	0.00270103	0	0.00239074	0.00671018	0.00294159	0
LF82	CDS	675563	676798	+	10341	,	inner membrane protein CDS	0.000497214	0.000501615	0.00104408	0.0011171	0.000738631	0.00485437	0.000980669	0.00068812	0.00201104	0.00131452
LF82	CDS	676791	677777	+	10343	,	pyridoxine phosphate biosynthetic protein CDS	0.0240966	0.026662	0.00949346	0.00810206	0.00739978	0.0212766	0.0442106	0.04682	0.0312279	0.0259267
LF82	CDS	677779	678540	+	10345	,	transcriptional regulator CDS	0.0741178	0.0695213	0.019439	0.0181953	0.0209667	0.0459318	0.111348	0.113849	0.071764	0.0746273
LF82	NCR	678541	678759	,	NCR257	,	,	0.0976555	0.087762	0.0148597	0.0189141	0.0375184	0.100457	0.0405881	0.0466036	0.0567499	0.040804
LF82	CDS	678760	680424	+	10347	glnS	,	0.0686531	0.065082	0.00983997	0.00770528	0.0378339	0.0792793	0.0206264	0.0245194	0.0310519	0.0363493
LF82	NCR	680425	680865	,	NCR258	,	,	0.0582505	0.0570165	0.097712	0.083491	0.0134562	0.0249433	0.0403119	0.0552867	0.032691	0.0257896
LF82	CDS	680866	682272	+	10349	ybfM	,	0.0126668	0.00900887	0.0301875	0.0260053	0.00356874	0.00639659	0.0117736	0.0161197	0.00635986	0.00952674
LF82	CDS	682322	682648	+	10351	ybfN	,	0.00281907	0.00442403	0.00291693	0.00299088	0.00139595	0.0030581	0.00494233	0.00346795	0.00608109	0.00621079
LF82	CDS	682732	683178	-	10353	fur	,	4.07614	4.61522	2.23892	2.38771	1.06613	1.13199	5.54442	5.58068	4.4775	4.46895
LF82	CDS	683467	683997	-	10355	fldA	,	0.730871	0.785406	0.120035	0.128387	0.143562	0.186441	0.379687	0.428728	0.256522	0.262376
LF82	NCR	683998	684136	,	NCR259	,	,	0.602177	0.651715	0.0649885	0.0819499	0.157631	0.165468	0.290673	0.377327	0.268235	0.251309
LF82	CDS	684137	684499	-	10357	ybfE	,	0.0287809	0.0233424	0.00448246	0.00649793	0.0176051	0.0440771	0.0133566	0.0109341	0.049302	0.035807
LF82	CDS	684570	685334	-	10359	ybfF	,	0.111022	0.10734	0.0192161	0.0235386	0.0566863	0.0745098	0.045421	0.0437302	0.0578359	0.0493794
LF82	NCR	685335	685518	,	NCR260	,	,	0.64161	0.641337	0.169849	0.196979	0.183582	0.233696	0.625816	0.693355	0.448497	0.479034
LF82	CDS	685519	686064	+	10361	seqA	,	0.354439	0.343307	0.107078	0.123596	0.114537	0.210623	0.267877	0.331795	0.25949	0.277486
LF82	CDS	686090	687730	+	10363	pgm	,	0.061905	0.0626335	0.0196259	0.0145141	0.0631442	0.144424	0.0142804	0.0101931	0.0339296	0.0319305
LF82	CDS	687787	689106	-	10365	potE	,	0.0110341	0.00981139	0.010754	0.0098935	0.0162532	0.0265152	0.00857045	0.00579897	0.0150645	0.0160012
LF82	CDS	689103	691301	-	10367	speF	,	0.00391259	0.00432315	0.00768009	0.0082149	0.0035289	0.00454752	0.0045934	0.00373881	0.0061039	0.010344
LF82	NCR	691302	691989	,	NCR261	,	,	0.00625275	0.00340437	0.0742942	0.110964	0.00862524	0.0116279	0.0140943	0.0280209	0.0281803	0.0242058
LF82	CDS	691990	692667	-	10369	kdpE	,	0.00135964	0.00101605	0.00223439	0.00178192	0.010099	0.0324484	0.00178777	0.000418149	0.00806551	0.00539184
LF82	CDS	692664	695348	-	10371	kdpD	,	0.00196841	0.0013085	0.00211058	0.00184269	0.0102005	0.0189944	0.00105335	0.000844708	0.00722086	0.0066563
LF82	CDS	695341	695913	-	10373	kdpC	,	0.00289582	0.00192359	0.00225216	0.00100402	0.00238992	0.008726	0.00141025	0.00296864	0.0112787	0.00708875
LF82	CDS	695922	697970	-	10375	kdpB	,	0.000809811	0.000874134	0.00104056	0.000561547	0.000222779	0.00244021	0.000197187	0.000830176	0.00897695	0.00872238
LF82	CDS	697993	699666	-	10377	kdpA	,	0.00231285	0.00246912	0.00103904	0.000549873	0.000818054	0.00298686	0.00434447	0.00304844	0.0175213	0.0189262
LF82	NCR	699667	700067	,	NCR262	,	,	0.681682	1.03968	0.839102	0.621071	0.184411	0.226933	1.78239	1.85869	1.14054	1.13955
LF82	CDS	700068	700274	+	10379	ybfA	,	1.90067	2.50261	2.32184	1.76399	0.546887	0.608696	5.3442	5.61258	3.80652	3.81265
LF82	NCR	700275	700374	,	NCR263	,	,	2.40169	3.62147	2.09339	1.47911	0.671017	0.85	6.54134	5.74098	3.83286	3.66786
LF82	CDS	700375	700884	+	10381	ybgA	,	0.0506105	0.0438995	0.0284941	0.0380152	0.107406	0.143137	0.0332735	0.0400243	0.0448391	0.0254862
LF82	CDS	700881	702299	+	10383	phr	,	0.0119533	0.011797	0.0168443	0.0142306	0.042141	0.0662438	0.00882671	0.00739232	0.0182175	0.0194648
LF82	CDS	702341	703822	-	10385	ybgH	,	0.00335891	0.00302142	0.00230944	0.00229035	0.00338813	0.00607287	0.00408943	0.00497378	0.00469622	0.00740014
LF82	NCR	703823	704092	,	NCR264	,	,	0.138389	0.150534	0.0629657	0.0626443	0.0659352	0.114815	0.154132	0.150153	0.104949	0.120351
LF82	CDS	704093	704836	+	10387	ybgI	,	0.128693	0.123425	0.0472846	0.0434572	0.130684	0.236559	0.116758	0.116222	0.153682	0.155049
LF82	CDS	704859	705515	+	10389	ybgJ	,	0.0237591	0.0244308	0.0201545	0.0152364	0.0993544	0.159817	0.0344384	0.0263224	0.0855031	0.0704797
LF82	CDS	705509	706441	+	10391	ybgK	,	0.0197607	0.0194187	0.0196649	0.0156004	0.101276	0.163987	0.0190542	0.0121546	0.0346338	0.0348283
LF82	CDS	706431	707165	+	10393	ybgl	,	0.0185621	0.0192138	0.0218325	0.0196465	0.0403685	0.0571429	0.0181404	0.0173575	0.0290837	0.0276317
LF82	CDS	707201	707992	+	10395	nei	,	0.017847	0.0198315	0.0102723	0.0121308	0.0132562	0.0176768	0.0142841	0.00966495	0.0175753	0.0261559
LF82	CDS	707989	709050	-	10397	abrB	,	0.00659693	0.00356767	0.0019548	0.0021127	0.00214913	0.00564972	0.00114134	0.00320345	0.00468106	0.00535461
LF82	NCR	709051	709318	,	NCR265	,	,	0.00871386	0.00899663	0.0205171	0.0191053	0.0272522	0.0597015	0.0271367	0.0454878	0.0704884	0.0848746
LF82	CDS	709319	709561	-	10399	,	hypothetical protein ybgO CDS	0.00531098	0.00510285	0.0309402	0.0286469	0.0450839	0.115226	0.0182897	0.0175003	0.0777403	0.0685334
LF82	NCR	709562	709708	,	NCR266	,	,	0.186039	0.233377	0.714901	0.717761	2.34758	3.36735	0.634913	0.648012	1.23099	1.22132
LF82	CDS	709709	710992	-	10401	gltA	,	0.219067	0.262999	0.263105	0.248447	1.21229	2.31308	1.22092	1.02406	1.06434	1.08759
LF82	NCR	710993	711197	,	NCR267	,	,	1.17305	1.22722	1.14597	1.20169	1.93723	3.86341	10.3059	9.13578	8.42451	7.95133
LF82	NCR	711357	711700	,	NCR268	,	,	0.25279	0.188442	0.261783	0.284308	0.533438	1.01163	0.23373	0.211805	0.468226	0.44397
LF82	CDS	711701	712090	+	10403	sdhC	,	0.140875	0.144842	0.219253	0.204602	0.55128	0.95641	0.137787	0.0995903	0.240916	0.218715
LF82	CDS	712084	712431	+	10405	sdhD	,	0.0418534	0.0453318	0.193476	0.163334	0.5378	0.818966	0.0429578	0.0399188	0.118568	0.0968776
LF82	CDS	712431	714197	+	10407	sdhA	,	0.01026	0.0124756	0.104691	0.0747864	0.380008	0.521222	0.0114328	0.0121938	0.0441705	0.0358602
LF82	CDS	714213	714929	+	10409	sdhB	,	0.034542	0.0337236	0.20573	0.157747	0.48767	0.719665	0.0140877	0.0249105	0.0790414	0.0662813
LF82	NCR	714930	715479	,	NCR269	,	,	0.133973	0.143163	0.541698	0.489114	0.404187	0.814545	0.203487	0.24433	0.250372	0.226725
LF82	CDS	715480	718281	+	10411	sucA	,	0.0431198	0.0488267	0.126674	0.120461	0.318489	0.777302	0.0477287	0.0513992	0.0596129	0.0634937
LF82	CDS	718296	719513	+	10413	sucB	,	0.0376908	0.0373287	0.117375	0.0805805	0.489454	1.25616	0.0119419	0.0146641	0.0277543	0.0253449
LF82	NCR	719514	719774	,	NCR270	,	,	0.148812	0.137249	0.900094	0.62997	1.17879	3.20307	0.0851416	0.104278	0.112378	0.110495
LF82	CDS	719775	720941	+	10415	sucC	,	0.0436561	0.0425019	0.121063	0.0841513	0.443566	1.13196	0.01281	0.014819	0.0276893	0.0281928
LF82	CDS	720941	721810	+	10417	sucD	,	0.0590539	0.0545565	0.166905	0.12088	0.54567	1.27356	0.0190408	0.0189004	0.035999	0.0378173
LF82	NCR	721811	722049	,	NCR271	,	,	0.0231423	0.0253648	0.0537604	0.0373106	0.116506	0.246862	0.0236674	0.016607	0.054081	0.0373895
LF82	CDS	722050	723165	+	10419	,	hypothetical protein EC 241 CDS	0.00589225	0.00808637	0.00824527	0.00902136	0.00286319	0.00358423	0.0257048	0.0279441	0.0276183	0.0353047
LF82	CDS	723047	723391	+	10421	,	hypothetical protein CDS	0.000712529	0.00219644	0.00292738	0.0033351	0.00132311	0.00289855	0.00117112	0.00164351	0.00432286	0.0129508
LF82	NCR	723392	724493	,	NCR272	,	,	0.639596	0.724829	0.772835	0.84834	0.124267	0.123412	0.69808	1.0041	0.275631	0.322516
LF82	CDS	724494	726062	+	10423	cydA	,	0.699474	0.779594	0.525034	0.521918	0.269113	0.303378	0.426954	0.571889	0.250624	0.290207
LF82	CDS	726078	727217	+	10425	cydB	,	0.329273	0.327885	0.268777	0.258483	0.371586	0.419298	0.0216195	0.0253663	0.050149	0.0637783
LF82	CDS	727232	727345	+	10427	ybgT	,	1.67062	1.75122	1.28064	1.35399	1.66573	2.14912	0.141767	0.238741	0.261647	0.374118
LF82	CDS	727345	727638	+	10429	ybgE	,	0.367898	0.399741	0.169851	0.17944	0.242211	0.326531	0.0343568	0.0655726	0.0811639	0.0842766
LF82	NCR	727639	727787	,	NCR273	,	,	0.385232	0.435985	0.0805847	0.0911221	0.0612717	0.0872483	0.225067	0.199786	0.223541	0.250799
LF82	CDS	727788	728192	+	10431	ybgC	,	0.444301	0.432892	0.136599	0.186654	0.108201	0.111111	0.275343	0.302406	0.271273	0.351025
LF82	CDS	728189	728881	+	10433	tolQ	,	0.189776	0.198017	0.0467162	0.0520514	0.0652106	0.0779221	0.0635496	0.0695467	0.130559	0.143015
LF82	CDS	728885	729313	+	10435	tolR	,	0.198119	0.249379	0.156161	0.123644	0.0691628	0.102564	0.0809955	0.0826064	0.19468	0.212088
LF82	CDS	729378	730643	+	10437	tolA	,	0.111795	0.127166	0.077071	0.0653012	0.0609353	0.0853081	0.0596798	0.0530733	0.158641	0.155608
LF82	NCR	730644	730775	,	NCR274	,	,	0.452537	0.427944	0.121993	0.108523	0.24207	0.371212	0.128557	0.122423	0.222202	0.200016
LF82	CDS	730776	732068	+	10439	tolB	,	0.962092	0.973922	0.220049	0.215528	0.223118	0.355762	0.234047	0.221235	0.298354	0.304404
LF82	CDS	732103	732624	+	10441	pal	,	3.69593	4.05241	0.659968	0.674275	0.63749	0.806513	0.770145	0.705505	0.700933	0.698764
LF82	CDS	732634	733425	+	10443	ybgF	,	0.802881	0.88807	0.192907	0.183415	0.162532	0.186869	0.218853	0.2248	0.347111	0.309768
LF82	NCR	733426	733589	,	NCR275	,	,	2.65159	2.13638	0.785513	0.764033	0.431424	0.554878	1.1382	1.31553	6.74155	6.5807
LF82	tRNA	733590	733665	+	10445	lysT	,	5.69516	4.26837	1.51344	1.4534	0.94298	1.25	2.29662	2.5702	16.3333	15.7985
LF82	tRNA	733701	733776	+	10447	valT	,	5.01591	4.3581	1.32814	1.24296	0.834867	1.19737	2.25941	2.31281	13.7234	14.0348
LF82	tRNA	733779	733854	+	10449	lysW	,	4.42561	4.36263	0.902897	0.930329	0.882917	1.06579	2.04144	1.9062	11.6171	11.5549
LF82	tRNA	733906	733981	+	10451	valZ	,	2.66685	2.50536	0.595779	0.610126	0.570593	0.723684	1.42476	1.25712	7.75128	7.65339
LF82	tRNA	733985	734060	+	10453	lysY	,	2.22938	2.0594	0.344031	0.361836	0.438455	0.473684	1.43007	1.22355	7.66625	8.11302
LF82	tRNA	734109	734184	+	10455	lysZ	,	0.922643	0.848416	0.103357	0.119603	0.114119	0.131579	0.813388	0.78337	8.46427	9.25676
LF82	tRNA	734218	734293	+	10457	lysQ	,	0.219138	0.199414	0.0206714	0.0287652	0.0300312	0.0526316	0.186069	0.171595	2.20437	2.59211
LF82	NCR	734294	734570	,	NCR276	,	,	0.0259578	0.0276051	0.0222812	0.019523	0.00988753	0.0397112	0.0539687	0.0491273	0.384063	0.41645
LF82	CDS	734571	735614	+	10459	nadA	,	0.0300803	0.0282416	0.00956632	0.00964352	0.0135543	0.0258621	0.0232204	0.026341	0.0999972	0.0879291
LF82	CDS	735652	736371	+	10461	pnuC	,	0.17788	0.185616	0.0741094	0.0726322	0.0874909	0.0888889	0.129067	0.14254	0.191947	0.215504
LF82	CDS	736368	737309	-	10463	zitB	,	0.00893782	0.00797117	0.0107213	0.00800052	0.0547575	0.0658174	0.00900716	0.00842691	0.0158321	0.0150918
LF82	NCR	737310	737422	,	NCR277	,	,	0.189262	0.193253	0.0655422	0.0656764	5.42518	3.69912	0.522028	0.406441	0.294758	0.237241
LF82	CDS	737423	737803	-	10465	ybgS	,	0.206143	0.250783	0.111774	0.118081	7.77324	6.35696	0.685058	0.683091	0.506262	0.431772
LF82	NCR	737804	738118	,	NCR278	,	,	0.544907	0.611467	0.210183	0.222816	4.83863	4.4127	0.801658	0.841516	0.598133	0.537712
LF82	CDS	738119	739171	+	10467	aroG	,	0.451142	0.475154	0.0933536	0.0982881	0.126582	0.103514	0.190699	0.194927	0.153907	0.165869
LF82	NCR	739172	739336	,	NCR279	,	,	1.56135	1.91009	0.0846722	0.07601	0.511804	0.484848	0.235075	0.266323	0.247058	0.263405
LF82	CDS	739337	740089	-	10469	gpmA	,	7.39622	8.52095	0.308781	0.248	1.80286	1.71182	5.62484	5.62982	2.12914	2.23375
LF82	NCR	740090	740291	,	NCR280	,	,	4.35666	5.6301	0.280818	0.242369	0.89261	0.920792	3.70033	3.58452	1.36833	1.21856
LF82	CDS	740292	741332	-	10471	galM	,	0.050298	0.0541314	0.0300213	0.0224374	0.100416	0.143132	0.038036	0.0362211	0.067812	0.0702338
LF82	CDS	741326	742474	-	10473	galK	,	0.0382961	0.0328554	0.0263693	0.0259363	0.05403	0.0913838	0.0312961	0.0365177	0.0484582	0.0371188
LF82	CDS	742478	743524	-	10475	galT	,	0.00393269	0.00388197	0.00509099	0.00571459	0.0139515	0.0238777	0.00270129	0.00216623	0.00427331	0.00349157
LF82	CDS	743534	744550	-	10477	galE	,	0.0212708	0.0196437	0.0527427	0.04435	0.0242376	0.0481809	0.0448929	0.0437663	0.0337285	0.0327505
LF82	NCR	744551	744810	,	NCR281	,	,	0.0368734	0.0352391	0.0973259	0.0825341	0.0193124	0.0346154	0.0854691	0.0632435	0.0726573	0.0562411
LF82	CDS	744811	746283	-	10479	modF	,	0.0179819	0.0187538	0.00982748	0.00898304	0.0170442	0.0285132	0.0137147	0.0109707	0.0246371	0.0234391
LF82	CDS	746351	747139	-	10481	modE	,	0.0196284	0.0162399	0.00760908	0.00794781	0.0271917	0.0316857	0.0112659	0.00826441	0.0233128	0.0185332
LF82	NCR	747140	747267	,	NCR282	,	,	2.63827	1.35786	0.767979	1.05263	0.756035	0.351562	2.28848	2.18388	1.00203	0.850451
LF82	CDS	747268	747417	+	10483	ybhT	,	7.08256	2.90572	2.63334	3.30417	2.67494	1.14	5.64303	5.25997	2.11114	2.06613
LF82	NCR	747418	747579	,	NCR283	,	,	2.79889	1.38032	1.43283	1.64637	1.23417	0.679012	2.37184	1.88128	0.87151	0.89762
LF82	CDS	747580	748353	+	10485	modA	,	0.0844023	0.0868671	0.0498738	0.0500976	0.578554	0.440568	0.0203584	0.0183143	0.0597325	0.0608754
LF82	CDS	748353	749042	+	10487	modB	,	0.017546	0.0168727	0.0206543	0.0211779	0.14885	0.14058	0.00878338	0.0115046	0.031701	0.0335545
LF82	CDS	749045	750103	+	10489	modC	,	0.0159007	0.015482	0.0167423	0.0154284	0.0366386	0.0292729	0.00801204	0.0117793	0.0262882	0.0230133
LF82	CDS	750104	750922	-	10491	ybhA	,	0.00960479	0.00698137	0.00226076	0.00309077	0.00724562	0.015873	0.00542661	0.00726937	0.0109259	0.0138867
LF82	NCR	750923	751076	,	NCR284	,	,	0.15324	0.149855	0.028054	0.0250295	0.0978159	0.181818	0.120686	0.125184	0.142037	0.0791271
LF82	CDS	751077	752072	+	10493	pgl	,	0.0337512	0.0365884	0.00935134	0.00727795	0.116868	0.191767	0.0206886	0.0193558	0.0229598	0.028955
LF82	CDS	752113	753129	-	10495	ybhD	,	0.00151071	0.00101605	0.0016551	0.00169706	0.00224422	0.00294985	0.00198641	0.0025089	0.0122205	0.00678973
LF82	NCR	753130	753249	,	NCR285	,	,	0	0	0.00233784	0.000958841	0	0	0.0269357	0.00472509	0.0331419	0.0440034
LF82	CDS	753250	754302	+	10497	ybhH	,	0.000175087	0.000196263	0.00026642	0.000382444	0	0	0.0019185	0.00269236	0.00613739	0.00887205
LF82	CDS	754378	755811	+	10499	ybhI	,	0.000557129	0.000288236	0.000782539	0.000481427	0	0.00069735	0.00140877	0.000593107	0.00277338	0.00538182
LF82	NCR	755812	755993	,	NCR286	,	,	0.00472736	0.00529911	0.00801544	0.00474152	0.0075243	0.00549451	0.0377396	0.0327121	0.0655554	0.0490994
LF82	CDS	755994	758255	+	10501	ybhJ	,	0.0026082	0.00274092	0.00210839	0.00213641	0.00100901	0.00353669	0.00464409	0.00413602	0.0112085	0.0140064
LF82	NCR	758256	758394	,	NCR287	,	,	0.0623399	0.0619501	0.0484386	0.0364222	0.0295559	0.0431655	0.0697616	0.0530298	0.0822587	0.111044
LF82	CDS	758395	759678	-	10503	ybhC	,	0.0281911	0.0272549	0.0119295	0.009454	0.0291518	0.0334891	0.0113281	0.00927354	0.0201329	0.0218277
LF82	NCR	759679	759829	,	NCR288	,	,	0.0313383	0.0187048	0.0170925	0.0144779	0.012092	0.0331126	0.0080272	0.0150201	0.0296302	0.0268997
LF82	CDS	759830	760306	-	10505	ybhB	,	0.0141722	0.0131422	0.0103512	0.00916628	0.0153115	0.048218	0.0338814	0.0243684	0.0187596	0.0144762
LF82	NCR	760307	760414	,	NCR289	,	,	0.0295898	0.0350821	0.0181832	0.0202422	0.0464927	0.157407	0.0224464	0.0157503	0.0690457	0.0752195
LF82	CDS	760415	761545	+	10507	GipA	,	0.184367	0.133452	0.0358675	0.0505617	0.0807205	0.103448	0.0710903	0.083723	0.0839537	0.0754191
LF82	NCR	761546	761655	,	NCR290	,	,	0.355325	0.211675	0.0867124	0.120291	0.390078	0.454545	0.0330575	0.0592784	0.076829	0.0590815
LF82	CDS	761656	762945	-	10509	bioA	,	0.00181032	0.00149525	0.000695914	0.000668959	0.00283085	0.00232558	0	0.00131863	0.00346834	0.00188924
LF82	CDS	763032	764072	+	10511	bioB	,	0.000826493	0.000860279	0.00118576	0.000552646	0.00306947	0.00288184	0.00194061	0.000817018	0.00429794	0.00273131
LF82	CDS	764069	765223	+	10513	bioF	,	0.00031925	0.000178931	0.000777254	0.00039848	0.00197608	0.0017316	0	0.000490918	0.000860829	0.00175838
LF82	CDS	765210	765965	+	10515	bioC	,	0.000406453	0.000546734	0.000371085	0.000304394	0.000603802	0.00396825	0.00106888	0.000750014	0.00328789	0.00161185
LF82	CDS	765958	766635	+	10517	bioD	,	0.00135964	0.000914449	0.00148959	0.00169706	0.0020198	0.00147493	0.00357554	0.00125445	0.00586583	0.00479275
LF82	NCR	766636	766801	,	NCR291	,	,	0.00629365	0.00539488	0.00676001	0.00554511	0.00274984	0.0120482	0.0316413	0.0324494	0.059895	0.0415973
LF82	CDS	766802	766939	-	10519	,	hypothetical protein ybhU CDS	0.109106	0.127793	0.0410646	0.0596149	0.0661557	0.0217391	0.562137	0.507433	0.500731	0.45328
LF82	NCR	766940	767213	,	NCR292	,	,	0.0755859	0.0884991	0.0323543	0.036324	0.0649726	0.0656934	0.287544	0.273158	0.263079	0.260908
LF82	CDS	767214	769235	+	10521	uvrB	,	0.039238	0.0391118	0.0193687	0.0182948	0.0706609	0.108309	0.0169847	0.0182273	0.0941644	0.0905983
LF82	CDS	769273	770181	-	10523	ybhK	,	0.0421874	0.0438795	0.010555	0.00993651	0.0190825	0.0341034	0.041337	0.0361789	0.0628931	0.0536219
LF82	NCR	770182	770423	,	NCR293	,	,	0.39997	0.338464	0.0836984	0.0729829	0.0396114	0.0371901	0.073461	0.0714621	0.08217	0.0755304
LF82	CDS	770578	771567	+	10525	moaA	,	0.286172	0.2043	0.0862024	0.0975113	0.159535	0.166667	0.066523	0.0982246	0.0677903	0.0664667
LF82	CDS	771589	772101	+	10527	moaB	,	0.0385745	0.0374657	0.0201245	0.0178311	0.0596175	0.157895	0.0118139	0.0116055	0.0232575	0.0158357
LF82	CDS	772104	772589	+	10529	moac	,	0.0154271	0.0145998	0.012353	0.00733928	0.0441446	0.102881	0.00581944	0.00700013	0.0184122	0.0117008
LF82	CDS	772582	772827	+	10531	moad	,	0.0172376	0.0173621	0.0187027	0.0126286	0.0426785	0.097561	0.0131394	0.00460984	0.026271	0.0198139
LF82	CDS	772829	773281	+	10533	moae	,	0.0100391	0.0080598	0.00941327	0.00685794	0.0231764	0.0573951	0.00713529	0.00125168	0.0175586	0.0125532
LF82	NCR	773282	773417	,	NCR294	,	,	0.109807	0.0962412	0.0330047	0.0308803	0.271871	0.220588	0.0505045	0.00833839	0.0548304	0.0447999
LF82	CDS	773418	774122	+	10535	ybhL	,	0.0943191	0.100352	0.0571427	0.0587545	0.487553	0.239716	0.0865381	0.0940996	0.0951949	0.106012
LF82	NCR	774123	774326	,	NCR295	,	,	0.0210877	0.020599	0.0338299	0.0324314	0.00671286	0.0147059	0.229746	0.222357	0.243691	0.266808
LF82	CDS	774327	775040	+	10537	ybhM	,	0.0129108	0.0133146	0.0269539	0.0244142	0.00383592	0.00280112	0.0622464	0.0607511	0.0487381	0.0637154
LF82	CDS	775076	776032	-	10539	ybhN	,	0.00211916	0.00280737	0.0046317	0.0042682	0.0162175	0.0208986	0.00295533	0.0047399	0.00779199	0.00721542
LF82	CDS	776032	777273	-	10541	ybhO	,	0.0015834	0.00171944	0.00234913	0.00268661	0.0334454	0.031401	0.00227717	0.00205439	0.00120079	0.00327042
LF82	CDS	777270	778031	-	10543	ybhP	,	0.00532293	0.00442984	0.0033871	0.00279348	0.0437305	0.0367454	0.00212092	0.0040926	0.0058716	0.00533052
LF82	NCR	778032	778163	,	NCR296	,	,	0.121515	0.0939388	0.0952137	0.0867316	0.183281	0.325758	0.113252	0.118127	0.139347	0.0861606
LF82	CDS	778164	778574	+	10545	ybhQ	,	0.133528	0.0931922	0.118359	0.117861	0.314312	0.557178	0.152374	0.164171	0.205625	0.162079
LF82	CDS	778536	779642	-	10547	ybhR	,	0.010881	0.0110147	0.0104917	0.00987425	0.0164941	0.034327	0.00364983	0.00717087	0.0107779	0.0102739
LF82	CDS	779653	780786	-	10549	ybhS	,	0.00552776	0.00443462	0.00564049	0.00629081	0.0185166	0.0449735	0.00142517	0.000750014	0.00701416	0.00537282
LF82	CDS	780779	782515	-	10551	ybhF	,	0.0041395	0.00376765	0.00507137	0.0045044	0.0388936	0.0616005	0.00139563	0.00130572	0.00744119	0.00467686
LF82	CDS	782508	783506	-	10553	ybhG	,	0.00621323	0.00751636	0.0104465	0.00731369	0.0918432	0.0940941	0.0020222	0.0025541	0.0074644	0.0113846
LF82	CDS	783506	784177	-	10555	ybiH	,	0.010517	0.00932865	0.00684652	0.0055647	0.0713241	0.0848214	0.00661368	0.00632824	0.0110966	0.0199466
LF82	NCR	784178	784405	,	NCR297	,	,	0.0520217	0.0302142	0.00689046	0.0075698	0.0320333	0.0482456	0.0248092	0.0273558	0.0348862	0.0463194
LF82	CDS	784406	785767	+	10557	rhlE	,	0.0279303	0.0211926	0.00626169	0.00536444	0.0103896	0.0132159	0.00830617	0.00728538	0.01971	0.0149114
LF82	NCR	785768	785999	,	NCR298	,	,	0.017748	0.0169252	0.00894827	0.00694333	0.00393512	0.0172414	0.0156738	0.010998	0.0642839	0.026262
LF82	misc_feature	786000	786194	-	10558	misc	,	0.0195397	0.0190768	0.0106461	0.0132763	0.00936357	0.0307692	0.0207198	0.0174465	0.0764814	0.0687391
LF82	NCR	786195	786303	,	NCR299	,	,	0.0191696	0.0278082	0.0149278	0.0174175	0.0335027	0.0275229	0.0222405	0.0260097	0.0684122	0.100615
LF82	CDS	786304	788454	+	10560	dinG	,	0.00705697	0.00685362	0.00446047	0.00419911	0.0161283	0.0134821	0.00375672	0.00329504	0.00901349	0.00585391
LF82	CDS	788482	789444	+	10562	ybiB	,	0.0361203	0.0312609	0.0210915	0.0188184	0.131302	0.152648	0.0213975	0.0214911	0.042847	0.0312126
LF82	NCR	789445	789584	,	NCR300	,	,	0.0755026	0.0575711	0.102998	0.0879395	0.149984	0.185714	0.305913	0.340206	0.216606	0.191487
LF82	CDS	789585	790670	+	10564	ybiC	,	0.0183914	0.0147799	0.027589	0.0231499	0.07734	0.0782689	0.0654791	0.0699626	0.0773617	0.0647054
LF82	NCR	790671	790898	,	NCR301	,	,	0.0509435	0.0477385	0.0583228	0.0532409	0.120125	0.20614	0.0744276	0.0547115	0.204957	0.171025
LF82	CDS	790899	791159	-	10566	ybiJ	,	0.0918303	0.0997695	0.0339658	0.0308593	0.162652	0.145594	0.0650172	0.0412766	0.167614	0.149402
LF82	NCR	791160	791423	,	NCR302	,	,	0.0977703	0.107769	0.138357	0.14339	0.162532	0.215909	0.157635	0.164304	0.297524	0.255405
LF82	CDS	791424	791690	-	10568	ybiI	,	0.0375179	0.0423135	0.0661949	0.0808012	0.135062	0.164794	0.0741489	0.0764509	0.107991	0.108012
LF82	CDS	791764	792441	-	10570	ybiX	,	0.00716076	0.00955091	0.00115857	0.00169706	0	0.00589971	0.00178777	0.0016726	0.00366614	0.00539184
LF82	NCR	792442	792656	,	NCR303	,	,	0.0220097	0.021788	0.00495839	0.00401375	0.00212314	0	0.00187924	0.00395589	0.0138734	0.00944618
LF82	CDS	792657	794939	-	10572	fiu	,	0.0130018	0.0121905	0.000811023	0.000554389	0.00279923	0.0043802	0.00637113	0.00658159	0.00849234	0.00765045
LF82	NCR	794940	795203	,	NCR304	,	,	0.0416688	0.0386193	0.0150897	0.018741	0.0466849	0.0151515	0.0550958	0.0322165	0.0753225	0.0815448
LF82	CDS	795204	795464	-	10574	ybiM	,	0.0296682	0.0282416	0.0619123	0.0808954	0.426742	0.114943	0.0325086	0.0347593	0.112378	0.0918197
LF82	NCR	795465	795739	,	NCR305	,	,	0.0113972	0.0117737	0.0230553	0.0234306	0.187569	0.0545455	0.0161614	0.0164949	0.0596555	0.0339719
LF82	CDS	795740	796666	+	10576	ybiN	,	0.0041766	0.00431017	0.00199737	0.00155152	0.00344695	0.0183387	0.0074095	0.0039758	0.0273501	0.0249758
LF82	CDS	796663	798888	-	10578	ybiO	,	0.00140801	0.00136168	0.00206687	0.0017316	0.0213267	0.034142	0.00163357	0.00203777	0.00401991	0.00364947
LF82	NCR	798889	799005	,	NCR306	,	,	0.00892945	0.00412153	0.012948	0.0118011	0.0546208	0.145299	0.00690659	0.00969249	0.0339917	0.0520751
LF82	CDS	799006	799728	-	10580	glnQ	,	0.0205702	0.0178176	0.0108646	0.0112196	0.0441953	0.0760719	0.0117355	0.0156849	0.0446935	0.037641
LF82	CDS	799725	800384	-	10582	glnP	,	0.0104288	0.0114814	0.00935134	0.0101114	0.0380395	0.0681818	0.00673393	0.00472509	0.0210903	0.014155
LF82	NCR	800385	800522	,	NCR307	,	,	0.064573	0.0718836	0.0439107	0.0425225	0.304316	0.413043	0.014639	0.0328702	0.0720476	0.0676976
LF82	CDS	800523	801269	-	10584	glnH	,	0.258739	0.265502	0.0950908	0.0974245	0.485806	0.635877	0.42513	0.412923	0.31944	0.31701
LF82	CDS	801315	801608	-	10586	,	hypothetical protein CDS	0.0478685	0.0517835	0.0656502	0.0616398	0.183211	0.411565	0.27348	0.21504	0.226583	0.168553
LF82	CDS	801673	802269	-	10588	dps	,	1.40246	1.75591	3.34402	4.14268	9.36422	5.1541	3.77303	3.60056	3.21427	3.0583
LF82	NCR	802270	802474	,	NCR308	,	,	0.0134903	0.0191544	0.0424232	0.0420955	0.0244937	0.0146341	0.0453308	0.0511692	0.0776006	0.0693488
LF82	CDS	802475	803362	-	10590	rhtA	,	0.00546734	0.00605101	0.00707669	0.00758003	0.00359833	0.00225225	0.00591494	0.00734304	0.0106368	0.010978
LF82	NCR	803363	803714	,	NCR309	,	,	1.70609	2.0874	0.184742	0.177495	0.907761	1.1108	5.02175	5.02497	6.67734	5.89777
LF82	CDS	803715	804230	+	10592	ompX	,	3.86242	4.48963	0.306202	0.334257	2.63888	2.58527	5.36757	4.95145	4.48765	4.40822
LF82	CDS	804279	805862	-	10594	ybiP	,	0.00500491	0.00387063	0.00414434	0.00388621	0.00288178	0.00189394	0.0308638	0.0318585	0.0646518	0.057184
LF82	NCR	805863	806216	,	NCR310	,	,	1.93186	1.6794	1.21298	1.02742	3.577	1.79379	5.23877	4.84922	2.56148	2.12502
LF82	misc_RNA	806217	806305	-	10596	rybA	,	7.1399	6.32148	4.42812	3.67484	13.1095	6.7191	19.7977	18.0934	9.36725	7.50759
LF82	NCR	806306	806447	,	NCR311	,	,	0.253613	0.243535	0.146592	0.133292	0.102867	0.211268	0.392654	0.4013	0.458619	0.320372
LF82	CDS	806448	806915	+	10598	mntR	,	0.142871	0.127473	0.0630616	0.0679794	0.0858328	0.16453	0.0837424	0.110858	0.18483	0.137999
LF82	CDS	806912	808030	+	10600	ybiR	,	0.0131808	0.012805	0.0100282	0.0121847	0.0146855	0.0411081	0.00758244	0.00937417	0.0257672	0.0214164
LF82	CDS	808088	809008	-	10602	ybiS	,	0.130385	0.112645	0.0378927	0.035043	0.215599	0.200869	0.0706295	0.0717228	0.131704	0.127016
LF82	NCR	809009	809226	,	NCR312	,	,	0.113045	0.127349	0.0476146	0.045391	0.19264	0.192661	0.118616	0.118344	0.212078	0.193777
LF82	CDS	809227	810819	+	10604	ybiT	,	0.0312872	0.0304441	0.00679777	0.0054533	0.0203451	0.0307596	0.0134425	0.01139	0.0452503	0.041307
LF82	NCR	810820	811018	,	NCR313	,	,	0.0914114	0.103852	0.0166351	0.0216823	0.0206446	0.0653266	0.0487279	0.052712	0.162379	0.16125
LF82	CDS	811019	811834	-	10606	ybiV	,	0.132627	0.142082	0.0151272	0.0147351	0.0195792	0.0196078	0.0916012	0.0941543	0.122455	0.15232
LF82	NCR	811835	811979	,	NCR314	,	,	0.164871	0.197639	0.0317301	0.0341215	0.0346291	0.0206897	0.150468	0.164238	0.174852	0.165276
LF82	CDS	811980	814412	-	10608	ybiW	,	0.00414251	0.0043887	0.00242143	0.00250647	0.000375236	0.00123305	0.00232491	0.00454447	0.00245193	0.00434066
LF82	CDS	814418	815317	-	10610	ybiY	,	0.000136568	0	0.0016209	0.00166199	0.000507194	0.00111111	0.000448929	0.000315006	0.00386656	0.00180527
LF82	NCR	815318	815447	,	NCR315	,	,	0.00189094	0.00211965	0.0034528	0.00619559	0.00351134	0.0153846	0	0.00654243	0.0191203	0.00624901
LF82	CDS	815448	816110	+	10612	fsaA	,	0.0122355	0.0100787	0.0102399	0.0104995	0.00757348	0.0120664	0.00975048	0.0213805	0.00824799	0.0159288
LF82	CDS	816186	816935	-	10614	moeB	,	0.0178631	0.0214932	0.00576043	0.00713378	0.029823	0.0173333	0.0102356	0.0143643	0.024525	0.0249127
LF82	CDS	816935	818170	-	10616	moeA	,	0.00681183	0.0066882	0.00154343	0.00130328	0.0262214	0.0218447	0.0062109	0.00573433	0.0136751	0.00953024
LF82	NCR	818171	818373	,	NCR316	,	,	0.0348148	0.0305417	0.00773904	0.00481782	0.0494701	0.0394089	0.0457774	0.0586563	0.0416315	0.0260119
LF82	CDS	818374	819339	+	10618	iaaA	,	0.0138689	0.0120519	0.00755077	0.00506221	0.0297701	0.0590062	0.0213311	0.0217178	0.0298483	0.0290133
LF82	CDS	819326	821197	+	10620	gsiA	,	0.00515413	0.00548311	0.00458575	0.00374932	0.0151183	0.0160256	0.00669076	0.00439191	0.0135436	0.00998106
LF82	CDS	821217	822755	+	10622	gsiB	,	0.00902467	0.00819142	0.00740087	0.00437366	0.026991	0.0305393	0.00525063	0.00607906	0.0113057	0.0139882
LF82	CDS	822773	823693	+	10624	gsiC	,	0.00533817	0.0057594	0.00499551	0.00512215	0.00892132	0.0173724	0.00307085	0.00369388	0.00701702	0.0066154
LF82	CDS	823696	824607	+	10626	gsiD	,	0.00336928	0.00294589	0.00344523	0.00283868	0.00350364	0.00657895	0.00177209	0.00217603	0.00490588	0.00267227
LF82	NCR	824608	824783	,	NCR317	,	,	0.00872949	0.00939388	0.00573832	0.00751819	0.00518721	0.00568182	0.0137739	0.0338273	0.0508427	0.0346181
LF82	CDS	824784	827141	+	10628	yliE	,	0.00690659	0.00879365	0.00711463	0.00653866	0.00212944	0.000848176	0.0142218	0.0133457	0.0318348	0.0372078
LF82	CDS	827149	828477	+	10630	yliF	,	0.0110518	0.0144619	0.0126233	0.0121641	0.00721291	0.00376223	0.0495544	0.0420245	0.0516206	0.0553195
LF82	CDS	828524	829849	-	10632	yliG	,	0.03476	0.0327298	0.00803962	0.00798311	0.011016	0.0173454	0.0191963	0.0166768	0.0382407	0.0438043
LF82	NCR	829850	830061	,	NCR318	,	,	0.362646	0.372063	8.99767	9.86322	7.1421	2.83491	1.53991	1.74516	1.66726	1.94663
LF82	CDS	830062	830445	+	10634	bssR	,	0.370174	0.373325	12.0321	13.3218	12.1287	4.42708	2.02439	2.49987	2.36395	2.90677
LF82	NCR	830446	830555	,	NCR319	,	,	0.0916248	0.0814136	1.33282	1.70395	1.8425	0.881818	0.330575	0.510309	0.5604	0.513271
LF82	CDS	830556	831671	+	10636	yliI	,	0.00622266	0.0050617	0.0200099	0.0235586	0.0625811	0.0761649	0.0104991	0.0119397	0.0200455	0.0163784
LF82	CDS	831668	832294	-	10638	yliJ	,	0.0399903	0.0366966	0.0127966	0.0114694	0.050962	0.100478	0.0180431	0.0171821	0.0380577	0.0278564
LF82	NCR	832295	832540	,	NCR320	,	,	0.0806918	0.0862506	0.0271417	0.0327409	0.139169	0.260163	0.093618	0.103721	0.202085	0.137046
LF82	CDS	832541	833743	+	10640	dacC	,	0.0296806	0.0330413	0.0157644	0.0146337	0.088411	0.156276	0.0829566	0.0834255	0.135956	0.122565
LF82	CDS	833790	834548	-	10642	deoR	,	0.031578	0.0280455	0.0101275	0.00977791	0.0270637	0.057971	0.0218254	0.0242791	0.0641879	0.0513752
LF82	CDS	834606	835202	-	10644	ybjG	,	0.0392204	0.0309248	0.01109	0.00925113	0.0604045	0.0938023	0.175962	0.207049	0.309769	0.304129
LF82	NCR	835203	835486	,	NCR321	,	,	0.0724917	0.0526366	0.0260784	0.0249164	0.0771506	0.123239	0.354243	0.420267	0.568897	0.584964
LF82	CDS	835487	836719	+	10646	cmr	,	0.00951989	0.0101126	0.0103752	0.00942511	0.00999579	0.0129765	0.0154012	0.0144857	0.0310453	0.0385432
LF82	CDS	836760	837044	-	10648	ybjH	,	0.0157413	0.0176451	0.0033468	0.00464281	0.00800832	0.0245614	0.0113414	0.0139266	0.0156988	0.019953
LF82	CDS	837130	837945	-	10650	ybjI	,	0.0129539	0.0124101	0.00611963	0.00571075	0.0123069	0.0208333	0.00445628	0.00173716	0.0109661	0.0144355
LF82	CDS	837945	839153	-	10652	ybjJ	,	0.0089464	0.00740736	0.0053834	0.00409233	0.0124596	0.0198511	0.00401028	0.00281395	0.0123357	0.010751
LF82	CDS	839237	839773	+	10654	ybjK	,	0.0127031	0.0120587	0.00564215	0.00514239	0.0153008	0.0372439	0.00677155	0.00527943	0.0175893	0.0249611
LF82	misc_RNA	839790	839868	-	10656	rybB	,	0.00544544	0.00784805	0.0120739	0.00946704	0.00577815	0.0253165	0.0255719	0.0179434	0.0251711	0.0514159
LF82	CDS	839949	841634	-	10658	ybjL	,	0.0333887	0.0371409	0.0266563	0.0309491	0.0333015	0.0302491	0.0510437	0.0549859	0.0698811	0.0785388
LF82	NCR	841635	841903	,	NCR322	,	,	0.134563	0.148533	0.141626	0.163609	0.0763619	0.100372	0.232809	0.292991	0.188502	0.197808
LF82	CDS	841904	842281	+	10660	ybjM	,	0.0343046	0.0359022	0.0331008	0.030896	0.00724562	0.0132275	0.0395485	0.0442508	0.0473456	0.0537282
LF82	CDS	842311	842568	-	10662	grxA	,	0.0938509	0.101464	0.281193	0.266246	0.0548477	0.0271318	2.16739	1.69554	0.452811	0.35738
LF82	NCR	842569	842727	,	NCR323	,	,	0.108224	0.14081	0.279129	0.268114	0.0689018	0.0314465	1.30867	1.01099	0.372065	0.2759
LF82	CDS	842728	843015	+	10664	ybjC	,	0.0687108	0.0789347	0.0165597	0.0193766	0.0396245	0.0416667	0.0659364	0.0620168	0.0897594	0.0775702
LF82	CDS	842999	843721	+	10666	nfsA	,	0.0357854	0.0422097	0.00946775	0.0104239	0.0334621	0.0484094	0.0128531	0.0121558	0.0261285	0.0280903
LF82	CDS	843782	844684	+	10668	rimK	,	0.0279034	0.0262432	0.00888533	0.00936543	0.0116267	0.0243632	0.014318	0.0182096	0.0231223	0.0193422
LF82	CDS	844772	845248	+	10670	ybjN	,	0.335751	0.353396	0.0711643	0.0872003	0.0526333	0.0922432	0.15416	0.158692	0.239706	0.255463
LF82	NCR	845249	845597	,	NCR324	,	,	0.0489532	0.0536896	0.0289383	0.0311555	0.0954803	0.209169	0.0752502	0.0617375	0.0997106	0.105911
LF82	CDS	845598	846710	+	10672	potF	,	0.00811678	0.00916037	0.0118467	0.0105447	0.131241	0.293801	0.0185138	0.0124814	0.0303726	0.0291957
LF82	CDS	846805	847938	+	10674	potG	,	0.00200517	0.00297666	0.00603632	0.00481957	0.0334104	0.0837743	0.00391922	0.00275005	0.00657578	0.00967108
LF82	CDS	847948	848892	+	10676	potH	,	0.00559279	0.00379069	0.00736233	0.00639228	0.01111	0.0486772	0.00384796	0.00750014	0.00789093	0.0107456
LF82	CDS	848889	849734	+	10678	potI	,	0.00675576	0.00626999	0.00895341	0.00816035	0.0253597	0.0449173	0.00716375	0.0053618	0.0176287	0.0110429
LF82	CDS	849794	850282	+	10680	ybjO	,	0.0252609	0.0208497	0.0100972	0.00929429	0.0205367	0.0265849	0.0173512	0.0115953	0.0294821	0.0149516
LF82	CDS	850323	851450	+	10682	rumB	,	0.0171073	0.0124586	0.00472541	0.00474321	0.00647481	0.00797872	0.0118202	0.010556	0.0229173	0.0262868
LF82	CDS	851479	852210	-	10684	artJ	,	0.00898327	0.00988154	0.00298936	0.00353671	0.0137192	0.0833333	0.0215265	0.0232381	0.0176576	0.0194214
LF82	NCR	852211	852435	,	NCR325	,	,	0.0609094	0.0621527	0.0451358	0.0352854	0.0365179	0.146667	0.0682371	0.0315006	0.057446	0.0595739
LF82	CDS	852436	853104	-	10686	artM	,	0.0295795	0.029656	0.0197091	0.0196928	0.0238813	0.064275	0.0150985	0.00847549	0.0133757	0.0109288
LF82	CDS	853104	853820	-	10688	artQ	,	0.0156853	0.0160452	0.00970348	0.00706092	0.0356521	0.0655509	0.00169053	0.00197702	0.00485342	0.00453206
LF82	CDS	853827	854558	-	10690	artI	,	0.0670807	0.0814051	0.0335729	0.0245998	0.134697	0.180328	0.0071755	0.00658414	0.0271655	0.0177567
LF82	CDS	854576	855304	-	10692	artP	,	0.0354065	0.0360979	0.0313251	0.0341711	0.0951771	0.152263	0.0227235	0.0202226	0.0279592	0.0172726
LF82	NCR	855305	855521	,	NCR326	,	,	0.0705182	0.0647615	0.0814472	0.0959725	0.525892	0.658986	0.065167	0.0679367	0.0916366	0.0673856
LF82	CDS	855522	856037	-	10694	ybjP	,	0.0173886	0.0189577	0.0142445	0.0134907	0.411358	0.478682	0.0101792	0.00988972	0.0279394	0.034636
LF82	NCR	856038	856162	,	NCR327	,	,	0.129303	0.135021	0.0583524	0.0487859	0.87643	0.688	0.200402	0.136083	0.163058	0.110482
LF82	CDS	856163	856486	+	10696	ybjQ	,	0.0679047	0.0661244	0.0263223	0.0248589	0.405755	0.280864	0.0972678	0.0857516	0.107404	0.0777269
LF82	CDS	856483	857313	+	10698	ybjR	,	0.0139033	0.0128492	0.0137063	0.00989995	0.146116	0.119134	0.0160447	0.0184227	0.0418761	0.0332378
LF82	CDS	857310	858323	-	10700	ybjS	,	0.0144851	0.0118211	0.00802334	0.00703529	0.0207079	0.030572	0.0107583	0.012302	0.024023	0.0168243
LF82	CDS	858422	859852	-	10702	ybjT	,	0.00459522	0.00433261	0.00423457	0.00418111	0.0121216	0.0293501	0.00451752	0.00217929	0.00972719	0.00879927
LF82	CDS	859863	860864	-	10704	ltae	,	0.0141679	0.0138877	0.0129911	0.0117702	0.0738012	0.10479	0.0149195	0.0118835	0.0307605	0.0182419
LF82	CDS	860901	862619	-	10706	poxB	,	0.00550562	0.00569061	0.00603839	0.00502011	0.0948	0.198953	0.00611107	0.00263879	0.00780831	0.00897909
LF82	NCR	862620	862751	,	NCR328	,	,	0.0153639	0.0198315	0.0306044	0.0335595	0.0829953	0.340909	0.0122435	0.00859107	0.0150645	0.0430803
LF82	CDS	862752	863720	-	10708	hcr	,	0.000253687	0.000213277	0.0247246	0.0249358	0.000471078	0.00412797	0	0	0.0015391	0.00125754
LF82	CDS	863732	865384	-	10710	hcp	,	0.0285901	0.0292974	0.063304	0.0653613	0.00165689	0.00362976	0.000977703	0.000686038	0.00390966	0.00368589
LF82	NCR	865385	865527	,	NCR329	,	,	0.135374	0.14404	0.108685	0.133567	0	0.00699301	0.0113017	0.00396511	0.00695285	0.0255641
LF82	CDS	865528	866427	-	10712	ybjE	,	0.0160467	0.0144666	0.00448864	0.00447459	0.00202877	0.00666667	0.0103254	0.00913517	0.028723	0.0194066
LF82	NCR	866428	866921	,	NCR330	,	,	0.0190338	0.0160368	0.0320293	0.0274842	0.0184807	0.0465587	0.0204471	0.0327121	0.0352217	0.0402897
LF82	CDS	866922	867617	-	10714	aqpZ	,	0.0113905	0.0124712	0.00556244	0.00669536	0.0400071	0.0847701	0.00812715	0.0114054	0.0171424	0.0250948
LF82	NCR	867618	868042	,	NCR331	,	,	0.0520565	0.0517069	0.0467347	0.0471073	0.0515547	0.0541176	0.126439	0.150758	0.141535	0.129024
LF82	CDS	868043	869701	+	10716	ybjD	,	0.0167067	0.0156546	0.0130547	0.011409	0.0382459	0.0512357	0.0204575	0.0206776	0.0242721	0.0264425
LF82	CDS	869698	870690	-	10718	ybjX	,	0.0414655	0.0344095	0.00700644	0.0078793	0.0923981	0.197382	0.126134	0.117913	0.246312	0.232749
LF82	NCR	870691	870804	,	NCR332	,	,	0.0808627	0.111188	0.086623	0.075698	0.0800832	0.0614035	0.0637951	0.0920149	0.139545	0.11758
LF82	CDS	870805	871920	+	10720	macA	,	0.018668	0.0201851	0.014027	0.0127846	0.0192243	0.0188172	0.0170158	0.0195608	0.030291	0.0269335
LF82	CDS	871917	873863	+	10722	macB	,	0.0144564	0.0135159	0.0108643	0.0105192	0.0194594	0.0241397	0.00456537	0.00888229	0.0155752	0.0233656
LF82	CDS	873936	874190	-	10724	cspD	,	0.338368	0.362813	1.70965	1.7742	4.49314	3.51373	0.700328	0.728219	1.30423	1.06723
LF82	NCR	874191	874482	,	NCR333	,	,	0.35337	0.425363	0.691167	0.740804	1.86342	1.67123	0.553474	0.586429	0.684403	0.563374
LF82	CDS	874483	874803	+	10726	clpS	,	0.428658	0.401098	0.568597	0.64323	0.620009	0.859813	0.920094	1.0828	1.24669	1.18566
LF82	CDS	874834	877110	+	10728	clpA	,	0.168983	0.165792	0.0791722	0.0749892	0.528444	0.660079	0.128113	0.126251	0.265921	0.261158
LF82	NCR	877111	878062	,	NCR334	,	,	0.113874	0.0991357	0.151763	0.153858	0.143367	0.146008	0.167216	0.173915	0.18799	0.179626
LF82	CDS	878063	879046	+	10730	,	hypothetical protein CDS	0.0315397	0.0365445	0.0149393	0.0155519	0.0167003	0.0111789	0.0188878	0.0198799	0.0232398	0.0210523
LF82	CDS	879043	882276	+	10732	,	hypothetical protein CDS	0.0211123	0.0224516	0.0132376	0.0137689	0.0124211	0.0132962	0.0136178	0.0143769	0.0261323	0.0226077
LF82	NCR	882277	882605	,	NCR335	,	,	0.0756521	0.0745419	0.0700924	0.0769405	0.0208119	0.0243161	0.596843	0.669555	0.642188	0.714837
LF82	CDS	882606	883913	+	10734	,	hypothetical protein CDS	0.0257005	0.0289142	0.0114961	0.0120955	0.00942263	0.00611621	0.19584	0.182501	0.120862	0.10931
LF82	NCR	883914	884191	,	NCR336	,	,	0.0130427	0.0203196	0.00565117	0.00455277	0.00820997	0.00359712	0.0101736	0.0112178	0.0375529	0.0409108
LF82	CDS	884192	884833	+	10736	,	hypothetical protein CDS	0.0132101	0.0150224	0.00471937	0.00448057	0.00355509	0.00778816	0.0144748	0.00883194	0.0332968	0.0436555
LF82	CDS	884844	885845	+	10738	,	hypothetical protein CDS	0.0252079	0.0311442	0.0206066	0.0199232	0.0209559	0.0279441	0.0342745	0.0243328	0.0555673	0.0672922
LF82	CDS	885856	886410	+	10740	,	hypothetical protein CDS	0.0150594	0.018122	0.00869422	0.00808537	0.0139821	0.0126126	0.0123759	0.0102164	0.0824069	0.0900195
LF82	NCR	886411	886519	,	NCR337	,	,	0.0298821	0.0221202	0.0190459	0.0242789	0.00837567	0	0.0963755	0.0598222	0.150507	0.171418
LF82	tRNA	886520	886607	-	10742	serW	,	0.0370131	0.0289645	0.0210405	0.0274577	0.0103744	0.0227273	0.0918263	0.074098	0.129931	0.166167
LF82	NCR	886608	887491	,	NCR338	,	,	0.0326744	0.0248591	0.0233572	0.0234938	0.0170403	0.0124434	0.0319938	0.0291844	0.038803	0.034002
LF82	NCR	887687	887912	,	NCR339	,	,	0.0100613	0.011583	0.0079445	0.0124734	0.0020198	0	0.0268165	0.0188167	0.0725896	0.057513
LF82	NCR	888288	888411	,	NCR340	,	,	0.915887	1.21388	0.538909	0.432407	0.0404937	0.0725806	2.18635	1.85193	1.22278	1.16287
LF82	CDS	888412	888630	-	10744	infA	,	5.11232	5.5158	2.72496	2.67871	0.202183	0.328767	6.5273	6.597	4.1382	3.98396
LF82	NCR	888631	888914	,	NCR341	,	,	2.48895	3.0927	1.14547	1.12691	0.0884017	0.161972	2.42706	2.44074	1.49839	1.43452
LF82	CDS	888915	889619	-	10746	aat	,	0.00871711	0.0062537	0.00652604	0.00375376	0.0226618	0.0496454	0.0068772	0.00201068	0.0148081	0.0080661
LF82	CDS	889661	891382	-	10748	cydC	,	0.00924333	0.00828102	0.0118602	0.00902046	0.0137844	0.0226481	0.00305021	0.0026342	0.0077947	0.0094352
LF82	CDS	891383	893149	-	10750	cydD	,	0.0078602	0.00853796	0.00425494	0.00488374	0.00826665	0.00792303	0.00342984	0.00465289	0.00872156	0.00735594
LF82	NCR	893150	893271	,	NCR342	,	,	0.369741	0.464715	0.152228	0.108459	0.127214	0.221311	0.162277	0.167315	0.240415	0.166469
LF82	CDS	893272	894237	-	10752	trxB	,	0.254029	0.249881	0.0521584	0.0438328	0.093563	0.171843	0.0761227	0.0719035	0.135347	0.134134
LF82	NCR	894238	894445	,	NCR343	,	,	0.202685	0.151356	0.0660888	0.0674877	0.0614484	0.0865385	0.093239	0.102225	0.141012	0.119122
LF82	NCR	894620	894780	,	NCR344	,	,	3.6568	4.2514	0.50776	0.59603	0.385593	0.944099	4.08302	4.26667	4.33212	4.28387
LF82	CDS	894781	895275	+	10754	lrp	,	1.76285	2.13123	0.250616	0.261618	0.249908	0.490909	1.59982	1.54697	1.15193	1.13158
LF82	NCR	895276	895409	,	NCR345	,	,	1.5607	1.9952	0.282634	0.28293	0.367905	0.597015	1.82419	1.78566	1.2725	1.2034
LF82	CDS	895410	899462	+	10756	ftsK	,	0.0339954	0.0316482	0.0175537	0.0138397	0.0572141	0.0671108	0.0148535	0.0132205	0.0267392	0.0227496
LF82	NCR	899463	899617	,	NCR346	,	,	0.430189	0.492441	0.11475	0.0935334	0.144305	0.303226	0.117301	0.0896242	0.10584	0.117925
LF82	CDS	899618	900232	+	10758	lolA	,	0.288192	0.301429	0.0632242	0.0616465	0.181105	0.261789	0.063726	0.0608499	0.106701	0.117563
LF82	CDS	900243	901586	+	10760	rarA	,	0.0369923	0.0412101	0.0108125	0.00988805	0.0455116	0.0654762	0.011123	0.010969	0.0155353	0.01088
LF82	CDS	901677	902969	+	10762	serS	,	0.342593	0.340287	0.10996	0.103804	0.425407	0.458623	0.120305	0.144713	0.136489	0.123144
LF82	NCR	902970	903207	,	NCR347	,	,	0.0601646	0.0564422	0.132726	0.128839	0.0345233	0.0420168	0.0356502	0.0262064	0.0396868	0.0443732
LF82	CDS	903208	905652	+	10764	dmsA	,	0.0111852	0.0101431	0.028295	0.0284241	0.00989494	0.0147239	0.00347024	0.00452217	0.00589641	0.0134565
LF82	CDS	905663	906280	+	10766	dmsB	,	0.00546935	0.00468174	0.0219711	0.0215041	0.0118181	0.0177994	0.00261512	0.00412872	0.00965299	0.00854436
LF82	CDS	906282	907145	+	10768	dmsC	,	0.00882002	0.00653803	0.0170142	0.0144492	0.0169065	0.0231481	0.00467634	0.00360944	0.0149599	0.0136335
LF82	CDS	907181	907789	-	10770	ycac	,	0.0525753	0.0538439	0.0492903	0.0633875	0.0464719	0.0771757	0.0139323	0.0172245	0.0359174	0.0286798
LF82	NCR	907790	908102	,	NCR348	,	,	0.0647935	0.0682282	0.070628	0.0907989	0.0554186	0.115016	0.0232353	0.0317019	0.0540012	0.059695
LF82	CDS	908103	909251	+	10772	ycad	,	0.019255	0.0127704	0.0120127	0.0116163	0.0309878	0.0435161	0.0116042	0.00912941	0.0584094	0.0501987
LF82	CDS	909348	910088	-	10774	pflA	,	0.0782087	0.067401	0.0308935	0.0308227	0.0874755	0.110661	0.019084	0.0179821	0.03019	0.0334377
LF82	NCR	910089	910279	,	NCR349	,	,	0.425041	0.577798	0.120148	0.130121	0.227042	0.141361	0.0655765	0.0935122	0.0572609	0.0999514
LF82	CDS	910280	912562	-	10776	pflB	,	3.19419	3.34714	0.334117	0.366124	0.849566	0.733684	0.156093	0.161435	0.214051	0.225955
LF82	CDS	912617	913474	-	10778	focA	,	1.33011	1.32486	0.286033	0.332242	0.263883	0.230769	0.304675	0.368425	0.260732	0.26937
LF82	NCR	913475	913879	,	NCR350	,	,	0.48072	0.473715	0.1668	0.188643	0.0664987	0.0592593	0.198526	0.247105	0.143615	0.10631
LF82	CDS	913880	915640	-	10780	ycaO	,	0.0958303	0.0939246	0.00825212	0.00826531	0.00777639	0.0164679	0.0176665	0.018675	0.0347228	0.0343678
LF82	NCR	915641	915769	,	NCR351	,	,	0.173886	0.162342	0.0361005	0.0379077	0.0353856	0.0232558	0.0657732	0.0637337	0.0770742	0.0818669
LF82	CDS	915770	916462	+	10782	ycaP	,	0.0246532	0.0249509	0.015788	0.0178486	0.0230543	0.02886	0.0215719	0.0286369	0.0444762	0.0492346
LF82	NCR	916463	916660	,	NCR352	,	,	0.306037	0.290862	0.0510073	0.055206	0.0691628	0.141414	0.110192	0.141753	0.16822	0.164115
LF82	CDS	916661	917749	+	10784	serC	,	0.185101	0.186359	0.0301407	0.0306935	0.0720969	0.097337	0.0593624	0.0736749	0.1018	0.113762
LF82	CDS	917820	919103	+	10786	aroA	,	0.0612642	0.0478571	0.0268742	0.0292133	0.0199085	0.0264798	0.0327256	0.0337822	0.027102	0.0278383
LF82	NCR	919104	919272	,	NCR353	,	,	0.272005	0.185061	0.238044	0.266547	0.0810309	0.106509	0.32036	0.285183	0.179437	0.173049
LF82	CDS	919273	920037	+	10788	ycal	,	0.031009	0.0282758	0.0255237	0.023313	0.00656368	0.0130719	0.0781664	0.0870899	0.102025	0.100883
LF82	NCR	920038	920209	,	NCR354	,	,	0.117909	0.105335	0.0469742	0.0428134	0.103503	0.156977	0.183225	0.158236	0.176307	0.174754
LF82	CDS	920210	920893	+	10790	cmk	,	0.238635	0.223888	0.0547136	0.0571941	0.132137	0.232456	0.148855	0.122686	0.306708	0.280292
LF82	NCR	920894	921003	,	NCR355	,	,	4.7913	5.39459	0.671766	0.616622	1.00839	1.98182	1.19741	0.891753	2.12862	1.96815
LF82	CDS	921004	922677	+	10792	rpsA	,	3.55099	3.79854	0.540266	0.46234	0.59118	1.01971	1.1187	0.993115	3.31716	3.68673
LF82	NCR	922678	922836	,	NCR356	,	,	3.39243	4.38633	1.1885	1.31379	1.74264	1.8239	4.38595	4.63594	3.44551	3.47174
LF82	CDS	922837	923121	+	10794	ihfB	,	2.59666	2.94069	0.932575	1.17019	1.67214	1.65614	3.9553	4.18394	1.93444	1.92119
LF82	NCR	923122	923326	,	NCR357	,	,	0.312375	0.398209	0.0938784	0.107764	0.198177	0.190244	0.638573	0.757858	0.329803	0.336837
LF82	CDS	923327	925591	+	10796	ycaI	,	0.0142989	0.0138689	0.0107014	0.0102361	0.0153166	0.0189845	0.0117732	0.0111399	0.03819	0.0306657
LF82	CDS	925628	927376	+	10798	msbA	,	0.153586	0.15105	0.0315347	0.0302948	0.0542862	0.0714694	0.0378856	0.0353368	0.135296	0.134002
LF82	CDS	927373	928359	+	10800	lpxK	,	0.0506838	0.0470424	0.01785	0.0124737	0.0393114	0.0486322	0.0085965	0.00832994	0.0463382	0.0436228
LF82	CDS	928396	929628	+	10802	ycaQ	,	0.00922084	0.00905104	0.00623423	0.00564573	0.00555321	0.0154096	0.00393222	0.00436869	0.0145147	0.0141654
LF82	CDS	929680	929862	+	10804	ycaR	,	0.226345	0.171657	0.0254479	0.0279793	0.152158	0.142077	0.105977	0.119289	0.116812	0.122078
LF82	CDS	929859	930605	+	10806	kdsB	,	0.0992998	0.0999667	0.0191534	0.0190998	0.0763846	0.0829987	0.070855	0.0645193	0.0885116	0.0864572
LF82	NCR	930606	930758	,	NCR358	,	,	0.092786	0.0896	0.161356	0.140254	0.107406	0.0980392	0.187494	0.222357	0.126719	0.180527
LF82	CDS	930759	931652	+	10808	ycbJ	,	0.0268095	0.0227317	0.0827813	0.0749698	0.0653565	0.0917226	0.0244048	0.029175	0.0550512	0.0563389
LF82	CDS	931629	932408	-	10810	ycbC	,	0.00330915	0.00282619	0.00287734	0.00162265	0.00468179	0.0025641	0.00517994	0.00254428	0.00637345	0.00364525
LF82	CDS	932544	933329	+	10812	smtA	,	0.0285386	0.0255045	0.00585351	0.00592871	0.0110344	0.0279898	0.0143931	0.0100994	0.0290941	0.0289394
LF82	CDS	933326	934648	+	10814	mukF	,	0.0241084	0.0262432	0.00924532	0.00730546	0.0186316	0.0287226	0.0112996	0.0135003	0.0225455	0.032544
LF82	CDS	934656	935333	+	10816	mukE	,	0.0221168	0.0235725	0.00951685	0.00636399	0.0269306	0.0368732	0.0137062	0.00836299	0.0227301	0.0245628
LF82	CDS	935333	939793	+	10818	mukB	,	0.0133491	0.0130179	0.00559697	0.0045653	0.0130977	0.0237615	0.00298883	0.00368601	0.00991806	0.00810368
LF82	NCR	939794	940053	,	NCR359	,	,	0.11062	0.0765722	0.0820041	0.0789938	0.426628	0.269231	0.219112	0.256245	0.168259	0.129667
LF82	CDS	940054	941901	+	10820	ycbB	,	0.0601254	0.0612466	0.0671293	0.0734385	0.226755	0.303571	0.069307	0.074098	0.0777436	0.0808854
LF82	NCR	941902	942081	,	NCR360	,	,	0.345517	0.356689	0.558275	0.647857	0.874909	1.32778	0.363632	0.393757	0.737408	0.672463
LF82	CDS	942082	942630	+	10822	ycbK	,	0.160747	0.136899	0.105164	0.118938	0.636071	0.846995	0.106713	0.113609	0.343191	0.245635
LF82	CDS	942657	943304	+	10824	ycbL	,	0.123291	0.108967	0.0589654	0.0580632	0.372646	0.37963	0.0592336	0.0538135	0.220946	0.190556
LF82	CDS	943354	944544	-	10826	aspC	,	1.13061	1.20882	0.407313	0.400202	0.450342	0.643997	0.251717	0.232803	0.395282	0.378561
LF82	NCR	944545	944728	,	NCR361	,	,	12.7848	14.9574	5.12962	5.24997	2.09879	2.08696	3.42113	3.34043	1.8075	2.00223
LF82	CDS	944729	945817	-	10828	ompF	,	11.3593	12.8882	5.2097	5.66599	1.66703	1.73462	5.62942	6.04889	1.76209	1.91456
LF82	NCR	945818	946398	,	NCR362	,	,	4.10557	4.84401	2.93906	3.18081	0.48083	0.623064	2.79209	3.30691	2.22039	2.27142
LF82	CDS	946399	947799	-	10830	asnS	,	0.252973	0.249493	0.0533047	0.0579001	0.167797	0.201999	0.0804611	0.0807413	0.169613	0.15685
LF82	NCR	947800	947967	,	NCR363	,	,	0.372392	0.370686	0.0614517	0.0767073	0.190198	0.202381	0.262142	0.232879	0.325501	0.29255
LF82	CDS	947968	949170	-	10832	pncB	,	0.0945589	0.0920231	0.020475	0.0288848	0.0402213	0.0681629	0.0567598	0.0431267	0.133064	0.131343
LF82	NCR	949171	949435	,	NCR364	,	,	0.247678	0.280493	0.0567432	0.056445	0.0637341	0.0981132	0.297309	0.279226	0.193224	0.186999
LF82	CDS	949436	952048	+	10834	pepN	,	0.0382892	0.0375947	0.0134848	0.0102599	0.0897925	0.135476	0.0381924	0.0401443	0.0357674	0.0320223
LF82	NCR	952049	952242	,	NCR365	,	,	0.0183733	0.0163344	0.0352844	0.0305445	0.0682358	0.0979381	0.0354052	0.0189978	0.0435628	0.0753746
LF82	CDS	952243	953010	-	10836	ssuB	,	0.00168043	0.00107638	0.00277618	0.00209747	0.00118873	0.00520833	0.00210435	0.00258403	0.00647303	0.00740442
LF82	CDS	953007	953798	-	10838	ssuC	,	0.000232787	8.69804e-05	0.000991809	0.000581116	0	0.00378788	0	0	0.00125538	0.00359002
LF82	CDS	953810	954955	-	10840	ssuD	,	0.000375383	0.000180336	0.000587519	0.000552212	0.000796639	0.0052356	0.000352562	0.000494774	0.00173518	0.00106331
LF82	CDS	954952	955911	-	10842	ssuA	,	0.00051213	0.000287035	0.000701351	0.000898914	0.000950988	0.00625	0.00042087	0.000590636	0.00155353	0.00084622
LF82	CDS	955904	956479	-	10844	ssuE	,	0.000426775	0.00107638	0.00126633	0.000599276	0.00079249	0.0121528	0.0014029	0.00147659	0.00258921	0.00564147
LF82	NCR	956480	956715	,	NCR366	,	,	0.0916626	0.0980785	0.00903435	0.00536301	0.00193421	0.0127119	0.00684806	0.00840905	0.00842591	0.0103268
LF82	CDS	956716	957726	+	10846	pyrD	,	0.122425	0.135051	0.00838013	0.00921854	0.00270905	0.00296736	0.014387	0.0165448	0.0437631	0.0333466
LF82	NCR	957727	957899	,	NCR367	,	,	0.265005	0.298251	0.168648	0.199195	0.0606873	0.0982659	1.19809	1.057	0.850579	0.756022
LF82	CDS	957900	958442	+	10848	ycbW	,	0.149395	0.157187	0.0995065	0.125762	0.0327854	0.0718232	0.696459	0.704847	0.499875	0.513155
LF82	CDS	958439	959548	-	10850	ycbX	,	0.0250805	0.023149	0.00409437	0.00450915	0.0123371	0.0234234	0.00800791	0.00970559	0.0107487	0.0150033
LF82	CDS	959646	961754	+	10852	rlmL	,	0.0280615	0.0297243	0.00963069	0.00853819	0.018181	0.0365102	0.0187745	0.0147869	0.0313505	0.0346673
LF82	CDS	961766	963673	+	10854	uup	,	0.0913782	0.103802	0.0419928	0.0427257	0.0401927	0.0466457	0.0334579	0.0395243	0.0846786	0.0872831
LF82	NCR	963674	963802	,	NCR368	,	,	0.392554	0.454984	0.380578	0.369711	0.325547	0.341085	0.278753	0.347239	0.628155	0.610853
LF82	CDS	963803	965056	+	10856	pqiA	,	0.0687088	0.0680095	0.0397768	0.0384454	0.0367655	0.0606061	0.0254536	0.0289383	0.0507436	0.0544172
LF82	CDS	965061	966701	+	10858	pqiB	,	0.0986061	0.110868	0.0456797	0.0400715	0.0394999	0.0755637	0.0169887	0.0191768	0.0430178	0.0490096
LF82	CDS	966698	967261	+	10860	ymbA	,	0.22817	0.235247	0.058993	0.0571225	0.110072	0.152482	0.0544445	0.0537856	0.0846177	0.0777802
LF82	NCR	967262	967516	,	NCR369	,	,	1.72871	1.59983	15.9516	15.3189	47.7723	5.36471	19.4254	20.1811	19.1443	17.8992
LF82	CDS	967517	967684	+	10862	rmf	,	3.03986	2.62186	28.5717	27.7715	91.1753	9.57143	34.9419	36.8489	34.6807	32.5239
LF82	CDS	967754	968272	-	10864	fabA	,	1.50075	1.30795	0.16854	0.159844	0.266496	0.306358	0.770704	0.753829	0.823759	0.784196
LF82	CDS	968341	970101	-	10866	ycbZ	,	0.0574772	0.0606344	0.0257759	0.0263641	0.0476952	0.0357751	0.0261556	0.0321982	0.0488378	0.0452086
LF82	NCR	970102	970286	,	NCR370	,	,	0.258446	0.268851	0.120102	0.123457	0.0715554	0.0972973	0.220582	0.272778	0.177354	0.201995
LF82	CDS	970287	970739	+	10868	ycbG	,	0.337124	0.367709	0.199908	0.201547	0.0574371	0.0993377	0.377278	0.453734	0.255698	0.301277
LF82	CDS	970817	971857	-	10870	ompA	,	7.11156	6.66266	0.910826	0.835159	1.77021	3.76177	4.50028	4.4582	6.37433	5.82785
LF82	NCR	971858	972212	,	NCR371	,	,	6.17742	5.16819	1.21257	1.26729	1.43243	2.96056	7.65392	8.73675	9.85575	8.65118
LF82	CDS	972213	972722	-	10872	sulA	,	0.113271	0.112923	0.0273939	0.0347439	0.113671	0.186275	0.256681	0.241257	1.10343	1.06006
LF82	NCR	972723	972940	,	NCR372	,	,	0.192542	0.214881	0.132034	0.122186	0.0816628	0.0825688	0.283566	0.230185	0.957771	0.909259
LF82	CDS	972941	973570	+	10874	sxy	,	0.138031	0.147399	0.0916432	0.0862044	0.0514439	0.0793651	0.0917097	0.0936017	0.327474	0.341712
LF82	CDS	973533	975686	-	10876	yccS	,	0.0219403	0.0220673	0.0135191	0.0112711	0.00890061	0.0143918	0.00825328	0.00855517	0.0163863	0.016783
LF82	CDS	975705	976151	-	10878	yccF	,	0.186567	0.181853	0.0195813	0.0236815	0.0183815	0.0223714	0.0795417	0.0964045	0.139018	0.140847
LF82	NCR	976152	976273	,	NCR373	,	,	0.46797	0.480525	0.0556482	0.0570589	0.0374159	0.0409836	0.188771	0.223086	0.232265	0.243045
LF82	CDS	976274	978328	+	10880	helD	,	0.0463534	0.0479705	0.0243271	0.0237681	0.0724139	0.0627737	0.0275255	0.0249705	0.0401574	0.0349853
LF82	CDS	978360	978818	-	10882	mgsA	,	0.525787	0.456105	0.211475	0.217713	0.17702	0.135076	0.205099	0.211857	0.160294	0.127431
LF82	CDS	978914	979576	-	10884	yccT	,	0.00926933	0.010806	0.0107477	0.0124085	0.0172125	0.0301659	0.00914108	0.00726937	0.0134967	0.00796442
LF82	NCR	979577	979748	,	NCR374	,	,	0.0350154	0.0332427	0.021856	0.0230791	0.252122	0.122093	0.0234904	0.0379106	0.0664765	0.051954
LF82	CDS	979749	980162	+	10886	yccU	,	0.0313216	0.0334459	0.0162632	0.0162586	0.699045	0.31401	0.0224464	0.0184895	0.040827	0.0500374
LF82	CDS	980207	980524	-	10888	hspQ	,	0.237899	0.219447	0.119979	0.122659	2.57951	2.52201	0.124514	0.127488	0.415837	0.337211
LF82	CDS	980582	981772	-	10890	yccW	,	0.0434472	0.0411827	0.0195978	0.0199497	0.249509	0.215785	0.0189975	0.0199953	0.0550974	0.0457001
LF82	CDS	981867	982145	+	10892	yccX	,	0.0539664	0.0612342	0.0573147	0.0626855	0.258505	0.243728	0.0521336	0.0721465	0.0694911	0.0727931
LF82	CDS	982142	982471	-	10894	yccK	,	0.169096	0.169925	0.0481169	0.0543925	0.0663962	0.0878788	0.13223	0.16323	0.159684	0.189553
LF82	CDS	982563	983222	-	10896	yccA	,	0.845667	0.93323	0.145116	0.164659	0.734508	0.837879	0.851536	0.80842	0.461727	0.474499
LF82	NCR	983223	983423	,	NCR375	,	,	0.587345	0.6481	0.127848	0.150839	0.399699	0.552239	0.802041	0.779992	0.450137	0.402144
LF82	tRNA	983429	983516	-	10898	serT	,	0.0460917	0.0383584	0.0255037	0.0189589	0.0103744	0.0227273	0.123965	0.109536	0.0960362	0.138472
LF82	CDS	983530	983700	-	10900	,	,	0.0208446	0.0201428	0.053155	0.0558483	0.0106778	0.00584795	0.0448929	0.0513957	0.046515	0.0451317
LF82	NCR	983701	983941	,	NCR376	,	,	0.0142801	0.0151497	0.211162	0.280252	0.0795515	0.145228	0.0570009	0.0917569	0.0453811	0.0623604
LF82	CDS	983942	985060	+	10902	hyaA	,	0.001373	0.00104656	0.0495897	0.0601011	0.0493596	0.0563003	0.0068603	0.0146946	0.00488688	0.00980072
LF82	CDS	985057	986850	+	10904	hyaB	,	0.000513843	0.000230396	0.0165447	0.0143987	0.0368945	0.0289855	0.000675645	0.00126424	0.00193974	0.00158489
LF82	CDS	986869	987576	+	10906	hyac	,	0.00130203	0.0012649	0.0258351	0.0227522	0.039329	0.0423729	0.0039947	0.00320345	0.00210648	0.00516338
LF82	CDS	987573	988160	+	10908	hyad	,	0.00114968	0.00105442	0.0286266	0.0205466	0.0349342	0.0629252	0.00206141	0.00433937	0.00676366	0.0082895
LF82	CDS	988157	988555	+	10910	hyae	,	0.00246439	0.00224449	0.02714	0.0224931	0.0354654	0.0275689	0.00810097	0.00923701	0.00872156	0.00712606
LF82	CDS	988552	989409	+	10912	hyaF	,	0.0010744	0.00104376	0.0310622	0.029771	0.025537	0.0104895	0.00329633	0.00429553	0.00811166	0.0099416
LF82	NCR	989410	989542	,	NCR377	,	,	0.00785523	0.00673346	0.0839511	0.0778608	0.0377535	0.0451128	0.0364543	0.0213162	0.0411159	0.0244322
LF82	CDS	989543	991087	+	10914	appC	,	0.00298328	0.00214022	0.0153979	0.0148574	0.0171362	0.023301	0.00732233	0.00917493	0.0160883	0.013671
LF82	CDS	991099	992235	+	10916	appB	,	0.00713469	0.00490762	0.0251672	0.0227187	0.0168618	0.0263852	0.012082	0.014462	0.0188008	0.0157187
LF82	NCR	992236	992389	,	NCR378	,	,	0.05108	0.0335496	0.11258	0.109084	0.0592824	0.0714286	0.060343	0.0754787	0.0839308	0.0659392
LF82	CDS	992390	993730	+	10918	appA	,	0.0024289	0.00246581	0.0108785	0.00939536	0.0115735	0.0149142	0.00361553	0.00507392	0.00926787	0.00666375
LF82	CDS	993718	993930	-	10920	cspH	,	0.0187541	0.0080855	0.0100099	0.00891317	0	0.0140845	0.0170719	0.0173031	0.0513466	0.0324186
LF82	NCR	993931	994215	,	NCR379	,	,	1.15343	1.40726	0.175608	0.226287	0.152158	0.25614	15.1194	15.8594	9.22043	10.471
LF82	CDS	994216	994428	+	10922	cspG	,	2.43832	3.07896	0.331643	0.445119	0.394325	0.553991	26.158	26.4325	14.9979	16.8615
LF82	NCR	994429	994601	,	NCR380	,	,	1.76445	2.33305	0.193621	0.245752	0.300798	0.439306	13.3308	12.3825	6.7098	6.77837
LF82	CDS	994602	994832	+	10924	ymcE	,	1.00271	1.05778	0.408544	0.424132	0.0632345	0.0909091	3.8602	3.85248	1.88306	1.67925
LF82	CDS	994822	994995	+	10926	gnsA	,	1.06523	0.925243	0.576559	0.584563	0.031481	0.0804598	3.21603	3.85828	1.19711	0.989785
LF82	CDS	995044	996117	-	10928	yccM	,	0.0088693	0.00846674	0.0139487	0.0154807	0.00297516	0.00837989	0.0176813	0.0192699	0.0175893	0.0234483
LF82	CDS	996200	998932	-	10930	torS	,	0.011648	0.0114184	0.00975167	0.00943054	0.0123597	0.0150018	0.0073918	0.00612031	0.0110958	0.0123357
LF82	CDS	999027	1000100	-	10932	,	integrase CDS	0.0804531	0.0787663	0.057832	0.0607445	0.0467525	0.066108	0.0364911	0.0454031	0.0453618	0.0438711
LF82	CDS	1000078	1000296	-	10934	,	excisionase CDS	0.0207658	0.0173008	0.00845464	0.0110332	0.0104218	0.0319635	0.0221389	0.0181236	0.0476699	0.0222567
LF82	NCR	1000297	1000401	,	NCR381	,	,	0.0503351	0.0557669	0.120232	0.149579	0.0130421	0.0380952	0.0538714	0.0675013	0.113629	0.0967108
LF82	CDS	1000402	1000746	-	10936	,	hypothetical protein CDS	0.0240479	0.0323476	0.0561081	0.0693701	0.00396934	0.0202899	0.0222512	0.0271179	0.0417876	0.0353205
LF82	CDS	1000774	1000941	-	10938	,	hypothetical protein CDS	0.0552369	0.0750392	0.106539	0.104788	0.0135855	0.0297619	0.139489	0.141753	0.0769366	0.0918753
LF82	NCR	1000942	1001095	,	NCR382	,	,	0.0873947	0.11049	0.115131	0.116555	0.0474259	0.0584416	0.380423	0.397644	0.190458	0.20573
LF82	CDS	1001096	1001374	-	10940	,	,	0.0431731	0.053333	0.0506782	0.051963	0.0327222	0.0394265	0.172331	0.217456	0.0944367	0.122292
LF82	CDS	1001374	1002177	-	10942	,	hypothetical protein CDS	0.0114656	0.0133664	0.00767647	0.00601065	0.0107873	0.0223881	0.023619	0.0225676	0.0222595	0.0353644
LF82	CDS	1002179	1002730	-	10944	,	hypothetical protein CDS	0.0150299	0.0153501	0.014027	0.0105264	0.0124042	0.0217391	0.0248863	0.0236254	0.0342226	0.0323771
LF82	CDS	1002727	1003242	-	10946	,	hypothetical protein CDS	0.0064314	0.00801029	0.00935134	0.0049057	0.00619248	0.0174419	0.00704713	0.00714257	0.0240857	0.0228283
LF82	NCR	1003243	1003419	,	NCR383	,	,	0.010069	0.0171248	0.0164837	0.0094259	0.0154737	0.00564972	0.00684806	0.0112121	0.0393209	0.0803192
LF82	CDS	1003420	1003734	-	10948	,	hypothetical protein CDS	0.00624311	0.00874774	0.00694671	0.010045	0.0101439	0.0126984	0.0115439	0.0108002	0.0441892	0.0618949
LF82	CDS	1003746	1004186	-	10950	,	hypothetical protein CDS	0.00780389	0.00937258	0.0129774	0.012915	0.0103509	0.0204082	0.0320663	0.0218575	0.085673	0.0782897
LF82	CDS	1004212	1005123	-	10952	,	hypothetical protein CDS	0.00936659	0.00981963	0.0113816	0.0122378	0.0050052	0.0263158	0.0327836	0.0320187	0.050149	0.0565631
LF82	CDS	1005120	1005431	-	10954	,	,	0.0104396	0.0139102	0.0145665	0.0151202	0.00877835	0.0128205	0.0336696	0.0372555	0.0302739	0.0325469
LF82	NCR	1005684	1005922	,	NCR384	,	,	0.0172281	0.0196001	0.0309885	0.0221456	0.0152795	0.0083682	0.0574779	0.0557521	0.149763	0.154656
LF82	CDS	1005923	1006372	-	10956	,	hypothetical protein CDS	0.0266308	0.0319949	0.0716936	0.0627722	0.0162302	0.0133333	0.0951728	0.0957618	0.148034	0.135395
LF82	CDS	1006431	1006682	-	10958	,	hypothetical protein CDS	0.0187781	0.0207759	0.0362921	0.0394951	0.0126798	0.0198413	0.137885	0.176628	0.0828548	0.074145
LF82	CDS	1006691	1006990	-	10960	,	phage regulatory protein N CDS	0.0100378	0.0128592	0.0114086	0.0124649	0.00456474	0.02	0.123904	0.122852	0.0546842	0.055512
LF82	NCR	1006991	1007392	,	NCR385	,	,	0.0172748	0.0241624	0.0178653	0.0170302	0.0204391	0.0149254	0.0613089	0.0712289	0.0779082	0.0959891
LF82	CDS	1007393	1008043	-	10962	,	Repressor protein CDS	1.53394	1.66401	0.73449	0.748957	0.721524	0.554531	2.92445	2.91605	2.68572	2.82957
LF82	CDS	1008124	1008309	+	10964	,	Cro protein CDS	0.0340319	0.0255554	0.00935134	0.010207	0.00245416	0.0268817	0.0868894	0.0579204	0.0614729	0.0458597
LF82	NCR	1008310	1008417	,	NCR386	,	,	0.0614556	0.0593206	0.0285735	0.0303633	0.0169065	0.037037	0.216982	0.152253	0.115076	0.0752195
LF82	CDS	1008418	1008711	+	10966	,	Bacteriophage 343 regulatory protein CII CDS	0.0135871	0.0199167	0.0125957	0.0111539	0.0046579	0.0136054	0.0893276	0.0703942	0.0693275	0.0607897
LF82	CDS	1008734	1009006	+	10968	,	hypothetical protein CDS	0.0162081	0.0181684	0.0117149	0.0124333	0.0050162	0.018315	0.090279	0.0654243	0.0801233	0.0654658
LF82	CDS	1009069	1009956	+	10970	,	hypothetical protein CDS	0.00740513	0.0107832	0.00852994	0.00660823	0.0097669	0.0168919	0.0300297	0.0249025	0.0285513	0.0301895
LF82	CDS	1009953	1011329	+	10972	,	Bacteriophage Nil2 gene P DnaB analogue EC361 CDS	0.00397208	0.00435243	0.00370794	0.00380194	0.00596698	0.0108932	0.00586835	0.00617659	0.0093866	0.014454
LF82	NCR	1011330	1011622	,	NCR387	,	,	0.0176187	0.0204549	0.0283413	0.0363247	0.00623173	0.0102389	0.0744639	0.0774076	0.0797442	0.092882
LF82	CDS	1011623	1011931	+	10974	,	,	0.0155131	0.0196187	0.0210632	0.0256932	0.0118181	0.00970874	0.0941442	0.0678945	0.0756151	0.0709839
LF82	NCR	1011932	1012130	,	NCR388	,	,	0.041691	0.0342711	0.028477	0.0364263	0.0367014	0.0552764	0.0527886	0.0455888	0.102424	0.0734808
LF82	CDS	1012131	1012541	+	10976	,	,	0.00971926	0.00938626	0.0140611	0.0151175	0.00333193	0.0291971	0.00983055	0.0103469	0.0133051	0.0187774
LF82	CDS	1012538	1012714	+	10978	,	NinE protein CDS	0.0114578	0.0171248	0.0215556	0.020477	0.00773685	0.0225989	0.00684806	0.0064069	0.0280864	0.0298328
LF82	CDS	1012717	1013118	+	10980	,	hypothetical protein CDS	0.00963111	0.01131	0.0170278	0.0186044	0.00908406	0.00995025	0.0110557	0.0105786	0.0234961	0.0232395
LF82	CDS	1013111	1013287	+	10982	,	hypothetical protein CDS	0.0159715	0.0140112	0.0164837	0.0182017	0.0103158	0.0225989	0.0228269	0.0240259	0.0421296	0.0298328
LF82	CDS	1013280	1014002	+	10984	,	DNAbinding protein Roi CDS	0.00654507	0.00762251	0.00706201	0.00620661	0.00694497	0.0152144	0.00614715	0.0109795	0.018565	0.00842709
LF82	CDS	1014002	1014292	+	10986	,	hypothetical protein hkbD CDS	0.00739157	0.0104161	0.00925494	0.00751257	0.0109805	0.0309278	0.00138844	0.00194849	0.00854173	0.00558331
LF82	CDS	1014289	1014651	+	10988	,	Holidayjunction resolvase CDS	0.00406318	0.00626259	0.00741925	0.00776582	0.012575	0.0247934	0.00222609	0.00234302	0.0068475	0.0100707
LF82	CDS	1014648	1014836	+	10990	,	hypothetical protein ninH CDS	0.00812905	0.0105702	0.0115779	0.00974061	0.0144912	0.031746	0.00213775	0.00300006	0.00789093	0.00859652
LF82	CDS	1014833	1015456	+	10992	,	antiterminator of prophage CP933Y CDS	0.0195003	0.0195405	0.00827234	0.00774449	0.0138991	0.0192308	0.0194248	0.0190821	0.0159336	0.0331979
LF82	NCR	1015457	1015889	,	NCR389	,	,	0.0219991	0.0241826	0.0147721	0.0104963	0.0168674	0.0115473	0.0401236	0.0281541	0.0401836	0.064727
LF82	CDS	1015890	1016213	+	10994	Holin	,	0.011191	0.0127571	0.00744644	0.00639228	0.00563548	0.0216049	0.00748214	0.0105002	0.0230152	0.0100293
LF82	CDS	1016236	1016673	+	10996	,	Lysin EC 32117 CDS	0.00855889	0.0110096	0.00602073	0.00591067	0.00833743	0.0319635	0.00553474	0.00906181	0.01589	0.0176199
LF82	CDS	1016670	1017107	+	10998	,	enterobacteria phage Sf6 gene 63 protein CDS	0.0101023	0.0103805	0.00666123	0.00774954	0.00312654	0.0228311	0.00276737	0.00258909	0.00794498	0.010201
LF82	CDS	1017104	1017247	+	11000	,	hypothetical protein CDS	0.0678573	0.0330091	0.0837724	0.0866952	0.00316996	0.0208333	0.00561161	0.00787515	0.0276183	0.0141037
LF82	NCR	1017248	1017449	,	NCR390	,	,	0.048982	0.0269415	0.0563858	0.0609481	0.00677932	0.00990099	0.0240021	0.00842095	0.0319934	0.0422272
LF82	CDS	1017450	1017968	+	11002	,	hypothetical protein CDS	0.0071047	0.00584026	0.00432432	0.00465565	0.00615668	0.00770713	0.00233547	0.00327752	0.00574715	0.00626105
LF82	NCR	1017969	1018239	,	NCR391	,	,	0.0149671	0.0172857	0.00745347	0.00551953	0.00505322	0.0184502	0.00596363	0.0104614	0.0110065	0.0239814
LF82	NCR	1018426	1018564	,	NCR392	,	,	0.0287382	0.03717	0.0290632	0.0314555	0.00985196	0.00719424	0.0494144	0.0285545	0.0429176	0.029222
LF82	CDS	1018565	1018807	+	11004	,	hypothetical protein hkbM CDS	0.0343949	0.0394053	0.0410997	0.0385904	0.0206634	0.0205761	0.0581944	0.0536677	0.0388702	0.0250732
LF82	CDS	1018809	1018988	+	11006	,	,	0.0348249	0.0436294	0.0358468	0.0303633	0.0304316	0.0166667	0.0538714	0.0598511	0.0414274	0.0406186
LF82	CDS	1019012	1019434	+	11008	,	,	0.00842654	0.0112371	0.00663216	0.00394417	0.00755395	0.0189125	0.0085965	0.00871293	0.00235049	0.0096025
LF82	CDS	1019431	1020843	+	11010	,	Terminase large subunit CDS	0.00591505	0.00507035	0.00365318	0.00252434	0.0100146	0.0212314	0.00228753	0.00220705	0.00527738	0.00661165
LF82	CDS	1020846	1022972	+	11012	,	portal protein CDS	0.00788782	0.00744915	0.00448442	0.00497678	0.00858438	0.0263282	0.00436898	0.0047984	0.00864775	0.00935735
LF82	CDS	1022986	1023870	+	11014	,	hypothetical protein CDS	0.0161104	0.0165021	0.0057693	0.00663063	0.00876843	0.0372881	0.00456537	0.00352379	0.00954937	0.0082614
LF82	CDS	1023882	1025153	+	11016	,	hypothetical protein CDS	0.0323222	0.0356899	0.0223197	0.0219358	0.0132779	0.0361635	0.127691	0.109212	0.0969245	0.0839833
LF82	CDS	1025356	1025838	+	11018	,	DNA stabilization protein CDS	0.0213759	0.0219644	0.0170764	0.0152462	0.0226819	0.0310559	0.0376431	0.0328702	0.0586674	0.0597084
LF82	CDS	1025847	1027265	+	11020	,	DNA stabilization protein CDS	0.0125596	0.0122824	0.00581246	0.00624362	0.0128675	0.0112755	0.00939618	0.00859107	0.0276767	0.035781
LF82	CDS	1027265	1028218	+	11022	,	hypothetical protein CDS	0.0120463	0.0119869	0.00582253	0.00554801	0.0105267	0.0115304	0.0071998	0.00683503	0.0198018	0.0225659
LF82	CDS	1028218	1028673	+	11024	,	Head assembly protein CDS	0.00687333	0.00725142	0.00393741	0.00328025	0.0130135	0.00877193	0.000886043	0.00435205	0.00545097	0.00801682
LF82	CDS	1028676	1029368	+	11026	,	Q83SJ5 DNA transfer protein CDS	0.000975486	0.00178931	0.00161928	0.000996199	0.00658693	0.012987	0.000583024	0.00286369	0.00215207	0.000586126
LF82	CDS	1029378	1030766	+	11028	,	phage injection protein CDS	0.00283165	0.00218221	0.00230249	0.00227803	0.00492953	0.0158387	0.00203618	0.00183697	0.00501066	0.00467888
LF82	CDS	1030766	1032763	+	11030	,	DNA transfer protein CDS	0.00704371	0.00606825	0.00370684	0.00371443	0.0073109	0.011011	0.00788658	0.00794609	0.0151776	0.0156538
LF82	CDS	1032854	1033369	-	11032	,	hypothetical protein CDS	0.195562	0.22095	0.128635	0.143492	0.053963	0.0697674	0.912995	0.912601	0.490385	0.411696
LF82	NCR	1033370	1033473	,	NCR393	,	,	0.472736	0.635894	0.308055	0.30646	0.0921727	0.163462	2.15227	2.10448	1.44359	1.30057
LF82	CDS	1033474	1033893	+	11034	,	hypothetical protein CDS	0.76322	0.899651	0.717782	0.587496	0.0521685	0.0261905	1.5084	1.47828	0.801324	0.834615
LF82	CDS	1033910	1034161	-	11036	,	,	0.0402388	0.0358111	0.061897	0.0641511	0.00724562	0.00793651	0.351126	0.391507	0.432029	0.344935
LF82	NCR	1034162	1034307	,	NCR394	,	,	0.029465	0.0221764	0.0426575	0.0516198	0.0125061	0.00684932	0.2629	0.322342	0.282614	0.244824
LF82	CDS	1034308	1036707	+	11038	,	hypothetical protein CDS	0.0190256	0.0226471	0.0235888	0.0226287	0.00912948	0.0125	0.0730631	0.0728845	0.253743	0.25065
LF82	NCR	1036708	1036947	,	NCR395	,	,	0.0163882	0.0221017	0.028054	0.0244505	0.0228237	0.0333333	0.239054	0.253973	0.515771	0.450189
LF82	CDS	1036948	1037235	+	11040	,	,	0.0507863	0.0509488	0.0672128	0.0643223	0.00950988	0.0277778	0.187989	0.177191	0.424631	0.480935
LF82	NCR	1037236	1037696	,	NCR396	,	,	0.0731869	0.0661987	0.186946	0.184821	0.0475288	0.0390456	0.290099	0.265056	0.359097	0.380634
LF82	CDS	1037697	1038725	+	11042	torT	,	0.00591264	0.00394987	0.00861523	0.00816273	0.0093158	0.0155491	0.0184545	0.0154289	0.0227066	0.0228948
LF82	CDS	1038698	1039390	-	11044	torR	,	0.00558688	0.00626259	0.00421013	0.00381876	0.00592824	0.00865801	0.00349814	0.00450008	0.0265422	0.0193422
LF82	NCR	1039391	1039519	,	NCR397	,	,	0.0671724	0.0582081	0.0443645	0.0450433	0.0247699	0.0542636	0.12215	0.103293	0.107904	0.0755694
LF82	CDS	1039520	1040692	+	11046	torC	,	0.00356265	0.00387608	0.00224815	0.00284464	0.00389151	0.00511509	0.0044778	0.00459216	0.00550953	0.00727186
LF82	CDS	1040692	1043238	+	11048	torA	,	0.00089276	0.000649126	0.00101334	0.000948677	0.00340519	0.00235571	0.000634528	0.00111309	0.00273255	0.00223267
LF82	CDS	1043235	1043834	+	11050	torD	,	0.00174124	0.00195184	0.00346	0.00249299	0.00456474	0.0116667	0.000673393	0.00236254	0.0115997	0.00744674
LF82	NCR	1043835	1044189	,	NCR398	,	,	0.00813638	0.00717992	0.0377742	0.0319254	0.101582	0.191549	0.0193482	0.0167707	0.0322083	0.0240279
LF82	CDS	1044190	1044495	-	11052	cbpM	,	0.0136568	0.0121568	0.0507906	0.0417378	0.308791	0.45098	0.00792227	0.00555893	0.0227445	0.0159288
LF82	CDS	1044495	1045415	-	11054	cbpA	,	0.0463086	0.0439809	0.0665864	0.0720849	0.273092	0.418024	0.0737003	0.0729541	0.0717895	0.0758566
LF82	NCR	1045416	1045949	,	NCR399	,	,	0.0588087	0.054956	0.0569486	0.0658261	0.0965947	0.166667	0.0809585	0.0838836	0.0698215	0.0798679
LF82	CDS	1045950	1047191	+	11056	agp	,	0.0175658	0.0180818	0.055069	0.0561872	0.221989	0.158615	0.0214705	0.0182612	0.0444294	0.0336853
LF82	CDS	1047229	1047456	-	11058	yccJ	,	0.59488	0.712452	1.64953	1.7408	3.51365	3.44737	1.09515	1.25215	0.719528	0.769615
LF82	CDS	1047477	1048073	-	11060	wrbA	,	0.236764	0.271977	0.377719	0.400015	1.43824	1.50251	0.24567	0.294902	0.209011	0.235411
LF82	NCR	1048074	1048276	,	NCR400	,	,	0.145314	0.140831	0.161691	0.135749	0.544171	0.536946	0.135342	0.170382	0.200811	0.170078
LF82	CDS	1048446	1048619	+	11062	ymdF	,	0.0611024	0.0653253	0.351481	0.420237	8.87764	7.55747	3.42734	3.81103	6.19125	4.98394
LF82	CDS	1048702	1050030	-	11064	rutG	,	0.00180344	0.00108853	0.00253309	0.00251074	0.00309125	0.00601956	0.000912044	0.00106661	0.00336656	0.00641828
LF82	CDS	1050051	1050545	-	11066	rutF	,	0.000124153	0.000278337	0.000226699	0	0.00184434	0.0040404	0	0	0.0050215	0
LF82	CDS	1050556	1051146	-	11068	rutE	,	0.000103986	0.000233125	0.00037975	0.000292033	0	0.00169205	0	0	0.0025235	0
LF82	CDS	1051156	1051956	-	11070	rutD	,	0	8.60031e-05	0.000350238	0.000143647	0	0.00124844	0	0	0.00124127	0
LF82	CDS	1051964	1052350	-	11072	rutC	,	0.0003176	0	0.00072491	0.000148658	0	0	0.00208804	0	0	0.00104958
LF82	CDS	1052362	1053054	-	11074	rutB	,	8.86806e-05	0	0.000323856	0.000166033	0.000658693	0	0.00116605	0	0	0.00117225
LF82	CDS	1053054	1054202	-	11076	rutA	,	0.000160459	0.000299776	0.000537153	0.000751051	0.00119184	0.00174064	0.00105492	0	0.000432662	0.0028281
LF82	NCR	1054203	1054432	,	NCR401	,	,	0.0267198	0.0266568	0.0117095	0.00950504	0.0337394	0.0913043	0.0263502	0.0160242	0.0389057	0.0441506
LF82	CDS	1054433	1055071	+	11078	rutR	,	0.0348152	0.0297546	0.014927	0.0119743	0.0578629	0.0798122	0.0284532	0.0297259	0.0474567	0.0425891
LF82	CDS	1055111	1059073	-	11080	putA	,	0.0029619	0.00194689	0.00661177	0.00460186	0.0810895	0.23997	0.00163123	0.00178845	0.00526859	0.00348481
LF82	NCR	1059074	1059495	,	NCR402	,	,	0.0557761	0.046361	0.0398872	0.0402168	0.0454311	0.338863	0.0517012	0.071884	0.106023	0.0943275
LF82	CDS	1059496	1061004	+	11082	putP	,	0.0196707	0.0183063	0.0170295	0.0151356	0.0369051	0.194831	0.016065	0.0180361	0.0359092	0.0288018
LF82	NCR	1061005	1061223	,	NCR403	,	,	0.220006	0.167346	0.0156283	0.0128721	0.0604464	0.191781	0.062727	0.0543709	0.14755	0.0908817
LF82	CDS	1061224	1062054	+	11084	efeU	,	0.103018	0.0803284	0.00317338	0.0031846	0.0263667	0.0469314	0.0252826	0.0238813	0.093922	0.0689196
LF82	CDS	1062112	1063239	+	11086	ycdO	,	0.109182	0.109318	0.0286012	0.0244301	0.0497751	0.087766	0.0537281	0.0464969	0.120316	0.103707
LF82	CDS	1063245	1064516	+	11088	ycdB	,	0.0424682	0.0469005	0.0257603	0.0219358	0.0312211	0.0573899	0.0238229	0.0254085	0.066831	0.0546051
LF82	NCR	1064517	1065006	,	NCR404	,	,	0.0919326	0.0806979	0.0698488	0.078899	1.10206	1.27347	0.925984	0.909531	0.520463	0.526383
LF82	CDS	1065007	1065930	+	11090	phoH	,	0.0234782	0.0296727	0.0517967	0.051242	1.76266	1.75866	0.078271	0.0730241	0.153335	0.152979
LF82	CDS	1065980	1066393	-	11092	pgad	,	0.023751	0.0173053	0.0266988	0.0272367	0.00882076	0.0120773	0.186403	0.202015	0.218545	0.184451
LF82	CDS	1066395	1067720	-	11094	pgac	,	0.0040785	0.00389641	0.00698177	0.00616088	0.00172125	0.00377074	0.017368	0.0181734	0.044989	0.0367589
LF82	CDS	1067713	1069731	-	11096	pgaB	,	0.00423097	0.00382145	0.00703088	0.00755105	0.000452178	0.00297177	0.0168098	0.0192374	0.052446	0.0583427
LF82	CDS	1069740	1072163	-	11098	pgaA	,	0.00557766	0.00633751	0.00539322	0.00484167	0.00188314	0.00247525	0.0681727	0.0679524	0.0678835	0.0680327
LF82	NCR	1072164	1072750	,	NCR405	,	,	0.0190544	0.0193639	0.0347927	0.0353808	0.00466583	0.00511073	0.306296	0.301858	0.2456	0.215202
LF82	CDS	1072751	1074118	+	11100	ycdT	,	0.0178347	0.019035	0.0320735	0.0329286	0.008342	0.00730994	0.0637951	0.0646591	0.125009	0.119658
LF82	NCR	1074119	1074222	,	NCR406	,	,	0.0508191	0.051004	0.0296725	0.0237866	0.0438917	0.0384615	0.0776992	0.0354382	0.119502	0.113263
LF82	tRNA	1074223	1074310	-	11102	serX	,	0.0230459	0.0148736	0.0261413	0.0379178	0	0.0113636	0.0505045	0.0451031	0.0564919	0.0600047
LF82	NCR	1074311	1074543	,	NCR407	,	,	0.1179	0.110576	0.0426229	0.0511108	0.0313459	0.0515021	0.211555	0.248219	0.386182	0.329481
LF82	CDS	1074544	1075482	+	11104	ghrA	,	0.0604739	0.0582507	0.00776789	0.00839369	0.0209035	0.0319489	0.0666939	0.0634037	0.103767	0.0899751
LF82	CDS	1075537	1076274	+	11106	ycdX	,	0.135319	0.138337	0.0201472	0.0236202	0.0668011	0.0867209	0.0662443	0.0649219	0.0720769	0.058341
LF82	CDS	1076298	1076852	+	11108	ycdY	,	0.123465	0.127971	0.0188038	0.0191768	0.0411238	0.0810811	0.0240237	0.0240086	0.0385163	0.0395208
LF82	NCR	1076853	1076953	,	NCR408	,	,	0.13934	0.14869	0.033887	0.0375942	0.0406759	0.049505	0.068006	0.0561397	0.0935193	0.0321731
LF82	CDS	1076954	1077445	+	11110	ycdZ	,	0.0413452	0.0396249	0.0141411	0.0139149	0.0139169	0.0264228	0.0254575	0.0207443	0.0515316	0.0454069
LF82	CDS	1077510	1078343	-	11112	csgG	,	0.00817935	0.0101598	0.00262376	0.00317314	0.0142306	0.0191847	0.0101736	0.00713862	0.0190745	0.0155851
LF82	CDS	1078370	1078786	-	11114	csgF	,	0.00265276	0.001652	0.00121097	0.0011037	0.0087573	0.0215827	0.00581346	0.00339934	0.015498	0.0194813
LF82	CDS	1078811	1079200	-	11116	csgE	,	0.00378189	0.00317947	0.0047476	0.00324531	0.0163863	0.0307692	0.0331516	0.0218081	0.112173	0.118731
LF82	CDS	1079205	1079855	-	11118	csgD	,	0.010573	0.0135449	0.00732594	0.00839539	0.0280476	0.0537634	0.0794417	0.0627108	0.158073	0.154113
LF82	NCR	1079856	1080607	,	NCR409	,	,	0.00433131	0.00567963	0.00522282	0.00420768	0.0091052	0.0159574	0.0359979	0.0312911	0.0707351	0.0702182
LF82	CDS	1080608	1081063	+	11120	csgB	,	0.00592993	0.00483428	0.00283001	0.00416339	0.00400416	0.00219298	0.0115186	0.0142996	0.0348862	0.0285042
LF82	CDS	1081104	1081559	+	11122	csgA	,	0.0136119	0.0111793	0.00725959	0.00681282	0.0130135	0.00657895	0.0230371	0.0298427	0.0294353	0.0338488
LF82	CDS	1081618	1081950	+	11124	csgC	,	0.196363	0.15474	0.0333615	0.0233232	0.00274159	0.003003	0.0060666	0.00851367	0.0149288	0.00975821
LF82	NCR	1081951	1082070	,	NCR410	,	,	0.669866	0.577515	0.137932	0.114102	0.0228237	0.0583333	0.097642	0.0897767	0.120139	0.135395
LF82	CDS	1082071	1082382	+	11126	ymdA	,	0.237747	0.315518	0.0480155	0.0466513	0.0219459	0.0416667	0.0543894	0.063607	0.074888	0.0794145
LF82	CDS	1082477	1083010	+	11128	ymdB	,	0.0704323	0.0859171	0.0189128	0.0172376	0.100869	0.088015	0.0363178	0.0392872	0.0502714	0.0502027
LF82	CDS	1083012	1084433	+	11130	ymdC	,	0.00963756	0.0106579	0.00737849	0.0059877	0.0629177	0.0583685	0.0119335	0.0081742	0.0118863	0.0179956
LF82	CDS	1084441	1085598	-	11132	mdoC	,	0.0191584	0.019215	0.00431228	0.00362671	0.00157677	0.00690846	0.015352	0.0190962	0.050228	0.0533162
LF82	NCR	1085787	1085991	,	NCR411	,	,	0.300383	0.285971	0.0944257	0.104397	0.198177	0.190244	0.443454	0.424566	0.482579	0.491385
LF82	CDS	1085992	1087527	+	11134	mdoG	,	0.107027	0.101763	0.0523821	0.0527737	0.139676	0.160156	0.0647088	0.0664465	0.121046	0.105777
LF82	CDS	1087520	1090063	+	11136	mdoH	,	0.0273941	0.0244792	0.0328841	0.025848	0.0683635	0.0801887	0.00460575	0.00635212	0.0214953	0.0164454
LF82	NCR	1090064	1090234	,	NCR412	,	,	0.0988322	0.092657	0.0994195	0.0820903	0.184191	0.315789	0.0378045	0.0497378	0.127916	0.080762
LF82	CDS	1090235	1090462	+	11138	yceK	,	0.00862535	0.010575	0.0132887	0.00933609	0.0120125	0.0350877	0.00531626	0.00994755	0.0261647	0.0142521
LF82	CDS	1090463	1090837	-	11140	msyB	,	0.0606362	0.0560293	0.0661327	0.0714912	0.553855	1.07467	0.0366326	0.0378007	0.100751	0.0758213
LF82	CDS	1090920	1092146	-	11142	mdtG	,	0.00545938	0.00505294	0.00567025	0.00548579	0.00781252	0.0130399	0.00329287	0.00277267	0.0105341	0.0125795
LF82	NCR	1092147	1092317	,	NCR413	,	,	0.014735	0.0120857	0.00853105	0.0104295	0.0133472	0.0818713	0.0165395	0.00994755	0.031979	0.0498824
LF82	CDS	1092318	1093238	-	11144	lpxL	,	0.0316286	0.0257303	0.00852891	0.00830788	0.0332071	0.0542888	0.0144768	0.00800341	0.0226704	0.0216103
LF82	NCR	1093239	1093462	,	NCR414	,	,	0.142391	0.144235	0.0561081	0.0588147	0.0998537	0.0982143	0.0992052	0.0734076	0.088773	0.106986
LF82	CDS	1093463	1094515	+	11146	yceA	,	0.0638485	0.0740567	0.0261092	0.0274267	0.0468179	0.0541311	0.0322308	0.027462	0.0420175	0.0389599
LF82	CDS	1094557	1095132	-	11148	yceI	,	0.27623	0.315978	0.0440292	0.0492405	0.15929	0.293403	0.126963	0.119112	0.133776	0.135395
LF82	CDS	1095136	1095702	-	11150	yceJ	,	0.100583	0.108132	0.0151403	0.0143065	0.0571599	0.119929	0.0719711	0.051501	0.0490991	0.055161
LF82	NCR	1095703	1095963	,	NCR415	,	,	0.00988941	0.0110855	0.0126834	0.0121233	0.00699577	0.00766284	0.0789495	0.0358455	0.0819024	0.0855947
LF82	CDS	1095964	1096104	-	11152	yceO	,	0.00653783	0.0083057	0.0179068	0.022033	0.00971222	0.0070922	0.0372515	0.0281495	0.0317316	0.0518535
LF82	CDS	1096125	1097243	-	11154	solA	,	0.0208697	0.0190844	0.00892514	0.00776327	0.0208045	0.0446828	0.0187756	0.0172282	0.0328754	0.0297652
LF82	NCR	1097244	1097357	,	NCR416	,	,	2.67224	3.52963	2.93288	3.42155	4.9131	5.42982	7.16277	6.67978	4.91896	4.55712
LF82	CDS	1097358	1097612	-	11156	bssS	,	2.63054	2.98868	2.72641	3.11951	4.84937	4.99216	6.28077	6.46614	4.12324	3.84044
LF82	NCR	1097613	1097901	,	NCR417	,	,	1.53384	1.86523	1.39591	1.47549	2.37398	2.51211	3.06592	3.28336	2.39792	2.0239
LF82	CDS	1097902	1098147	-	11158	dinI	,	0.13815	0.135257	0.100812	0.0862957	0.0463897	0.0609756	0.362975	0.402209	1.40247	1.20039
LF82	CDS	1098221	1099267	-	11160	pyrC	,	0.0246527	0.0222391	0.00664508	0.0067586	0.00871966	0.0229226	0.00694617	0.00704025	0.0170933	0.0155181
LF82	NCR	1099268	1099372	,	NCR418	,	,	0.0854526	0.0911952	0.0464895	0.0564347	0.0304316	0.0666667	0.0461755	0.0702013	0.0899566	0.116053
LF82	CDS	1099373	1099933	-	11162	yceB	,	0.35504	0.399823	0.160423	0.193922	0.209929	0.224599	0.268637	0.295634	0.318127	0.390257
LF82	NCR	1099934	1100066	,	NCR419	,	,	0.379824	0.424208	0.148497	0.208494	1.46209	0.819549	0.294673	0.251531	0.32519	0.317619
LF82	CDS	1100067	1100714	-	11164	grxB	,	0.136473	0.134269	0.0632081	0.0933983	1.25883	0.688272	0.0760684	0.0765639	0.101267	0.112829
LF82	CDS	1100778	1101986	-	11166	mdtH	,	0.00665896	0.0042165	0.00793588	0.00756604	0.0275621	0.0347395	0.00267352	0.00351744	0.0082238	0.010751
LF82	NCR	1101987	1102221	,	NCR420	,	,	0.124742	0.113153	0.0365299	0.0401489	0.0912948	0.144681	0.104877	0.0868612	0.0803868	0.0708664
LF82	CDS	1102222	1102806	+	11168	rimJ	,	0.0783691	0.0780736	0.0301161	0.0306829	0.0905145	0.140171	0.0504181	0.0397392	0.0543867	0.0479091
LF82	CDS	1102817	1103464	+	11170	yceH	,	0.0129929	0.0141391	0.0137673	0.011364	0.0633992	0.0987654	0.00935268	0.00918767	0.0345228	0.033222
LF82	CDS	1103466	1104389	+	11172	yceM	,	0.00711662	0.00574071	0.0134805	0.0130128	0.0419917	0.0508658	0.00480995	0.00552283	0.0134505	0.0123087
LF82	NCR	1104390	1104498	,	NCR421	,	,	0.0163506	0.00948006	0.0427245	0.0448632	0.0586297	0.0550459	0.014827	0.0130048	0.0364865	0.0298118
LF82	CDS	1104499	1106034	+	11174	ycen	,	0.00596152	0.0059201	0.0047122	0.00382038	0.00713241	0.0117188	0.00289348	0.00203031	0.00906224	0.00872664
LF82	CDS	1106074	1106490	-	11176	flgN	,	0.575649	0.518729	0.177743	0.174523	0.0525438	0.148681	0.331367	0.331776	0.584156	0.514307
LF82	CDS	1106495	1106788	-	11178	flgM	,	0.565643	0.501433	0.0998113	0.108408	0.0621053	0.251701	0.226755	0.250719	0.294219	0.283225
LF82	CDS	1106864	1107523	-	11180	flgA	,	0.127846	0.116171	0.00501572	0.00409687	0.00207488	0.0030303	0.0024487	0.00171821	0.00451935	0.00307716
LF82	NCR	1107524	1107677	,	NCR422	,	,	0.249414	0.229479	0.0200386	0.0179316	0	0.012987	0.00262361	0.0147275	0.0225968	0.00791271
LF82	CDS	1107678	1108094	+	11182	flgB	,	0.0997733	0.0984593	0.0137243	0.0146241	0.00328399	0.00719424	0	0.00203961	0.00357647	0.0029222
LF82	CDS	1108098	1108502	+	11184	flgC	,	0.0927146	0.0801147	0.00845084	0.00553997	0.00450839	0.00493827	0	0.00280005	0.00490991	0.00200585
LF82	CDS	1108514	1109209	+	11186	flgD	,	0.0737291	0.0805678	0.00781966	0.00595143	0.00983781	0.00574713	0.00116102	0.00162934	0.00357133	0.0046688
LF82	CDS	1109234	1110439	+	11188	flgE	,	0.0619143	0.0706592	0.00600161	0.00434102	0.00719155	0.00165837	0.00234515	0.00141047	0.00206106	0.00269443
LF82	CDS	1110459	1111214	+	11190	flgF	,	0.0319472	0.0300704	0.0034882	0.00197856	0.00362281	0	0.000534439	0	0.000657578	0
LF82	NCR	1111215	1111385	,	NCR423	,	,	0.0650495	0.0749313	0.0131247	0.0104295	0.0186861	0.0233918	0.00708834	0.00331585	0.0232575	0.00475071
LF82	CDS	1111386	1112168	+	11192	flgG	,	0.0539208	0.0550756	0.00924386	0.00712702	0.00466385	0.00127714	0.00154803	0.000724151	0.00253961	0.00311253
LF82	CDS	1112221	1112919	+	11194	flgH	,	0.0270792	0.0252295	0.00393318	0.00362138	0.00130608	0.00286123	0.00173406	0	0.0042672	0.00232438
LF82	CDS	1112931	1114028	+	11196	flgI	,	0.0218845	0.0186338	0.00439462	0.00330093	0.00332586	0.00273224	0.000735948	0.00129101	0.00452758	0.00184966
LF82	CDS	1114028	1114969	+	11198	flgJ	,	0.0182671	0.01799	0.00458633	0.00329793	0.0024229	0.00106157	0.00128674	0.000601922	0.00263869	0.00172478
LF82	CDS	1115035	1116678	+	11200	flgK	,	0.155321	0.148295	0.0363474	0.03048	0.0116617	0.0310219	0.0179408	0.0227632	0.0447537	0.0481789
LF82	CDS	1116691	1117644	+	11202	flgl	,	0.592976	0.573204	0.142858	0.147083	0.0287091	0.0649895	0.0567513	0.0564633	0.175089	0.191597
LF82	NCR	1117645	1117838	,	NCR424	,	,	0.475489	0.477248	0.212864	0.180895	0.0494122	0.0979381	0.0812237	0.0759911	0.289565	0.215655
LF82	CDS	1117839	1121024	-	11204	rne	,	0.0539328	0.0453418	0.0216085	0.017967	0.0398305	0.0960452	0.0432442	0.0485856	0.0493072	0.0476815
LF82	NCR	1121025	1121158	,	NCR425	,	,	1.22544	1.17265	0.254999	0.289799	0.361092	0.738806	0.895512	0.956301	0.675205	0.691122
LF82	CDS	1121159	1121479	+	11206	yceQ	,	0.00976398	0.00579436	0.0157312	0.017743	0.00284408	0.00311526	0.00755207	0.0185471	0.0201329	0.0126538
LF82	NCR	1121480	1121596	,	NCR426	,	,	0.153902	0.152497	0.294927	0.33584	0.249695	0.25641	0.27281	0.273813	0.314423	0.281205
LF82	CDS	1121597	1122556	+	11208	rluC	,	0.0874462	0.0777866	0.0195794	0.0249299	0.0137893	0.0239583	0.0303027	0.0333709	0.0605876	0.0516194
LF82	NCR	1122557	1122666	,	NCR427	,	,	0.177104	0.184746	0.0535577	0.0538695	0.0788455	0.154545	0.0918263	0.072165	0.144619	0.118163
LF82	CDS	1122667	1123251	-	11210	yceF	,	0.183526	0.170749	0.0832509	0.0952941	0.135772	0.249573	0.10429	0.111464	0.131718	0.163863
LF82	misc_RNA	1123245	1123413	+	11212	psrD	,	4.64045	3.79335	0.36852	0.492243	0.305216	0.662722	2.81391	2.9961	2.39151	2.39385
LF82	CDS	1123450	1123971	+	11214	yceD	,	9.38941	9.67421	1.22266	1.31703	0.772158	1.45785	8.55209	8.15159	8.07215	8.99366
LF82	CDS	1124023	1124196	+	11216	rpmF	,	22.0919	23.4328	3.11142	3.3943	1.91509	3.51149	11.2108	10.1964	7.92835	8.06535
LF82	CDS	1124277	1125347	+	11218	plsX	,	0.947541	1.06838	0.155332	0.152824	0.11252	0.196078	0.244459	0.211504	0.324457	0.326541
LF82	CDS	1125415	1126368	+	11220	fabH	,	0.15293	0.154891	0.0572255	0.0489069	0.0598106	0.181342	0.0855505	0.0686475	0.166752	0.158387
LF82	CDS	1126384	1127313	+	11222	fabD	,	0.149939	0.149184	0.0492303	0.0403951	0.0927673	0.201075	0.0399691	0.0368862	0.0940803	0.086915
LF82	CDS	1127326	1128060	+	11224	fabG	,	1.17568	1.21825	0.293212	0.283895	0.480074	0.696599	0.152819	0.115716	0.184648	0.171316
LF82	NCR	1128061	1128270	,	NCR428	,	,	23.9452	28.7052	6.97957	7.52006	3.75613	4.32857	7.22262	7.32389	5.11806	5.01349
LF82	CDS	1128271	1128507	+	11226	acpP	,	33.0406	33.862	10.2086	11.3697	4.73616	5.38819	12.2285	12.5939	8.37568	8.74756
LF82	CDS	1128595	1129836	+	11228	fabF	,	0.533952	0.579506	0.0738169	0.0758272	0.210963	0.355878	0.348733	0.280081	0.63442	0.589002
LF82	NCR	1129837	1129955	,	NCR429	,	,	0.262348	0.350231	0.0297043	0.0362587	0.157273	0.159664	0.132415	0.154856	0.380157	0.276479
LF82	CDS	1129956	1130765	+	11230	pabC	,	0.07185	0.0708446	0.0150314	0.0142051	0.0569184	0.0790123	0.0458905	0.0483009	0.0748762	0.062683
LF82	CDS	1130768	1131790	+	11232	yceG	,	0.0151386	0.013872	0.0088303	0.0086605	0.0312348	0.0371457	0.00434447	0.00859107	0.0233257	0.0214409
LF82	CDS	1131780	1132421	+	11234	tmk	,	0.0190493	0.0195291	0.0124102	0.0139794	0.0504823	0.0560748	0.00755207	0.0110399	0.0309738	0.0234094
LF82	CDS	1132418	1133422	+	11236	holB	,	0.0169997	0.0180961	0.00943509	0.0085294	0.0254354	0.0318408	0.015277	0.0143868	0.0267114	0.0238457
LF82	CDS	1133433	1134230	+	11238	ycfH	,	0.0688488	0.0734638	0.059272	0.0662538	0.235101	0.284461	0.0602509	0.0557774	0.079117	0.0763507
LF82	NCR	1134231	1134524	,	NCR430	,	,	0.27237	0.281177	0.17634	0.191964	0.201842	0.289116	0.123684	0.131145	0.1488	0.153356
LF82	CDS	1134525	1135958	+	11240	ptsG	,	0.21548	0.211277	0.0480088	0.043529	0.037562	0.0739191	0.0185958	0.0304462	0.0547743	0.0453206
LF82	CDS	1136018	1138207	-	11242	fhuE	,	0.0963647	0.0917569	0.0043298	0.00391417	0.00604464	0.00776256	0.0356068	0.0393542	0.0335959	0.0296757
LF82	NCR	1138208	1138540	,	NCR431	,	,	0.155023	0.16736	0.021904	0.0240142	0.0356406	0.12012	0.144385	0.159206	0.125402	0.117099
LF82	CDS	1138541	1138900	+	11244	hinT	,	0.277916	0.286653	0.0458216	0.0522569	0.16991	0.308333	0.210996	0.242555	0.21128	0.194066
LF82	CDS	1138903	1139280	+	11246	ycfL	,	0.1751	0.191904	0.0342883	0.0391146	0.165442	0.322751	0.0887168	0.0885016	0.109158	0.128948
LF82	CDS	1139294	1139935	+	11248	ycfM	,	0.055042	0.0518273	0.0166052	0.01613	0.108786	0.233645	0.0169922	0.0154559	0.0480093	0.0474516
LF82	CDS	1139916	1140740	+	11250	thiK	,	0.0327763	0.0310624	0.0148941	0.0124126	0.0426043	0.0775758	0.0151819	0.0123711	0.0361548	0.0329872
LF82	CDS	1140751	1141776	+	11252	nagZ	,	0.053609	0.0485442	0.0334133	0.0332511	0.0685156	0.121832	0.03111	0.0348164	0.0523293	0.0475071
LF82	CDS	1141799	1142341	+	11254	ycfP	,	0.115328	0.100859	0.0711942	0.0763895	0.209322	0.335175	0.0476211	0.0610868	0.0851436	0.0815363
LF82	NCR	1142342	1142740	,	NCR432	,	,	0.0520602	0.0507599	0.0149059	0.0145629	0.0446178	0.075188	0.0334165	0.035527	0.038624	0.0325763
LF82	CDS	1142741	1144045	+	11256	ndh	,	0.0726636	0.072742	0.00597626	0.0048934	0.0118928	0.0183908	0.0674941	0.0547458	0.0339038	0.027079
LF82	NCR	1144046	1144271	,	NCR433	,	,	0.0478593	0.0557814	0.0260679	0.0175646	0.288831	0.283186	0.0983273	0.084048	0.0967861	0.0682967
LF82	CDS	1144272	1144811	+	11258	ycfJ	,	0.00637318	0.00599585	0.0245213	0.0183245	0.89097	0.511111	0.0471375	0.0414758	0.184122	0.159465
LF82	CDS	1144873	1145505	-	11260	ycfQ	,	0.0252424	0.0169773	0.00691379	0.00672552	0.0346142	0.0663507	0.0217018	0.0188108	0.0329848	0.0333675
LF82	NCR	1145506	1145745	,	NCR434	,	,	0.213046	0.251156	0.0310932	0.0326006	0.831163	0.533333	0.264307	0.297681	0.712551	0.6939
LF82	CDS	1145746	1146003	+	11262	bhsA	,	0.266546	0.299585	0.0304462	0.0343399	1.57466	0.949612	0.374281	0.382402	0.973062	0.987125
LF82	CDS	1146086	1147045	-	11264	ycfS	,	0.0148518	0.0139212	0.0248979	0.0180981	0.106511	0.152083	0.0530297	0.0422305	0.0554091	0.0605047
LF82	NCR	1147046	1147190	,	NCR435	,	,	0.0182248	0.00997695	0.0441125	0.0424535	0.062962	0.137931	0.0362239	0.0293281	0.0308563	0.0448205
LF82	CDS	1147191	1150637	-	11266	mfd	,	0.0198612	0.0191257	0.00691788	0.00664263	0.0259556	0.0414853	0.00398527	0.0041946	0.00951857	0.00801294
LF82	NCR	1150638	1150764	,	NCR436	,	,	0.0783922	0.0537005	0.00751053	0.00951292	0.0359428	0.0314961	0.0254511	0.0200909	0.039144	0.0159916
LF82	CDS	1150765	1151838	-	11268	ycfT	,	0.0026894	0.00205254	0.00156726	0.001607	0.00340018	0.00465549	0.00376197	0.00237574	0.00740602	0.00756398
LF82	NCR	1151839	1152098	,	NCR437	,	,	0.0446735	0.0429228	0.0114374	0.0139401	0.00877835	0.0192308	0.0264177	0.0316217	0.0363286	0.0343695
LF82	CDS	1152099	1153298	+	11270	lolC	,	0.0501376	0.042022	0.0109411	0.0111226	0.0201609	0.0266667	0.0094275	0.0101589	0.0157424	0.0169244
LF82	CDS	1153291	1153992	+	11272	lolD	,	0.0257378	0.0251217	0.0114294	0.00729375	0.0279607	0.0584046	0	0.00242312	0.00566529	0.00636473
LF82	CDS	1153992	1155236	+	11274	lolE	,	0.0507441	0.0509609	0.0379462	0.0379378	0.0608632	0.0730924	0.0197961	0.0211775	0.0255552	0.0280578
LF82	CDS	1155265	1156176	+	11276	nagK	,	0.0310647	0.031876	0.0220864	0.0202492	0.049051	0.0855263	0.0119616	0.00683894	0.0190784	0.0173698
LF82	misc_feature	1156192	1157271	+	11278	,	Naddependent deacetylase	0.0187212	0.0185616	0.011897	0.00916226	0.0270503	0.062963	0.00411518	0.00866266	0.0128885	0.0127873
LF82	CDS	1157151	1157939	-	11280	ycfZ	,	0.0090353	0.00523867	0.00426677	0.00408328	0.0011571	0	0.0122901	0.0158102	0.0176421	0.0247109
LF82	CDS	1157936	1158397	-	11282	ymfA	,	0.00811427	0.00685902	0.00570796	0.00473194	0.00197608	0.00865801	0.00612175	0.00552283	0.0118364	0.0123087
LF82	CDS	1158455	1159501	-	11284	potD	,	0.0543533	0.0489523	0.0264731	0.023188	0.0924284	0.123209	0.0142782	0.0124558	0.0242154	0.0217253
LF82	CDS	1159498	1160292	-	11286	potC	,	0.019403	0.0208832	0.00959836	0.00861148	0.0229673	0.0402516	0.00711509	0.00606238	0.00625319	0.00766388
LF82	CDS	1160289	1161116	-	11288	potB	,	0.0222665	0.021798	0.00880924	0.0066702	0.00937205	0.0120773	0.00536762	0.00547836	0.0156103	0.0137357
LF82	CDS	1161130	1162266	-	11290	potA	,	0.0308629	0.0255075	0.0111525	0.0101703	0.0120442	0.0149516	0.0230979	0.0279266	0.0848223	0.0739493
LF82	CDS	1162516	1163742	+	11292	pepT	,	0.141343	0.139854	0.0557422	0.0504974	0.232515	0.263244	0.144557	0.15758	0.11628	0.115533
LF82	CDS	1163791	1164912	-	11294	ycfD	,	0.0482005	0.046601	0.0242035	0.0222533	0.123272	0.191622	0.0248471	0.0247625	0.0372182	0.0401841
LF82	CDS	1164988	1166448	-	11296	phoQ	,	0.0245654	0.0267349	0.0206229	0.0209882	0.033431	0.045859	0.0387166	0.0426907	0.0782612	0.0756211
LF82	CDS	1166448	1167119	-	11298	phoP	,	0.159858	0.164635	0.0396597	0.0398947	0.106646	0.151786	0.382992	0.364507	0.278895	0.270186
LF82	NCR	1167120	1167288	,	NCR438	,	,	0.247641	0.241721	0.0952841	0.0834022	0.113443	0.218935	0.733958	0.702892	0.447122	0.406186
LF82	CDS	1167289	1168659	-	11300	purB	,	0.032095	0.0325097	0.00879886	0.00604259	0.00965554	0.0262582	0.00383112	0.00268823	0.00543905	0.00592539
LF82	CDS	1168663	1169304	-	11302	hflD	,	0.0198151	0.0188853	0.00576812	0.00510785	0.0199085	0.0420561	0.00503471	0.00441597	0.0147125	0.020246
LF82	CDS	1169340	1170446	-	11304	mnmA	,	0.0580137	0.0515263	0.0152561	0.0159027	0.0230917	0.0451671	0.0481777	0.0412325	0.0642181	0.063111
LF82	CDS	1170500	1170961	-	11306	nudJ	,	0.0137011	0.0146127	0.00546507	0.00672434	0.0217369	0.0367965	0.00174907	0.00245459	0.00968433	0.0114295
LF82	CDS	1170971	1171624	-	11308	rluE	,	0.0160687	0.0127454	0.0108956	0.0122274	0.0111676	0.0183486	0.014827	0.0208077	0.0304054	0.0204956
LF82	NCR	1171625	1171795	,	NCR439	,	,	1.01096	0.979344	0.502019	0.471683	1.25998	1.92982	3.05744	2.84168	2.21528	1.90978
LF82	CDS	1171796	1173046	+	11310	icd	,	0.427144	0.457715	0.214744	0.184824	1.24573	1.67786	0.657567	0.616868	0.584554	0.557815
LF82	NCR	1173047	1173159	,	NCR440	,	,	0.011421	0.0195082	0.0198613	0.0183283	0.0121188	0.0619469	0.0786618	0.0928292	0.109984	0.136593
LF82	CDS	1173160	1174302	-	11312	,	integrase of prophageCP933XIntergra se CDS	0.0066671	0.00602699	0.00647967	0.0070466	0.00079873	0.00174978	0.0487812	0.0476229	0.0635003	0.0593464
LF82	CDS	1174292	1174528	-	11314	,	excisionase CDS	0.00311168	0.00319736	0.0033144	0.0043694	0	0.00421941	0.0204575	0.0143547	0.0419518	0.0342773
LF82	NCR	1174529	1174667	,	NCR441	,	,	0.00397914	0.00545161	0.00484386	0.00413888	0	0.00719424	0.0697616	0.0693466	0.160941	0.175332
LF82	CDS	1174668	1174907	-	11316	,	hypothetical protein CDS	0.00102426	0.00143518	0.0014027	0.000719131	0	0	0.00168348	0.00118127	0.00621411	0.0084622
LF82	CDS	1174955	1175173	-	11318	,	hypothetical C4type zinc finger protein TraRfamily CDS	0.00168372	0.00220191	0.00204961	0.00315236	0.00208436	0	0.00553474	0.00129454	0	0.00370946
LF82	CDS	1175272	1175553	-	11320	,	hypothetical protein CDS	0.00196135	0.000977141	0.00318344	0.00142806	0	0.0035461	0.00429825	0.00703736	0.0105772	0.00720187
LF82	CDS	1175564	1175755	-	11322	,	hypothetical protein CDS	0.00288073	0.00143518	0.00642905	0.00329602	0	0.00520833	0.0042087	0.00738295	0.0233029	0.0105777
LF82	CDS	1175728	1175916	-	11324	,	hypothetical protein CDS	0.00292646	0.00145796	0.00712483	0.00365273	0.00483041	0.00529101	0.00213775	0.00150003	0.0236728	0.00429826
LF82	CDS	1175907	1176587	-	11326	,	uncharacterized protein ybCC CDS	0.000902432	0.00121389	0.00214216	0.00160511	0.0013406	0.00587372	0	0.000416307	0.00510999	0.00238582
LF82	CDS	1176584	1177369	-	11328	,	Bet protein Recombination protein Bet CDS	0.00148557	0.00122702	0.00107076	0.00102472	0.00232302	0.00381679	0.00359828	0.00216416	0.00379488	0.00465098
LF82	CDS	1177375	1177671	-	11330	,	Hostnuclease inhibitor protein Gam CDS	0.00103461	0.00139169	0.00170024	0.00116223	0.00153695	0.003367	0	0.00190913	0.0050215	0.00547051
LF82	CDS	1177747	1178166	-	11332	,	prophage Kil protein CDS	0.00160955	0.000984121	0.00227104	0.00191768	0	0.00238095	0.00096199	0.000675013	0.0059182	0.00483554
LF82	NCR	1178167	1178431	,	NCR442	,	,	0.105982	0.0974837	0.0952778	0.128738	0.142971	0.10566	0.0548879	0.0802373	0.112557	0.118024
LF82	CDS	1178432	1178938	-	11334	,	hypothetical protein CDS	0.493706	0.536433	0.650389	0.699444	0.623938	0.412229	0.543496	0.602239	0.620676	0.572826
LF82	CDS	1178960	1179982	-	11336	,	hypothetical protein CDS	0.255975	0.309426	0.54693	0.540044	0.124047	0.083089	0.236971	0.252744	0.246378	0.221556
LF82	NCR	1179983	1180104	,	NCR443	,	,	0.291159	0.3563	0.394136	0.469675	0.0486407	0.0737705	0.271565	0.264915	0.220041	0.173128
LF82	CDS	1180105	1180797	-	11338	,	phagerelated repressor protein CDS	0.231279	0.236984	0.0760252	0.0833486	0.0566476	0.0952381	0.178988	0.182049	0.129842	0.141843
LF82	NCR	1180798	1180907	,	NCR444	,	,	0.017878	0.0250504	0.0214231	0.0271962	0.0165991	0.0272727	0.0183653	0.0463918	0.0451935	0.0295408
LF82	CDS	1180908	1181135	+	11340	,	,	0.0018868	0.002115	0.0019687	0.00201861	0.00200208	0	0.00177209	0.00746067	0	0.00356303
LF82	CDS	1181160	1181705	+	11342	,	bacteriophage regulatory protein CII CDS	0.001013	0.000757016	0.00051381	0.00115904	0.000836033	0.003663	0	0.00467316	0.00455246	0.00371965
LF82	CDS	1181702	1182721	+	11344	,	replication protein CDS	0.00168702	0.00155337	0.00165024	0.00169207	0.00223762	0.00294118	0.00198057	0.00111179	0.00438643	0.00517687
LF82	CDS	1182718	1183419	+	11346	,	replication protein P of bacteriophage CDS	0.00096298	0.000196263	0.000879186	0.000819523	0.000650248	0	0.000575549	0.00161541	0.0035408	0.00578612
LF82	CDS	1183416	1183718	+	11348	,	defective protein ren from DLP12 prophage CDS	0.0123723	0.0113677	0.0220358	0.0224046	0.00301303	0.0165017	0.0626722	0.0561397	0.0721903	0.0670273
LF82	CDS	1183786	1184118	+	11350	emrE	,	0.102795	0.100333	0.0963778	0.106768	0.0205619	0.033033	0.245091	0.22391	0.192581	0.196384
LF82	NCR	1184119	1184373	,	NCR445	,	,	0.0330173	0.044845	0.034985	0.0282012	0.00537028	0.0117647	0.0934828	0.104508	0.105274	0.0987588
LF82	CDS	1184374	1185900	+	11352	ybcK	,	0.00237451	0.00306772	0.0100311	0.00874072	0.00418509	0.00458415	0.0285762	0.0256213	0.0589262	0.0561265
LF82	NCR	1185901	1186249	,	NCR446	,	,	0.00792408	0.00513209	0.00739533	0.00708828	0.0104636	0.0114613	0.0625155	0.0820459	0.175206	0.168759
LF82	CDS	1186250	1187293	-	11354	,	exported protein precursor CDS	0.0993651	0.112967	0.014242	0.0141622	0.0113681	0.0162835	0.0870767	0.110795	0.078093	0.0805368
LF82	NCR	1187294	1187740	,	NCR447	,	,	0.0494945	0.05733	0.0227194	0.0229092	0.0204239	0.033557	0.169026	0.172513	0.213532	0.197186
LF82	CDS	1187741	1188196	+	11356	ybcN	,	0.00121294	0.00256821	0.00172262	0.00100931	0	0.00219298	0.0168348	0.00870411	0.039247	0.0489917
LF82	CDS	1188196	1188366	+	11358	ninE	,	0.00143756	0.00120857	0.000984352	0.000336436	0	0	0.0165395	0.00331585	0.0261647	0.0427564
LF82	CDS	1188359	1188649	+	11360	ybcO	,	0.00126713	0.000946921	0.000578434	0.000593098	0	0	0.00416532	0.00389698	0.0187918	0.0237291
LF82	CDS	1188646	1189008	+	11362	rusA	,	0.00152369	0.00189775	0.00123654	0.00206032	0	0.00550964	0.00111305	0.00390503	0.005478	0.00895175
LF82	CDS	1189005	1189145	+	11364	ylcG	,	0.00217928	0.00341999	0.00557101	0.00734432	0	0.0212766	0.0028655	0.00201068	0.0141029	0.0057615
LF82	CDS	1189231	1189614	+	11366	ybcQ	,	0.191089	0.194466	0.462307	0.361663	0.0701354	0.0755208	1.32153	1.29275	0.630473	0.547927
LF82	NCR	1189615	1189802	,	NCR448	,	,	0.451111	0.471226	2.33535	1.84679	0.259802	0.154255	2.93356	2.89688	1.49403	1.41949
LF82	CDS	1189803	1190885	-	11368	nmpC	,	0.101575	0.11685	2.0874	1.79657	0.124761	0.0156971	0.142513	0.128533	0.115675	0.122268
LF82	NCR	1190886	1191474	,	NCR449	,	,	0.0284845	0.0318127	0.585753	0.470207	0.027125	0.00679117	0.0699688	0.0731627	0.113099	0.0834439
LF82	CDS	1191475	1191690	+	11370	essD	,	0.0130878	0.0137139	0.00649399	0.00799035	0.00633992	0	0.0598571	0.0879391	0.0943624	0.101546
LF82	CDS	1191695	1192009	+	11372	,	,	0.0101451	0.0100599	0.0112216	0.0107756	0.00869475	0.00634921	0.0192398	0.0234004	0.0568147	0.0670529
LF82	NCR	1192246	1192379	,	NCR450	,	,	4.96507	6.07761	26.1288	19.3466	1.49546	0.41791	4.61324	4.67361	5.05291	4.48017
LF82	CDS	1192380	1192913	+	11374	ydfQ	,	0.00126594	0.00258009	0.00189128	0.00107735	0.00256446	0	0.00302648	0.00477818	0.0158262	0.0182555
LF82	CDS	1192910	1193371	+	11376	rzpD	,	0.00186229	0.00134198	0.0015788	0.00136977	0.00691628	0.0021645	0.00174907	0.000613648	0.00645622	0.0105503
LF82	CDS	1193403	1193696	-	11378	borD	,	0.234535	0.215335	0.182828	0.134433	0.0124211	0.0136054	1.57766	1.30374	2.50593	2.20915
LF82	NCR	1193697	1194176	,	NCR451	,	,	0.0135715	0.0172221	0.0109878	0.0123451	0.00665692	0.0104167	0.0816489	0.0720576	0.163638	0.115932
LF82	CDS	1194177	1194503	+	11380	,	Partial tonBlike membrane protein encoded within prophage CDS	0.0234922	0.0271762	0.0466709	0.0434558	0.0321067	0.0733945	0.0506589	0.0494184	0.0820947	0.0658344
LF82	NCR	1194504	1194709	,	NCR452	,	,	0.180787	0.221714	0.058287	0.0586476	0.0664768	0.140777	0.135332	0.155515	0.180993	0.18929
LF82	NCR	1194893	1195455	,	NCR453	,	,	0.184913	0.172772	0.0316916	0.0291229	0.0778357	0.0834813	0.0990354	0.118337	0.10596	0.113992
LF82	CDS	1195456	1196001	+	11382	nohB	,	0.00202601	0.00201871	0.00462429	0.00200198	0.0050162	0.0164835	0.000739992	0	0.00910492	0.00595144
LF82	NCR	1196002	1196164	,	NCR454	,	,	0.0026392	0.00169051	0.00516332	0.00282358	0.0112018	0.0122699	0.00247875	0.0017393	0.00304987	0.0149516
LF82	CDS	1196165	1197901	+	11384	,	DNA packaging protein of prophage CP933X Terminase large subunit CDS	0.00113217	0.00075353	0.000839844	0.000960497	0.00131397	0.00230282	0.000930422	0.000489646	0.00543779	0.00397533
LF82	CDS	1197898	1198104	+	11386	,	headtotail joining protein CDS	0.000296887	0.000332795	0.00162632	0.000833775	0	0.00483092	0	0.00273918	0.00480318	0.00588675
LF82	CDS	1198101	1199702	+	11388	,	capsid structural protein of prophage CDS	0.000498704	0.000430015	0.00056038	0.000538675	0.000854821	0.00124844	0.000756621	0.000530909	0.00434445	0.00304259
LF82	CDS	1199683	1201014	+	11390	,	capsid protein of prophage CDS	0.000322965	0.000362026	0.000294862	0.000302337	0.000342698	0.000750751	0.00090999	0.000212842	0.00074644	0
LF82	CDS	1201024	1201356	+	11392	,	head decoration protein Major capsid protein CDS	0.00184551	0.0022756	0.000842463	0.00138211	0.00274159	0.003003	0	0.000851367	0.00149288	0.00243955
LF82	CDS	1201412	1202437	+	11394	,	capsid protein of prophage CDS	0.00131776	0.000805713	0.000765607	0.000504653	0.000444907	0.00194932	0.00236278	0.0013816	0.00484531	0.00316714
LF82	CDS	1202479	1202874	+	11396	,	DNA packaging protein ofprophage CP933X CDS	0.00325901	0.00139169	0.00184193	0.00116223	0.016138	0.00252525	0.00510146	0.000715922	0.00376613	0.00615433
LF82	CDS	1202886	1203239	+	11398	,	tail attachment protein CDS	0.00312486	0.0017514	0.00285295	0.00178767	0.0141842	0.0141243	0.00114134	0.00240259	0.00140432	0.00458967
LF82	CDS	1203251	1203829	+	11400	,	tail fiber component Z of prophage CDS	0.00127369	0.000951827	0.0019381	0.000794894	0.0047303	0.0120898	0.00209345	0.000979293	0.00601019	0.00631377
LF82	CDS	1203826	1204221	+	11402	,	tail component of prophage CDS	0.00108634	0.00104376	0.00297543	0.00101695	0.00345814	0	0.00102029	0.00143184	0.0125538	0.0164115
LF82	CDS	1204229	1204969	+	11404	,	tail component of prophage CDS	0.000331744	0.00102264	0.00159011	0.00116458	0.000616025	0.00539811	0.000545257	0.000765196	0.00268356	0.00219263
LF82	CDS	1204985	1205407	+	11406	,	tail component of prophage CDS	0.000726426	0.000814284	0.001857	0.00136006	0.00323741	0.00945626	0	0	0.00470098	0
LF82	CDS	1205389	1205823	+	11408	,	tail component of prophage CDS	0.000706387	0.000791821	0.00180578	0.000793524	0.00524683	0.0091954	0	0.000651736	0.0045713	0.00186752
LF82	CDS	1205816	1208377	+	11410	,	tail component of prophage CDS	0.000335823	0.000241997	0.00116071	0.00076348	0.00106903	0.00156128	0.000157703	0.000442631	0.00135828	0.00237814
LF82	CDS	1208374	1208703	+	11412	,	Minor tail protein CDS	0.0013036	0.000208753	0.00119017	0.00104601	0	0.0030303	0	0.000859107	0.00150645	0.00246173
LF82	CDS	1208703	1209401	+	11414	,	Minor tail protein CDS	0.000527516	0.000295659	0.000963228	0.000329216	0	0	0.00115604	0.00121676	0.0007112	0.00290548
LF82	CDS	1209475	1210149	+	11416	,	tail component of prophage CP933K CDS	9.10454e-05	0	0.000415615	0.000340921	0.000676258	0.00444444	0	0	0.00294595	0.00180527
LF82	CDS	1210086	1210718	+	11418	,	Tail assembly protein CDS	0.000485432	0.000544143	0.00292506	0.00199948	0.00288451	0.00315956	0.00255315	0	0.00392677	0.00256673
LF82	CDS	1210779	1214192	+	11420	,	host specificity protein CDS	0.0016381	0.00129141	0.00266242	0.00188735	0.00240672	0.00205038	0.00899435	0.00622815	0.0116492	0.00951811
LF82	CDS	1214262	1214861	+	11422	,	membrane protein CDS	0.000921835	0.000918513	0.00168324	0.000862957	0.00684711	0.005	0	0.000472509	0.0016571	0.00609278
LF82	CDS	1214920	1216986	+	11424	,	hypothetical protein CDS	0.00291372	0.00333278	0.00328451	0.00336777	0.00198755	0.00290276	0.0297114	0.0333294	0.0726332	0.0727086
LF82	CDS	1216983	1217261	+	11426	,	hypothetical protein CDS	0.0204852	0.0246912	0.0174961	0.0150528	0.0114528	0.0322581	0.18826	0.193068	0.253019	0.257688
LF82	CDS	1217274	1217567	+	11428	,	hypothetical protein CDS	0.0202762	0.020854	0.014695	0.0142848	0.0093158	0.0204082	0.127807	0.109931	0.167401	0.157501
LF82	CDS	1217659	1218516	-	11430	,	SitD protein CDS	0.13344	0.129909	0.017918	0.0169641	0.0223449	0.0431235	0.0428523	0.0399815	0.0631551	0.0800062
LF82	CDS	1218513	1219370	-	11432	,	SitC protein CDS	0.123126	0.132719	0.00464297	0.00455953	0.0329853	0.027972	0.0127144	0.0112345	0.0370819	0.0383462
LF82	CDS	1219367	1220194	-	11434	,	SitB protein CDS	0.229642	0.251343	0.00806384	0.00958841	0.0600914	0.0966184	0.05758	0.060262	0.0852564	0.0819239
LF82	CDS	1220194	1221108	-	11436	,	iron transport protein CDS	0.409301	0.434562	0.00564147	0.00490424	0.0793217	0.100546	0.846929	1.04169	0.350978	0.319178
LF82	NCR	1221109	1221386	,	NCR455	,	,	0.425768	0.473794	0.00888041	0.00993332	0.0640377	0.057554	1.4679	1.82851	0.50607	0.394497
LF82	CDS	1221387	1221671	+	11438	,	hypothetical protein CDS	0.00733155	0.00942684	0.00826856	0.00847818	0.0112116	0.00350877	0.0198474	0.0228794	0.027909	0.0128269
LF82	NCR	1221672	1221794	,	NCR456	,	,	0.0219841	0.0336041	0.0405985	0.0458373	0.0111335	0.0406504	0.0886908	0.101417	0.0687089	0.0957673
LF82	CDS	1221795	1222565	+	11440	,	hypothetical protein CDS	0.134788	0.160472	0.0919124	0.0817067	0.0130252	0.0181582	0.163501	0.177237	0.162486	0.159629
LF82	NCR	1222566	1222687	,	NCR457	,	,	0.173285	0.22417	0.0786433	0.0697911	0.00374159	0.0163934	0.109288	0.148724	0.199666	0.199763
LF82	NCR	1222844	1223036	,	NCR458	,	,	0.0420318	0.0546111	0.0235479	0.0211641	0.0118258	0.00518135	0.0816445	0.0587576	0.123638	0.0989157
LF82	NCR	1223190	1223450	,	NCR459	,	,	0.0131859	0.0153085	0.0124685	0.0116824	0.00349789	0	0.0216724	0.014121	0.0647601	0.0778133
LF82	CDS	1223451	1223855	-	11442	ycgX	,	0.0218509	0.0224525	0.0223047	0.0198871	0.00338129	0	0.0329214	0.0238004	0.0773311	0.0742166
LF82	NCR	1223856	1224075	,	NCR460	,	,	0.01704	0.0200403	0.020913	0.0198742	0.0165991	0.0318182	0.0275479	0.0257732	0.07005	0.0609278
LF82	CDS	1224076	1224807	-	11444	ycgE	,	0.0802617	0.0680415	0.011191	0.0126536	0.0430283	0.057377	0.099353	0.121226	0.0916836	0.104321
LF82	NCR	1224808	1225011	,	NCR461	,	,	0.189187	0.155674	0.0291542	0.0363796	0.0671286	0.0784314	0.261435	0.275167	0.216885	0.274773
LF82	CDS	1225012	1226301	-	11446	ycgF	,	0.0222955	0.0275554	0.00761156	0.00967761	0.0184005	0.0232558	0.0184792	0.0129665	0.0292882	0.0280237
LF82	NCR	1226302	1226536	,	NCR462	,	,	0.0366119	0.0413331	0.0534817	0.055572	0.145683	0.153191	0.24586	0.243694	0.283469	0.333591
LF82	CDS	1226537	1226773	+	11448	ycgZ	,	0.0811629	0.0747018	0.134707	0.124043	0.333207	0.35865	0.65123	0.58615	0.782401	0.839793
LF82	CDS	1226816	1227088	+	11450	ymgA	,	0.0468233	0.0595519	0.271703	0.189661	0.814296	0.454212	0.517994	0.424739	0.615493	0.534141
LF82	CDS	1227117	1227383	+	11452	ymgB	,	0.0266998	0.0397334	0.300924	0.199956	1.22923	0.449438	0.450946	0.322793	0.359348	0.269269
LF82	NCR	1227384	1227495	,	NCR463	,	,	0.0340201	0.048591	0.241966	0.164886	0.933327	0.383929	0.367961	0.306287	0.399478	0.315519
LF82	CDS	1227496	1227744	+	11454	ymgC	,	0.0192512	0.0260061	0.11492	0.0760142	0.104494	0.184739	0.118452	0.0899475	0.187671	0.194121
LF82	NCR	1227745	1228083	,	NCR464	,	,	0.00616369	0.0093477	0.0509772	0.0344504	0.0350098	0.0884956	0.0357554	0.0376334	0.0879874	0.0874677
LF82	CDS	1228084	1228935	+	11456	,	hypothetical protein CDS	0.000216393	0.000404275	0.00125124	0.00148553	0	0.00352113	0.00142266	0.000332753	0.00875227	0.0123953
LF82	CDS	1229031	1229285	+	11458	ymgF	,	0.0416934	0.030527	0.0308044	0.0261707	0.00895047	0.00392157	0.0285202	0.0444714	0.0682334	0.0748656
LF82	NCR	1229286	1229682	,	NCR465	,	,	0.00913321	0.0091967	0.00537054	0.00449231	0.00344943	0	0.0173013	0.0185671	0.0626107	0.0644577
LF82	NCR	1229863	1230151	,	NCR466	,	,	0.00382769	0.00333716	0.0163082	0.0133375	0.00473849	0.00692042	0.0657082	0.0441444	0.139334	0.157414
LF82	CDS	1230152	1230529	+	11460	,	hypothetical protein CDS	0.00211355	0.00145796	0.00816387	0.00471811	0.00362281	0.010582	0.0395485	0.0277505	0.0868003	0.0977854
LF82	NCR	1230530	1230674	,	NCR467	,	,	0.00296682	0.00190037	0.0088999	0.00238057	0.0062962	0.0206897	0.0167187	0.00977604	0.0754264	0.0644294
LF82	CDS	1230675	1231202	+	11462	,	hypothetical protein CDS	0.00488852	0.00404459	0.00510073	0.00283294	0.00172907	0.00757576	0.00841741	0.0064433	0.0291875	0.0346181
LF82	CDS	1231261	1231596	-	11464	ymgD	,	0.162236	0.196619	0.071137	0.0732829	0.0393981	0.0267857	0.234485	0.270849	0.680593	0.800282
LF82	CDS	1231600	1231884	-	11466	ymgG	,	0.200755	0.2567	0.0584705	0.0528877	0.0176183	0.0280702	0.192803	0.264605	0.240715	0.344901
LF82	CDS	1231946	1232119	-	11468	ymgI	,	0.133507	0.193996	0.0438546	0.0376924	0.0288576	0.0344828	0.202018	0.306316	0.16571	0.273125
LF82	NCR	1232120	1232219	,	NCR468	,	,	0.0202804	0.0234221	0.0398367	0.0477503	0.0273885	0.02	0.10909	0.119072	0.139196	0.158412
LF82	CDS	1232220	1232405	+	11470	,	hypothetical protein ymgJ CDS	0.00297366	0.00185184	0.00784306	0.00680468	0.00245416	0	0.0173779	0.0213391	0.0347456	0.0327569
LF82	NCR	1232406	1232536	,	NCR469	,	,	0.00750603	0.00420693	0.0102793	0.00966161	0.00696907	0	0.0370109	0.0173133	0.0531283	0.0403085
LF82	CDS	1232537	1232863	+	11472	ycgI	,	0.00394669	0.00358136	0.00840763	0.0072133	0.00697973	0.0122324	0.00494233	0.00693591	0.0212838	0.0298118
LF82	NCR	1232864	1233233	,	NCR470	,	,	0.246487	0.296965	0.199714	0.164973	0.0912948	0.072973	0.156154	0.171636	0.225723	0.215169
LF82	CDS	1233234	1233500	-	11474	minE	,	1.33223	1.45388	1.27746	1.17841	0.461603	0.606742	0.579572	0.68912	0.739177	0.724136
LF82	CDS	1233504	1234316	-	11476	minD	,	0.805197	0.902075	0.351831	0.341432	0.291402	0.498155	0.134182	0.171916	0.177328	0.175364
LF82	CDS	1234340	1235035	-	11478	minC	,	0.157171	0.167074	0.0396626	0.0402548	0.174457	0.337644	0.0383137	0.0419555	0.117854	0.100963
LF82	NCR	1235036	1235174	,	NCR471	,	,	0.200283	0.15661	0.0766945	0.0935388	0.233163	0.561151	0.180217	0.179485	0.361223	0.303909
LF82	CDS	1235175	1235402	+	11480	,	hypothetical protein CDS	0.0285715	0.0208478	0.00885917	0.0174105	0.0140146	0.0131579	0.0956927	0.0659025	0.139545	0.126488
LF82	NCR	1235403	1235554	,	NCR472	,	,	0.25027	0.262864	0.222217	0.23807	0.024025	0.0460526	0.271129	0.341325	0.274729	0.309984
LF82	CDS	1235555	1235923	+	11482	ycgJ	,	0.201688	0.232989	0.254539	0.245089	0.0259782	0.0298103	0.194901	0.238943	0.202085	0.209147
LF82	NCR	1235924	1236025	,	NCR473	,	,	0.291011	0.397797	0.403758	0.359848	0.0402771	0.0294118	0.328774	0.352992	0.565362	0.565474
LF82	CDS	1236026	1236427	-	11484	ycgK	,	0.144772	0.171707	0.312921	0.413304	0.0772145	0.0771144	0.736712	0.791276	0.761769	0.774986
LF82	NCR	1236428	1236635	,	NCR474	,	,	0.127343	0.167584	0.196378	0.256398	0.0526701	0.105769	0.559434	0.520668	0.478008	0.548741
LF82	CDS	1236636	1236962	+	11486	ycgl	,	0.164258	0.184756	0.0650304	0.0735405	0.050254	0.0642202	0.144563	0.149122	0.22348	0.250916
LF82	CDS	1237034	1237693	+	11488	ycgM	,	0.0574517	0.0634609	0.0159823	0.0149928	0.0318149	0.0454545	0.0526471	0.0468213	0.103192	0.0726211
LF82	CDS	1237770	1238231	+	11490	ycgN	,	0.153107	0.15731	0.0287827	0.0296369	0.076079	0.0930736	0.106693	0.12948	0.345408	0.382447
LF82	NCR	1238232	1238437	,	NCR475	,	,	0.0996417	0.108349	0.0245132	0.0226212	0.0576132	0.0339806	0.11768	0.126614	0.410252	0.370694
LF82	CDS	1238438	1238719	-	11492	,	truncated hemolysin E CDS	0.00523027	0.00341999	0.00656584	0.00714031	0.0016187	0	0.017193	0.0321708	0.0387831	0.0388901
LF82	NCR	1238720	1239023	,	NCR476	,	,	0.0131402	0.0176753	0.009782	0.0123009	0.00600624	0.00986842	0.134236	0.128696	0.3336	0.319337
LF82	CDS	1239024	1239443	+	11494	umuD	,	0.0323374	0.0373966	0.014027	0.0128759	0.014129	0.0261905	0.230878	0.227479	0.674675	0.671173
LF82	CDS	1239443	1240711	+	11496	umuC	,	0.00774854	0.00808856	0.00402351	0.00294679	0.00467625	0.0118203	0.0241976	0.0247983	0.139854	0.129314
LF82	CDS	1240756	1241286	-	11498	dsbB	,	0.136337	0.118317	0.0216613	0.0225355	0.0257895	0.0320151	0.0433711	0.0352379	0.0608538	0.0719048
LF82	NCR	1241287	1241431	,	NCR477	,	,	0.0902762	0.0859918	0.0185737	0.0154737	0.0157405	0.0206897	0.0362239	0.0175969	0.123425	0.148468
LF82	CDS	1241432	1242973	-	11500	nhaB	,	0.0327604	0.027877	0.0101518	0.00906609	0.0195378	0.0278859	0.0104808	0.011399	0.0286929	0.0321366
LF82	NCR	1242974	1243194	,	NCR478	,	,	0.114291	0.104112	0.0352897	0.0320192	0.0743578	0.126697	0.0402207	0.0307879	0.0584857	0.0496245
LF82	CDS	1243195	1243914	+	11502	fadR	,	0.0916713	0.0856322	0.0299243	0.0297241	0.0691051	0.102778	0.0263746	0.0196879	0.0359037	0.0366695
LF82	NCR	1243915	1244076	,	NCR479	,	,	0.0933215	0.0850475	0.108753	0.0884265	0.211331	0.191358	0.0773155	0.0612511	0.0859235	0.0526537
LF82	CDS	1244077	1245609	-	11504	ycgB	,	0.054841	0.0582384	0.0850222	0.0819612	1.21756	0.887149	0.0880286	0.088029	0.0742612	0.0781636
LF82	NCR	1245610	1245938	,	NCR480	,	,	0.037359	0.0324551	0.0259223	0.0299019	0.67708	0.744681	0.0540352	0.05515	0.0861287	0.0728418
LF82	CDS	1245939	1247237	+	11506	dadA	,	0.00231819	0.00175005	0.0159383	0.0114707	0.323643	0.531948	0.0152408	0.0144044	0.0528128	0.0472163
LF82	CDS	1247247	1248317	+	11508	dadX	,	0.000975486	0.000836181	0.0135162	0.00913182	0.14406	0.285714	0.00452701	0.0074119	0.0190311	0.0197214
LF82	CDS	1248374	1250110	-	11510	cvrA	,	0.023068	0.0190762	0.0419922	0.0416657	0.0199724	0.0270581	0.015352	0.0197491	0.0197478	0.0142644
LF82	CDS	1250205	1251119	-	11512	ldcA	,	0.0236419	0.0229628	0.00692919	0.00697911	0.0209529	0.0295082	0.0207537	0.0123937	0.0342285	0.0257473
LF82	CDS	1251105	1251830	+	11514	emtA	,	0.0201466	0.0174593	0.00633727	0.00760734	0.0213776	0.0440771	0.00779132	0.0109341	0.0267053	0.0251768
LF82	CDS	1251832	1252566	-	11516	ycgR	,	0.0413049	0.0313044	0.0219089	0.0223077	0.00745264	0.0217687	0.0368305	0.0308577	0.0311128	0.0187895
LF82	NCR	1252567	1252766	,	NCR481	,	,	0.076205	0.0561441	0.0300178	0.0307788	0.30812	0.31	0.0888878	0.0496134	0.0397703	0.0426495
LF82	CDS	1252767	1253021	+	11518	ymgE	,	0.00626606	0.00702392	0.00594085	0.00812195	0.332958	0.368627	0.00792227	0.00667071	0.00584857	0.0127431
LF82	CDS	1253071	1255041	-	11520	,	outer membrane receptor CDS	0.00564357	0.00587177	0.00649043	0.00715118	0.00625307	0.00304414	0.00532974	0.00632888	0.00958442	0.00721283
LF82	CDS	1255067	1255921	-	11522	,	pyrophosphorylase modD EC 242 CDS	0.00115005	0.000805713	0.000459364	0.000874733	0.00106778	0	0	0	0.00232575	0.00237535
LF82	CDS	1255918	1256730	-	11524	,	hypothetical protein CDS	7.55912e-05	0.000169467	0.000690136	0.000707632	0.00561469	0.00369004	0.000993938	0	0.00366885	0.000999226
LF82	CDS	1256740	1257498	-	11526	,	iron compound ABC transporter CDS	0.000161938	9.07621e-05	0.000739237	0.000606382	0.00240566	0.00131752	0.00106465	0	0.00130996	0.000535159
LF82	CDS	1257495	1258475	-	11528	,	iron compound ABC transporterpermease protein CDS	0.000187938	0.000280891	0.000915116	0.000469158	0.00093063	0	0.000411861	0	0.00101351	0.000828105
LF82	CDS	1258475	1259497	-	11530	,	hypothetical protein CDS	0.000180222	0.000269359	0.000767852	0.000506133	0.00356969	0.000977517	0.00236971	0.000554263	0	0.00158821
LF82	NCR	1259498	1259833	,	NCR482	,	,	0.00384098	0.00369045	0.027887	0.0260257	0.0312467	0.0238095	0.0216448	0.0202504	0.0517842	0.0483554
LF82	CDS	1259834	1261531	-	11532	treA	,	0.00188203	0.00194738	0.00482437	0.00389635	0.0403246	0.0853946	0.00285538	0.0023375	0.00614824	0.00574114
LF82	NCR	1261532	1261850	,	NCR483	,	,	0.0179165	0.0183559	0.0212824	0.0194774	0.031481	0.0501567	0.0253314	0.0293281	0.0561023	0.0687587
LF82	CDS	1261851	1263269	-	11534	dhaM	,	0.0271548	0.0272835	0.00695914	0.00823022	0.0398892	0.0373502	0.00882671	0.00739232	0.0147142	0.0157436
LF82	CDS	1263280	1263912	-	11536	dhal	,	0.0174755	0.0207863	0.00469783	0.00636198	0.0721128	0.093207	0.00638287	0.00582238	0.0180631	0.0166838
LF82	CDS	1263923	1264993	-	11538	dhaK	,	0.0236412	0.0212905	0.00712483	0.00585511	0.0618009	0.0793651	0.0101858	0.011912	0.013461	0.0121363
LF82	NCR	1264994	1265220	,	NCR484	,	,	0.0795945	0.0646398	0.0180436	0.0141925	0.0422289	0.061674	0.0676359	0.047459	0.0722698	0.0626277
LF82	CDS	1265221	1267140	+	11540	dhaR	,	0.00598552	0.00653005	0.00236706	0.00293645	0.00713241	0.0145833	0.00610262	0.00516806	0.0181245	0.0192515
LF82	NCR	1267423	1267544	,	NCR485	,	,	0.232725	0.227558	0.181661	0.149485	0.205788	0.229508	0.195394	0.206819	0.256714	0.233057
LF82	CDS	1267545	1268636	-	11542	ychF	,	0.331703	0.31883	0.0541042	0.0570563	0.142962	0.185897	0.125059	0.140714	0.158881	0.142463
LF82	NCR	1268637	1268752	,	NCR486	,	,	0.565286	0.584958	0.136884	0.178047	0.181016	0.293103	0.445832	0.503466	0.557127	0.493726
LF82	CDS	1268753	1269337	-	11544	pth	,	0.0577788	0.0529911	0.0140989	0.0144564	0.0265301	0.0376068	0.0172665	0.0174465	0.0705328	0.0576297
LF82	NCR	1269338	1269614	,	NCR487	,	,	0.236283	0.174086	1.35287	1.18197	4.46092	3.2852	0.205664	0.20265	0.335607	0.338732
LF82	CDS	1269615	1269893	+	11546	ychH	,	0.298027	0.223455	1.85881	1.65086	8.63865	5.82079	0.267909	0.273344	0.532765	0.493537
LF82	CDS	1269948	1271600	-	11548	ychM	,	0.00550238	0.0052927	0.00369981	0.0028539	0.00414223	0.00725953	0.00146655	0.00240113	0.0069171	0.00884615
LF82	NCR	1271601	1271751	,	NCR488	,	,	0.193321	0.236776	0.08249	0.0826763	0.0755752	0.0728477	0.0642176	0.101386	0.128397	0.0995289
LF82	CDS	1271752	1272699	-	11550	prs	,	0.3887	0.402213	0.103279	0.094367	0.117489	0.209916	0.0720275	0.0783527	0.143161	0.155962
LF82	NCR	1272700	1272849	,	NCR489	,	,	1.26025	1.29189	0.691251	0.557279	0.483863	1.13333	0.33939	0.325086	0.722494	0.658021
LF82	CDS	1272850	1273701	-	11552	ispE	,	0.220937	0.230356	0.123741	0.100476	0.13287	0.257042	0.064494	0.0655523	0.134785	0.115849
LF82	CDS	1273701	1274324	-	11554	lolB	,	0.0683497	0.0616022	0.0182531	0.0184393	0.0914411	0.126603	0.0174823	0.0254428	0.0485975	0.0403582
LF82	NCR	1274325	1274537	,	NCR490	,	,	0.194465	0.186613	0.0484689	0.0548295	0.0857229	0.0892019	0.0550096	0.0505784	0.0886896	0.0972557
LF82	CDS	1274538	1275794	+	11556	hemA	,	0.0792519	0.0770542	0.0228092	0.0247148	0.0443038	0.0421639	0.0276429	0.0241329	0.0648601	0.0681823
LF82	CDS	1275836	1276918	+	11558	prfA	,	0.0473827	0.0473887	0.0172003	0.0150334	0.0236035	0.0249307	0.0063422	0.00680622	0.0169841	0.0243786
LF82	CDS	1276918	1277751	+	11560	prmC	,	0.0153271	0.015281	0.00618938	0.00572546	0.011494	0.0107914	0.00242228	0.00169967	0.00655685	0.00487033
LF82	CDS	1277748	1278140	+	11562	ychQ	,	0.0714637	0.0774776	0.0101366	0.016981	0.0185842	0.0483461	0.0287863	0.0411191	0.0240342	0.0320401
LF82	CDS	1278144	1278953	+	11564	ychA	,	0.122684	0.130718	0.0481421	0.0543343	0.0507194	0.1	0.0977667	0.0920517	0.0908334	0.108316
LF82	CDS	1278989	1279843	+	11566	kdsA	,	0.187242	0.175968	0.0497426	0.0453515	0.134006	0.223392	0.0642677	0.0696329	0.101752	0.112592
LF82	NCR	1279844	1279991	,	NCR491	,	,	0.244992	0.209924	0.0796128	0.0625838	0.299176	0.324324	0.103739	0.11685	0.19818	0.211326
LF82	CDS	1279992	1280099	-	11568	ldrA	,	0.0813718	0.0912134	0.0659789	0.0767073	0.105665	0.12037	0.183312	0.157503	0.266977	0.315922
LF82	misc_RNA	1280147	1280214	+	11570	rdlA	,	0.0985098	0.0972543	0.0404308	0.0279192	0.0268514	0.132353	0.564462	0.46695	0.292429	0.221013
LF82	NCR	1280215	1280504	,	NCR492	,	,	0.0724753	0.0878922	0.0437256	0.0402713	0.0440734	0.0689655	0.363632	0.319677	0.334276	0.348759
LF82	CDS	1280505	1281605	-	11572	chaA	,	0.0564878	0.0609422	0.0116191	0.0109209	0.0136818	0.0181653	0.196697	0.190549	0.105205	0.114367
LF82	NCR	1281606	1281874	,	NCR493	,	,	0.0998369	0.129582	0.109713	0.103726	0.118785	0.118959	0.563247	0.556471	0.463864	0.428835
LF82	CDS	1281875	1282105	+	11574	chaB	,	0.132755	0.158056	0.236334	0.227133	0.407072	0.294372	0.374301	0.385371	0.533714	0.473004
LF82	NCR	1282106	1282241	,	NCR494	,	,	0.266609	0.273528	0.271464	0.274539	0.721632	0.794118	0.540695	0.596195	0.646998	0.728745
LF82	CDS	1282242	1282958	+	11576	chac	,	0.0581986	0.0506335	0.0381879	0.0376315	0.17826	0.227336	0.109321	0.109132	0.149763	0.163721
LF82	CDS	1283002	1283355	-	11578	ychN	,	0.46925	0.457505	0.204779	0.242961	0.112184	0.189266	0.136961	0.125735	0.13341	0.158344
LF82	NCR	1283356	1283539	,	NCR495	,	,	0.41683	0.428681	0.154602	0.189788	0.101714	0.157609	0.162493	0.149457	0.148598	0.125829
LF82	CDS	1283540	1284934	+	11580	ychO	,	0.0330847	0.0328887	0.00864748	0.00837182	0.0215966	0.0200717	0.0173779	0.0140228	0.0277964	0.0299908
LF82	CDS	1284935	1285585	-	11582	narL	,	0.0612668	0.0596822	0.0230121	0.0208559	0.040669	0.0998464	0.0434447	0.0461621	0.0763639	0.0829841
LF82	CDS	1285578	1287374	-	11584	narX	,	0.0459635	0.0416704	0.0221997	0.021642	0.0287043	0.048414	0.0370984	0.0315532	0.0658412	0.0596733
LF82	NCR	1287375	1287712	,	NCR496	,	,	0.317642	0.267605	0.0765261	0.075913	0.0486186	0.0502959	0.106388	0.121622	0.12943	0.121375
LF82	CDS	1287713	1289104	+	11586	narK	,	0.361228	0.294409	0.0141479	0.0133081	0.0049189	0.0100575	0.0412163	0.0718947	0.0632125	0.0752844
LF82	NCR	1289105	1289496	,	NCR497	,	,	0.188129	0.168004	0.0193229	0.0206934	0.0197961	0.0204082	0.0649343	0.0564118	0.0608729	0.0487008
LF82	CDS	1289497	1293240	+	11588	narG	,	0.0780178	0.0622278	0.00380648	0.00331907	0.00633992	0.0112179	0.00809366	0.0102983	0.0164647	0.021481
LF82	CDS	1293237	1294775	+	11590	narH	,	0.0989919	0.0765875	0.0114476	0.0085978	0.00771171	0.0116959	0.00656328	0.00994755	0.0103367	0.0105571
LF82	CDS	1294772	1295482	+	11592	narJ	,	0.127492	0.100281	0.0168087	0.0155357	0.00963026	0.0126582	0.0062509	0.00717735	0.0153823	0.0148535
LF82	CDS	1295482	1296159	+	11594	nari	,	0.194066	0.148039	0.0346744	0.0299532	0.00942572	0.020649	0.0160899	0.0225801	0.0219968	0.0179728
LF82	NCR	1296160	1296270	,	NCR498	,	,	0.439048	0.339477	0.123337	0.105213	0.0287867	0.036036	0.0509595	0.0817313	0.0627009	0.0512306
LF82	CDS	1296271	1297278	+	11596	,	hypothetical protein CDS	0.0182904	0.0154452	0.00935134	0.00844694	0.00316996	0.00793651	0.00521078	0.00871891	0.0118364	0.0084622
LF82	CDS	1297275	1298291	+	11598	,	hypothetical protein CDS	0.0040487	0.00284495	0.00507565	0.00458207	0.00179538	0.00491642	0.00397282	0.00473903	0.00439937	0.00678973
LF82	CDS	1298269	1299075	+	11600	,	gumP homolog CDS	0.000913838	0.00145118	0.000556214	0.000641604	0	0.00247831	0.00100133	0.00140523	0.00184806	0.00402662
LF82	CDS	1299072	1300358	+	11602	,	hypothetical protein CDS	0.00143253	0.000963475	0.00183103	0.000804622	0.00106404	0.001554	0.000313936	0.00110142	0.00115881	0.00315606
LF82	CDS	1300343	1300957	+	11604	,	hypothetical protein CDS	0.000699495	0.00100812	0.00127726	0.00177736	0.00148447	0	0	0	0.00323336	0.00264186
LF82	CDS	1300950	1302074	+	11606	,	hypothetical protein CDS	0.00715617	0.00875649	0.0104735	0.0124266	0.0121726	0.00977778	0.0154431	0.0133562	0.0181176	0.0191359
LF82	CDS	1302061	1303152	+	11608	,	hypothetical protein CDS	0.00787893	0.00826409	0.0137187	0.0139085	0.00919637	0.0164835	0.0136899	0.0124618	0.0250385	0.0204581
LF82	misc_RNA	1303169	1303321	-	11610	rttR	,	0.0112468	0.0139578	0.00256704	0.00902439	0.011934	0.0392157	0.021126	0.0277946	0.155962	0.127431
LF82	CDS	1303190	1303279	-	11612	tpr	,	0.00887693	0.0153085	0.00249369	0.00575305	0.0152158	0.0333333	0.031425	0.0283505	0.138091	0.130882
LF82	tRNA	1303347	1303431	-	11614	tyrV	,	0.107005	0.0729407	0.055448	0.0737744	0.0698137	0.141176	0.0855605	0.106731	0.374309	0.301055
LF82	tRNA	1303465	1303549	-	11616	tyrT	,	0.180029	0.130483	0.0871325	0.0961098	0.0912948	0.176471	0.123587	0.116737	0.403552	0.348842
LF82	NCR	1303550	1303708	,	NCR499	,	,	0.28602	0.321046	0.0783395	0.0864766	0.0430636	0.125786	0.0609865	0.0588407	0.184469	0.155832
LF82	CDS	1303709	1304551	-	11618	purU	,	0.37114	0.410961	0.0713497	0.0767073	0.0460265	0.0735469	0.0589518	0.0817222	0.0884571	0.0843208
LF82	CDS	1304601	1305059	-	11620	ychJ	,	0.756212	0.832965	0.181037	0.234885	0.0795598	0.108932	0.308088	0.330447	0.266435	0.260171
LF82	CDS	1305133	1306077	+	11622	rssA	,	0.0504001	0.0443219	0.100638	0.121453	0.0603802	0.141799	0.0376245	0.0708013	0.0489238	0.0670529
LF82	CDS	1306169	1307182	+	11624	rssB	,	0.0500009	0.0468088	0.0445987	0.0424387	0.162962	0.146943	0.037455	0.0397019	0.07403	0.0680982
LF82	NCR	1307183	1307383	,	NCR500	,	,	0.565331	0.56516	0.137897	0.138817	0.195307	0.278607	0.31358	0.26799	0.30916	0.216228
LF82	CDS	1307384	1308292	+	11626	galU	,	0.511995	0.546864	0.0519108	0.0564546	0.11801	0.210121	0.167126	0.168731	0.236806	0.218509
LF82	NCR	1308293	1308435	,	NCR501	,	,	8.32831	11.0197	1.52041	1.79753	0.772495	1.16783	22.3039	19.3359	11.1941	11.1403
LF82	CDS	1308436	1308849	-	11628	hns	,	17.5503	19.8404	5.3136	6.61684	1.68697	2.73913	51.2237	50.9501	32.329	37.476
LF82	NCR	1308850	1309452	,	NCR502	,	,	4.10937	5.24683	0.924434	1.26443	0.287662	0.517413	9.329	9.92598	2.26635	2.31182
LF82	CDS	1309453	1310070	+	11630	tdk	,	0.135441	0.152157	0.0580146	0.0605094	0.0103408	0.0113269	0.212478	0.215152	0.168927	0.174831
LF82	NCR	1310071	1310196	,	NCR503	,	,	0.187293	0.24439	0.0952946	0.094971	0.0362281	0.031746	0.455342	0.495009	0.473456	0.499673
LF82	CDS	1310197	1311402	-	11632	insG	,	0.00214025	0.00142804	0.00176792	0.00152651	0.00870556	0.00995025	0.00402026	0.00211571	0.0214351	0.0165034
LF82	NCR	1311403	1311527	,	NCR504	,	,	0.692236	0.616138	0.439438	0.475892	0.365179	0.488	0.362016	0.351547	0.250553	0.243711
LF82	CDS	1311528	1314203	-	11634	adhE	,	0.202464	0.193356	0.0473857	0.0489095	0.180474	0.352392	0.0508819	0.0512767	0.0551746	0.0540366
LF82	NCR	1314204	1314679	,	NCR505	,	,	0.18101	0.183365	0.118699	0.122313	0.117954	0.157563	0.360746	0.343661	0.254831	0.272213
LF82	CDS	1314680	1315327	+	11636	ychE	,	0.0503595	0.0473077	0.0449384	0.0454562	0.0253597	0.0401235	0.117844	0.139565	0.105103	0.129754
LF82	NCR	1315328	1315484	,	NCR506	,	,	0.0168318	0.0184288	0.05039	0.0494689	0.0174449	0.044586	0.0746308	0.0704249	0.193152	0.175928
LF82	CDS	1315485	1315781	-	11638	,	hypothetical protein CDS	0.00703533	0.00695843	0.0256926	0.0224698	0.0107587	0.00673401	0.0340097	0.0295915	0.050215	0.0574404
LF82	NCR	1315782	1316064	,	NCR507	,	,	0.214552	0.250725	0.183392	0.222397	0.154846	0.342756	0.671013	0.800427	0.987231	0.889876
LF82	CDS	1316065	1317696	+	11640	oppA	,	0.0709828	0.0796101	0.0581365	0.0613377	0.108245	0.23223	0.102247	0.115869	0.148042	0.149084
LF82	CDS	1317782	1318702	+	11642	oppB	,	0.0136791	0.01294	0.0130371	0.0136174	0.0188339	0.0553746	0.00526431	0.00677211	0.0107954	0.0132308
LF82	CDS	1318717	1319625	+	11644	oppC	,	0.0154146	0.0157633	0.0122216	0.0113289	0.0261129	0.0528053	0.0102231	0.01653	0.0185945	0.020555
LF82	CDS	1319637	1320650	+	11646	oppD	,	0.00860621	0.00951123	0.00874267	0.00669487	0.0310619	0.0729783	0.00597686	0.0111836	0.0176495	0.0156225
LF82	CDS	1320647	1321651	+	11648	oppF	,	0.0121688	0.0117899	0.00764856	0.00629687	0.0408783	0.0855721	0.00522633	0.00705237	0.0089038	0.0117208
LF82	CDS	1321704	1322033	-	11650	yciU	,	0.194982	0.203743	0.0261838	0.0289396	0.0511804	0.0757576	0.0967237	0.0824743	0.0858677	0.0984692
LF82	CDS	1322068	1323528	-	11652	cls	,	0.0271313	0.0256976	0.0089097	0.00807238	0.0356181	0.0554415	0.00940261	0.00815005	0.0197354	0.0136229
LF82	CDS	1323560	1323844	+	11654	,	hypothetical protein yciY CDS	2.22858	1.17521	1.4088	1.36983	0.18259	0.129825	3.30742	3.29562	1.34835	1.10739
LF82	CDS	1323899	1325152	-	11656	kch	,	0.0851263	0.0948727	0.089755	0.101481	0.0298492	0.0382775	0.0615397	0.058781	0.0856298	0.102032
LF82	NCR	1325153	1325452	,	NCR508	,	,	0.213046	0.236747	0.0845361	0.100487	0.0273885	0.0633333	0.22626	0.234364	0.212108	0.207155
LF82	CDS	1325453	1325749	-	11658	yciI	,	1.15545	1.1101	0.332114	0.408525	0.141399	0.198653	0.438045	0.444826	0.25777	0.284467
LF82	NCR	1325750	1325972	,	NCR509	,	,	0.769436	0.781251	0.218897	0.253857	0.0982545	0.121076	0.23916	0.250451	0.167196	0.194896
LF82	CDS	1325973	1326692	+	11660	tonB	,	0.12146	0.0756816	0.00927341	0.00639228	0.0348696	0.0541667	0.076879	0.0693013	0.147067	0.130318
LF82	CDS	1326732	1327130	-	11662	yciA	,	0.141394	0.132252	0.0379679	0.0356141	0.0148726	0.0275689	0.100249	0.119371	0.203088	0.208692
LF82	NCR	1327131	1327234	,	NCR510	,	,	0.310824	0.317284	0.209866	0.198591	0.0833943	0.105769	0.147628	0.158109	0.205544	0.179659
LF82	CDS	1327235	1327774	-	11664	yciB	,	0.121887	0.118641	0.0376132	0.0375014	0.0701618	0.0925926	0.0366625	0.0362257	0.0653632	0.0458839
LF82	CDS	1327804	1328547	-	11666	yciC	,	0.105482	0.105555	0.0209651	0.0267548	0.0687165	0.0577957	0.0695115	0.0613499	0.0714957	0.0709733
LF82	NCR	1328548	1328902	,	NCR511	,	,	0.0566084	0.0556929	0.0575305	0.0588269	0.0398611	0.0450704	0.0728402	0.0670829	0.0798207	0.0972557
LF82	CDS	1328903	1329541	+	11668	ompW	,	0.00423169	0.00539033	0.0889475	0.0918327	0.030003	0.106416	0.0113813	0.0186341	0.0420109	0.0470387
LF82	CDS	1329600	1330106	-	11670	yciE	,	0.0139396	0.0149462	0.0168213	0.0177017	0.0063024	0.0177515	0.0876606	0.079963	0.367699	0.330076
LF82	CDS	1330152	1330652	-	11672	yciF	,	0.0057653	0.00825012	0.00750347	0.00884201	0.00546676	0.011976	0.0443552	0.0435727	0.0625132	0.061617
LF82	CDS	1330738	1330941	-	11674	yciG	,	0.00933885	0.00911759	0.0706851	0.0611966	0.0895047	0.151961	0.158445	0.150091	0.212011	0.193137
LF82	NCR	1330942	1331297	,	NCR512	,	,	0.00776827	0.00696625	0.0321518	0.0294117	0.0692405	0.0814607	0.0567466	0.0629127	0.0991465	0.0844318
LF82	CDS	1331298	1332104	-	11676	trpA	,	0.00373151	0.00520718	0.00431066	0.00370705	0.0769275	0.0681537	0.00750996	0.00843138	0.0104724	0.0135899
LF82	CDS	1332104	1333297	-	11678	trpB	,	0.00211029	0.00421177	0.00296048	0.00183095	0.0734029	0.0678392	0.0057526	0.00593604	0.00999254	0.0122468
LF82	CDS	1333309	1334667	-	11680	trpC	,	0.00425079	0.00598149	0.00334419	0.00296331	0.0379555	0.049301	0.00981102	0.00730146	0.0117058	0.0122543
LF82	CDS	1334671	1336266	-	11682	trpD	,	0.00415865	0.0041005	0.0012656	0.00147791	0.0143006	0.0213033	0.00860728	0.00675013	0.00996749	0.0114526
LF82	CDS	1336266	1337828	-	11684	trpE	,	0.217277	0.180926	0.000646158	0.000625731	0.0052569	0.0140755	0.037741	0.0393606	0.0343505	0.0283264
LF82	NCR	1337829	1338101	,	NCR513	,	,	1.0461	0.821867	0.0271292	0.0273955	0.0050162	0.025641	0.242717	0.237812	0.152963	0.129444
LF82	CDS	1338102	1338983	+	11686	trpH	,	0.0320517	0.026087	0.00858797	0.00900137	0.0186316	0.0408163	0.020156	0.0196075	0.0377638	0.0198027
LF82	CDS	1338980	1339600	+	11688	yciO	,	0.112916	0.116256	0.0445431	0.0379831	0.0837972	0.122383	0.0741708	0.090393	0.141694	0.121659
LF82	CDS	1339628	1341517	+	11690	yciQ	,	0.0278339	0.0291591	0.0207214	0.021338	0.0229445	0.0248677	0.0337765	0.0364507	0.0549735	0.0537282
LF82	NCR	1341518	1341729	,	NCR514	,	,	0.172192	0.1472	0.0587547	0.0556309	0.0430636	0.0566038	0.120067	0.110995	0.124282	0.114958
LF82	CDS	1341730	1342605	+	11692	rluB	,	0.102145	0.0903571	0.0183184	0.0166155	0.029181	0.0559361	0.0359758	0.0313927	0.0692348	0.0667702
LF82	CDS	1342645	1343235	-	11694	btuR	,	0.0107105	0.00687719	0.00996844	0.00983178	0.0262608	0.0558376	0.00752012	0.00959409	0.0117763	0.0164948
LF82	CDS	1343232	1343990	-	11696	yciK	,	0.0370029	0.035851	0.0160414	0.0199348	0.024658	0.0737813	0.0479094	0.068355	0.0576381	0.0626136
LF82	CDS	1344210	1345259	+	11698	sohB	,	0.0971584	0.0957878	0.0414665	0.0413672	0.0486906	0.0857143	0.0596434	0.0488709	0.0587085	0.0607344
LF82	CDS	1345295	1345546	-	11700	yciN	,	1.43957	1.38214	0.28811	0.324865	0.470965	0.511905	1.23616	1.33765	0.771339	0.676976
LF82	NCR	1345547	1345925	,	NCR515	,	,	0.726441	0.747958	0.178835	0.193084	0.220408	0.282322	0.530896	0.499687	0.943102	0.862742
LF82	CDS	1345926	1348523	+	11702	topA	,	0.197945	0.19773	0.0390683	0.036095	0.076079	0.13164	0.0544313	0.0419038	0.191351	0.193556
LF82	NCR	1348524	1348732	,	NCR516	,	,	0.259643	0.248196	0.0958401	0.0927645	0.277379	0.45933	0.228116	0.271297	0.287811	0.202121
LF82	CDS	1348733	1349707	+	11704	cysB	,	0.104191	0.0987048	0.0558203	0.0551703	0.20553	0.300513	0.0948966	0.104097	0.116252	0.0999841
LF82	NCR	1349708	1350001	,	NCR517	,	,	0.134826	0.122078	0.118514	0.131107	0.104026	0.221088	0.169035	0.188039	0.216437	0.210001
LF82	CDS	1350002	1350166	+	11706	ymiA	,	0.374693	0.32816	0.143841	0.223846	0.168757	0.49697	0.347716	0.348797	0.397703	0.430803
LF82	CDS	1350169	1350336	+	11708	yciX	,	0.333982	0.357154	0.34767	0.4849	0.190198	0.547619	0.351126	0.327381	0.375806	0.365083
LF82	NCR	1350337	1350694	,	NCR518	,	,	0.0978484	0.0994842	0.176317	0.237353	0.675786	0.463687	0.207661	0.203522	0.205517	0.191747
LF82	CDS	1350695	1353370	+	11710	acnA	,	0.0113909	0.0102972	0.0175705	0.0149201	1.05675	0.43423	0.0184202	0.0193877	0.0293521	0.028688
LF82	CDS	1353434	1354024	-	11712	ribA	,	0.19071	0.196991	0.0905704	0.103964	0.0417083	0.0524535	0.136729	0.12904	0.134586	0.115464
LF82	NCR	1354025	1354193	,	NCR519	,	,	0.20364	0.208704	0.030212	0.039148	0.0513196	0.0710059	0.117146	0.100653	0.179437	0.163436
LF82	CDS	1354194	1354958	+	11714	pgpB	,	0.100739	0.105629	0.0341049	0.0356463	0.075184	0.0993464	0.0554559	0.0492892	0.0812302	0.0876086
LF82	NCR	1354959	1355106	,	NCR520	,	,	0.627429	0.679575	0.256656	0.259665	0.277586	0.418919	0.382196	0.385031	0.255282	0.337573
LF82	CDS	1355107	1355415	+	11716	yciS	,	0.510539	0.48378	0.161243	0.170543	0.21568	0.291262	0.287663	0.289928	0.244542	0.297081
LF82	CDS	1355422	1356591	+	11718	yciM	,	0.0714356	0.0720091	0.0536144	0.0554653	0.044477	0.0820513	0.0438569	0.0460393	0.073932	0.0701278
LF82	NCR	1356592	1356781	,	NCR521	,	,	0.0239354	0.0293682	0.0375038	0.0339127	0.0168175	0.0421053	0.012759	0.00596853	0.0366305	0.0299295
LF82	CDS	1356782	1357519	+	11720	pyrF	,	0.017987	0.0201625	0.0156616	0.0106798	0.0123706	0.0243902	0.010402	0.00653061	0.0296391	0.0324728
LF82	CDS	1357519	1357845	+	11722	yciH	,	0.0189817	0.0238055	0.0156142	0.0147785	0.0111676	0.0214067	0.0111202	0.00260097	0.0273649	0.0223588
LF82	NCR	1357846	1357970	,	NCR522	,	,	0.188792	0.230363	0.528313	0.487398	3.75039	3.584	0.7208	0.641856	1.25674	1.05283
LF82	CDS	1357971	1358189	-	11724	osmB	,	0.202607	0.228685	0.485501	0.461295	4.65645	4.28311	0.95013	0.82333	2.03392	1.864
LF82	NCR	1358190	1358457	,	NCR523	,	,	0.123141	0.138548	0.180258	0.180749	1.89232	1.84328	0.479415	0.441126	1.32815	1.20643
LF82	CDS	1358458	1359207	-	11726	yciT	,	0.0808756	0.0781654	0.0402482	0.0455641	0.0243453	0.0413333	0.0937363	0.0945018	0.128591	0.130521
LF82	CDS	1359297	1359470	-	11728	yciZ	,	0.160703	0.131838	0.076423	0.0889408	0.0787024	0.16092	0.111458	0.130347	0.237136	0.168077
LF82	NCR	1359471	1359617	,	NCR524	,	,	0.113296	0.117157	0.0992387	0.102929	0.0745264	0.217687	0.137427	0.189004	0.267164	0.204474
LF82	CDS	1359618	1361603	-	11730	gmr	,	0.0234249	0.0248012	0.0207651	0.0237248	0.136758	0.222558	0.0579809	0.0618116	0.0768472	0.0879455
LF82	NCR	1361604	1361836	,	NCR525	,	,	0.0791274	0.0798278	0.0739278	0.0839501	0.305622	0.360515	0.23063	0.249436	0.194158	0.205708
LF82	CDS	1361837	1363771	-	11732	rnb	,	0.0266149	0.0261669	0.0115986	0.0110601	0.0226468	0.0366925	0.0123194	0.0106955	0.0321143	0.0291782
LF82	CDS	1363839	1364966	-	11734	yciW	,	0.00468545	0.00427499	0.00134301	0.00132606	0.0210431	0.0762411	0.0118202	0.0118127	0.0185101	0.0183648
LF82	NCR	1364967	1365110	,	NCR526	,	,	0.913299	1.09504	0.0545495	0.0575305	0.228237	0.3125	0.126261	0.110252	0.134639	0.222838
LF82	CDS	1365111	1365899	-	11736	fabi	,	3.45406	3.72295	0.233108	0.261767	0.609789	1.00887	0.882836	0.918068	0.568957	0.652265
LF82	NCR	1365900	1366375	,	NCR527	,	,	1.60069	2.1367	0.188834	0.203774	0.25413	0.420168	0.821652	0.824905	0.455353	0.510292
LF82	CDS	1366376	1366942	+	11738	,	transcriptional repressor CDS	0.0390195	0.0369349	0.0155361	0.0164373	0.0128811	0.0176367	0.054869	0.0565011	0.104336	0.0852488
LF82	NCR	1366943	1367057	,	NCR528	,	,	0.0261854	0.0239612	0.0204916	0.0205109	0.0158774	0.00869565	0.049187	0.0394442	0.0432286	0.0317884
LF82	CDS	1367058	1368212	+	11740	,	acriflavine resistance protein A CDS	0.00292646	0.0013718	0.00170024	0.00169354	0.00197608	0.000865801	0.00384796	0.00466372	0.0111908	0.00738519
LF82	CDS	1368212	1371319	+	11742	,	acriflavine resistance protein B CDS	0.00122595	0.00104175	0.00119148	0.00125871	0.00190932	0.00353925	0.000779992	0.00118583	0.00479854	0.00470485
LF82	CDS	1371323	1372696	+	11744	,	outer membrane channel protein CDS	0.00187856	0.00110302	0.00216428	0.00108864	0.00132889	0.00291121	0.000882174	0.000825343	0.00506536	0.00295623
LF82	CDS	1372705	1373868	+	11746	,	membrane transport protein CDS	0.00997862	0.0105937	0.00761604	0.00790797	0.0117648	0.0146048	0.00902485	0.00779396	0.0175105	0.0104687
LF82	CDS	1373916	1374722	-	11748	sapF	,	0.00441689	0.00460964	0.0041716	0.0047051	0.0214944	0.0285006	0.00100133	0.000702615	0.00431215	0.00150998
LF82	CDS	1374724	1375716	-	11750	sapD	,	0.0127491	0.0124873	0.0123178	0.0121666	0.0225249	0.0312185	0.00488261	0.00485356	0.0110139	0.0143167
LF82	CDS	1375716	1376606	-	11752	sapC	,	0.0055179	0.00456164	0.00591937	0.00477807	0.0148572	0.010101	0.000906926	0.0025455	0.00390561	0.00364701
LF82	CDS	1376593	1377558	-	11754	sapB	,	0.0109424	0.00962727	0.00760886	0.0055982	0.0344955	0.0310559	0.00334605	0.00586967	0.00874864	0.00840964
LF82	CDS	1377555	1379198	-	11756	sapA	,	0.00893424	0.00683018	0.00791792	0.00699884	0.0377619	0.0480535	0.00466951	0.00707039	0.00997886	0.0113653
LF82	NCR	1379199	1379510	,	NCR529	,	,	0.0598799	0.0525495	0.0206809	0.023971	0.0541332	0.0801282	0.0440295	0.0408902	0.0493942	0.0390563
LF82	CDS	1379511	1379756	-	11758	ymjA	,	0.107422	0.0882108	0.0100356	0.0161366	0.0241226	0.0609756	0.0443454	0.029964	0.0424378	0.0346744
LF82	NCR	1379757	1380182	,	NCR530	,	,	0.0395278	0.0316952	0.0150148	0.0159357	0.0128584	0.0399061	0.0189688	0.0239582	0.037343	0.0228837
LF82	CDS	1380183	1381160	-	11760	pspF	,	0.0212393	0.0238081	0.00785972	0.0081178	0.012602	0.0214724	0.00950186	0.00724707	0.0203325	0.0195202
LF82	NCR	1381161	1381325	,	NCR531	,	,	0.385122	0.53399	0.145541	0.163177	1.40815	1.03636	31.2797	33.5069	44.5819	40.333
LF82	CDS	1381326	1381994	+	11762	pspA	,	0.346044	0.417244	0.164298	0.184459	1.32848	1.16293	29.7368	29.777	50.9903	53.6566
LF82	CDS	1382048	1382272	+	11764	pspB	,	0.129193	0.13992	0.0346623	0.0322171	0.667467	0.644444	12.1731	11.2709	30.3226	30.3664
LF82	CDS	1382272	1382631	+	11766	pspC	,	0.0580414	0.06487	0.0187027	0.0178984	0.412095	0.405556	4.138	4.08169	12.9419	13.1175
LF82	CDS	1382640	1382861	+	11768	pspD	,	0.0357107	0.0335133	0.0128897	0.0145122	0.398901	0.40991	1.57064	1.34473	4.97577	4.50829
LF82	CDS	1382936	1383250	+	11770	pspE	,	0.122131	0.157022	0.166721	0.16693	0.465169	0.390476	0.702894	0.578711	1.93328	1.85427
LF82	NCR	1383251	1383459	,	NCR532	,	,	0.0646901	0.100531	0.0816117	0.0732206	0.187831	0.157895	0.330575	0.343191	0.884842	0.888167
LF82	CDS	1383460	1385139	+	11772	ycjM	,	0.0020851	0.00196824	0.00223764	0.00215739	0.00271711	0.00178571	0.0161133	0.0119815	0.111262	0.116778
LF82	CDS	1385153	1386445	+	11774	ycjN	,	0.000332706	0.000479502	0.00156217	0.00111235	0.0010591	0	0.000312479	0.00131557	0.0099964	0.0241889
LF82	CDS	1386466	1387347	+	11776	ycjO	,	0.000139355	0	0.00114506	0.000652273	0	0.00113379	0	0.000321435	0.00225455	0.00598686
LF82	CDS	1387334	1388176	+	11778	ycjP	,	0.000218703	0.000326873	0.000865249	0.00040947	0	0.00355872	0.000479283	0.00067261	0.00294857	0.00385467
LF82	CDS	1388207	1389259	+	11780	ycjQ	,	0.000408537	0.000196263	0.000905828	0.000491714	0.001734	0.002849	0.0003837	0.00134618	0.000944214	0.000385741
LF82	CDS	1389278	1390066	+	11782	ycjR	,	0.000856796	0.000436556	0.000711129	0.00102082	0.0011571	0.00380228	0	0.00179661	0.00189022	0.00205924
LF82	CDS	1390076	1391131	+	11784	ycjS	,	0.000465573	0.000391412	0.000850122	0.000708235	0	0.00189394	0	0.000268471	0.00329536	0.00269252
LF82	CDS	1391128	1393395	+	11786	ycjT	,	0.000460646	0.000334115	0.00098956	0.000786351	0.0012076	0.000881834	0.000356292	0.000500009	0.00263031	0.00286551
LF82	CDS	1393392	1394051	+	11788	ycjU	,	9.31146e-05	0	0.000595085	0.000523004	0	0	0	0.000429553	0	0.000615433
LF82	CDS	1394065	1395147	+	11790	ycjV	,	0.000453966	0.000763307	0.00145062	0.00116867	0.00042149	0.00184672	0.00410378	0.00366489	0.00504932	0.00450067
LF82	CDS	1395192	1396097	+	11792	ompG	,	0.00156013	0.0019009	0.00309647	0.00228598	0.000503835	0.00441501	0.0227437	0.0184623	0.0433479	0.0403496
LF82	CDS	1396148	1397146	-	11794	ycjW	,	0.0401092	0.0382714	0.010615	0.0148577	0.00868169	0.00900901	0.0161776	0.020149	0.041303	0.059769
LF82	NCR	1397147	1397300	,	NCR533	,	,	0.0945778	0.0787297	0.0233176	0.0257766	0.074103	0.123377	0.060343	0.0515464	0.0839308	0.0553889
LF82	CDS	1397301	1398698	+	11796	ycjX	,	0.00663791	0.00512475	0.00521749	0.00423866	0.0212238	0.0407725	0.0106934	0.00567822	0.0081788	0.00958807
LF82	CDS	1398695	1399756	+	11798	ycjF	,	0.00312486	0.00240007	0.00744937	0.00552553	0.0124649	0.027307	0.00304358	0.00186868	0.00608538	0.00611956
LF82	NCR	1399757	1399903	,	NCR534	,	,	0.283867	0.296174	0.12901	0.12054	0.0807369	0.14966	0.217135	0.17936	0.155564	0.102237
LF82	CDS	1399904	1401445	+	11800	tyrR	,	0.0827778	0.0841226	0.0312197	0.0323096	0.0666062	0.0920882	0.0408752	0.0419191	0.0438453	0.0389854
LF82	CDS	1401489	1401995	-	11802	tpx	,	1.32414	1.24842	0.13944	0.156932	0.683361	0.723866	0.325938	0.283505	0.35201	0.300433
LF82	CDS	1402072	1403079	+	11804	ycjG	,	0.0231678	0.0210493	0.00879471	0.00821864	0.0412095	0.0555556	0.0156323	0.0146253	0.0207137	0.0278044
LF82	CDS	1403054	1403842	-	11806	mpaA	,	0.00630913	0.00584984	0.00803575	0.00634367	0.0156208	0.0304183	0.0194593	0.0165288	0.0226827	0.0164739
LF82	NCR	1403843	1404072	,	NCR535	,	,	0.0165663	0.020367	0.0400075	0.0352687	0.0138927	0.0173913	0.149318	0.103541	0.159946	0.171304
LF82	CDS	1404073	1404711	-	11808	,	hypothetical protein CDS	0.0188502	0.0232862	0.0190539	0.0180064	0.0207164	0.0266041	0.0505835	0.0590081	0.0816878	0.0826356
LF82	CDS	1404782	1405714	-	11810	ycjY	,	0.0135031	0.0153578	0.00775771	0.00746108	0.0185917	0.0310825	0.0108263	0.0154971	0.0181162	0.0230738
LF82	NCR	1405715	1405839	,	NCR536	,	,	0.0899711	0.076604	0.0372557	0.0372798	0.0474733	0.088	0.100201	0.154227	0.206806	0.181971
LF82	CDS	1405840	1406739	+	11812	ycjZ	,	0.0307961	0.0333726	0.0131542	0.0154693	0.0136942	0.0266667	0.069135	0.0639462	0.0988734	0.0884582
LF82	NCR	1406740	1407075	,	NCR537	,	,	0.0651137	0.0631478	0.0365704	0.0335595	0.024454	0.0535714	0.181576	0.153565	0.170148	0.216391
LF82	CDS	1407076	1408689	+	11814	mppA	,	0.0316036	0.0329077	0.0164083	0.0144717	0.0257368	0.0539033	0.0307908	0.0286316	0.0785427	0.0817908
LF82	CDS	1408740	1409771	-	11816	ynaI	,	0.129819	0.139913	0.122764	0.144607	0.020789	0.0281008	0.24939	0.287351	0.328047	0.344392
LF82	NCR	1409772	1410014	,	NCR538	,	,	0.782737	0.840836	0.580245	0.612712	0.494044	0.345679	1.56127	1.50036	0.900151	0.80067
LF82	CDS	1410015	1410272	+	11818	ynaJ	,	1.59475	1.53771	1.32746	1.39456	1.5322	1.00388	3.05532	2.75593	1.686	1.45471
LF82	CDS	1410322	1411272	-	11820	uspE	,	0.405375	0.397757	0.327385	0.386682	0.842869	0.718191	0.209028	0.23223	0.292213	0.268655
LF82	NCR	1411273	1411423	,	NCR539	,	,	1.09399	1.00276	0.474503	0.520441	0.828304	1.04636	0.540498	0.619581	0.747339	0.683253
LF82	CDS	1411424	1412176	-	11822	fnr	,	0.814185	0.839012	0.211243	0.24693	0.470417	0.561753	0.756561	0.705939	0.740081	0.723366
LF82	NCR	1412177	1412370	,	NCR540	,	,	0.742536	0.791152	0.305413	0.341624	0.249414	0.242268	0.91637	0.821288	0.848194	0.778871
LF82	CDS	1412371	1412886	-	11824	ogt	,	0.183295	0.1558	0.0127222	0.0117068	0.022116	0.0310078	0.0876977	0.0813155	0.13488	0.127523
LF82	CDS	1412897	1413088	-	11826	,	hypothetical protein CDS	0.212214	0.191596	0.0146115	0.0104873	0.0285296	0.0572917	0.0904872	0.0930252	0.137228	0.143857
LF82	NCR	1413089	1413417	,	NCR541	,	,	0.0386666	0.0295236	0.0416121	0.03235	0.0388489	0.0243161	0.0798247	0.104268	0.152614	0.129634
LF82	CDS	1413418	1414122	-	11828	,	transcriptional regulator Arac family CDS	0.0214441	0.0148525	0.0199761	0.0155047	0.0123021	0.00567376	0.0670527	0.0820356	0.158658	0.171693
LF82	NCR	1414123	1414315	,	NCR542	,	,	0.0200606	0.0121358	0.0136636	0.0128177	0.0118258	0.00518135	0.0648969	0.0763848	0.131366	0.174681
LF82	CDS	1414316	1414624	+	11830	,	hypothetical protein CDS	0.00159108	0.00267528	0.00472107	0.00484075	0.00443179	0.00647249	0.0104605	0.0100924	0.0563091	0.038121
LF82	CDS	1414609	1415007	+	11832	,	hypothetical protein CDS	0.00231036	0.00414367	0.00435927	0.00331629	0.00114405	0.00250627	0.0141767	0.0149213	0.0485915	0.0539545
LF82	NCR	1415008	1415201	,	NCR543	,	,	0.0817297	0.0795413	0.0231373	0.0234274	0.056471	0.0515464	0.193687	0.182671	0.310065	0.272186
LF82	CDS	1415202	1415765	+	11834	ydal	,	0.0556806	0.0530099	0.0156187	0.0151987	0.0388489	0.0638298	0.0780849	0.0723843	0.162184	0.169244
LF82	CDS	1415786	1417018	-	11836	ydaM	,	0.0485963	0.0625192	0.0196583	0.0255691	0.036281	0.0608273	0.012452	0.0108068	0.0213689	0.0171303
LF82	NCR	1417019	1417272	,	NCR544	,	,	0.189448	0.174662	0.0503647	0.053227	0.0988428	0.0826772	0.122483	0.126126	0.201592	0.137527
LF82	CDS	1417273	1418256	+	11838	ydaN	,	0.169003	0.152969	0.0481822	0.041277	0.089532	0.107724	0.130162	0.118703	0.211684	0.185756
LF82	NCR	1418257	1418530	,	NCR545	,	,	0.206347	0.209431	0.212351	0.17868	0.109954	0.175182	0.284594	0.276262	0.428184	0.440281
LF82	CDS	1418734	1420107	+	11840	dbpA	,	0.00527785	0.00546495	0.0043694	0.00322405	0.0272423	0.0342067	0.00323464	0.00206336	0.0065126	0.00886868
LF82	NCR	1420108	1420235	,	NCR546	,	,	0.0561743	0.0462844	0.0210405	0.0170794	0.0534931	0.0546875	0.0441914	0.0243637	0.0699087	0.0349066
LF82	CDS	1420236	1421171	-	11842	ttcA	,	0.044319	0.0408473	0.0133077	0.0122928	0.0131675	0.0160256	0.0297847	0.0327121	0.0419585	0.0403582
LF82	CDS	1421223	1421531	-	11844	,	hypothetical protein CDS	0.0294351	0.0216252	0.0143448	0.0141499	0.00590905	0.012945	0.0353041	0.0477096	0.0707886	0.0670403
LF82	NCR	1421532	1423039	,	NCR547	,	,	0.00892492	0.00822276	0.195597	0.185486	0.00605403	0.00729443	0.0471554	0.0592203	0.0847229	0.0896948
LF82	misc_feature	1423040	1423261	-	11845	misc	,	0.0138414	0.0136536	0.0227465	0.0310976	0.0226181	0.00900901	0.0636993	0.0906706	0.0537437	0.0859942
LF82	NCR	1423262	1423497	,	NCR548	,	,	0.0416648	0.0417417	0.0651424	0.081664	0.102513	0.0720339	0.143809	0.160973	0.33493	0.402743
LF82	CDS	1423498	1423932	-	11847	uspF	,	0.253593	0.237071	0.634859	0.910966	0.477462	0.793103	0.248923	0.245053	0.204566	0.208228
LF82	NCR	1423933	1424072	,	NCR549	,	,	0.122472	0.130396	0.206397	0.292173	0.218456	0.292857	0.35786	0.287555	0.46162	0.4381
LF82	CDS	1424073	1425206	-	11849	ompN	,	0.00547356	0.00443462	0.00390876	0.00487031	0.000805069	0.00176367	0.0156769	0.0162503	0.0679497	0.0659067
LF82	NCR	1425207	1425433	,	NCR550	,	,	0.00162438	0.00091042	0.00568496	0.00380157	0	0.00881057	0.00889946	0.0137381	0.0394199	0.0626277
LF82	misc_RNA	1425434	1425542	+	11851	micC	,	0.00112763	0.000632004	0.00411802	0.00422242	0	0	0.014827	0.0156058	0.0228041	0.0558971
LF82	CDS	1425572	1429096	-	11853	ydbK	,	0.00317303	0.00291188	0.00501391	0.00532055	0.0271942	0.0368794	0.0034386	0.00265409	0.00606427	0.00679857
LF82	NCR	1429097	1429369	,	NCR551	,	,	0.108054	0.106992	0.0793323	0.0838723	0.0785871	0.153846	0.105079	0.104887	0.138395	0.102662
LF82	CDS	1429370	1429636	+	11855	ydbJ	,	0.195875	0.190669	0.129658	0.146951	0.105998	0.307116	0.183102	0.169891	0.271838	0.261663
LF82	CDS	1429633	1430055	-	11857	hslJ	,	0.0562254	0.0688885	0.0492106	0.045562	0.240647	0.120567	0.0983822	0.129353	0.299688	0.274631
LF82	NCR	1430056	1430165	,	NCR552	,	,	0.117324	0.132141	0.0749808	0.0706056	0.136942	0.0818182	0.260787	0.234536	0.497129	0.428341
LF82	CDS	1430166	1431155	-	11859	ldhA	,	0.190202	0.209936	0.0253336	0.0240001	0.0806899	0.106061	0.0657068	0.0558419	0.10043	0.110778
LF82	NCR	1431156	1431362	,	NCR553	,	,	0.266308	0.272559	0.0531265	0.0664241	0.0992335	0.178744	0.117112	0.0808059	0.127284	0.105961
LF82	CDS	1431363	1434002	+	11861	ydbH	,	0.0115928	0.0117424	0.0164286	0.0169105	0.0150429	0.0162879	0.00826437	0.00869846	0.0114867	0.0106162
LF82	CDS	1433999	1434184	+	11863	ynbE	,	0.0743415	0.092592	0.161084	0.172282	0.0392666	0.0483871	0.0760282	0.0868806	0.104237	0.0939031
LF82	CDS	1434189	1434518	+	11865	ydbL	,	0.0705809	0.0803699	0.0921532	0.0958841	0.0193656	0.0333333	0.0538714	0.0618557	0.0587516	0.0886223
LF82	NCR	1434519	1434893	,	NCR554	,	,	0.0258933	0.0260858	0.0245379	0.0293022	0.00730359	0.008	0.0366326	0.0430928	0.082192	0.0899024
LF82	CDS	1434894	1442474	+	11867	,	entS entSYbdA MFS transporter CDS	0.012857	0.011495	0.0177257	0.0171658	0.0112598	0.0163567	0.043596	0.0381822	0.107019	0.111177
LF82	NCR	1442475	1442692	,	NCR555	,	,	0.0293183	0.0224362	0.0617703	0.0617529	0.0272209	0.059633	0.0945221	0.075428	0.271368	0.277622
LF82	CDS	1442693	1443553	+	11869	ydbC	,	0.013062	0.00944116	0.0303023	0.0261259	0.0212067	0.0627178	0.0112623	0.0135003	0.0461908	0.0438737
LF82	CDS	1443852	1444457	+	11871	ynbA	,	0.00963413	0.0100036	0.011666	0.0106327	0.00301303	0.0049505	0.0426704	0.0369586	0.132896	0.14746
LF82	CDS	1444457	1445353	+	11873	ynbB	,	0.00212388	0.00161277	0.004316	0.00327096	0.00254445	0.00222965	0.00405387	0.00632119	0.0238311	0.0316979
LF82	CDS	1445369	1447126	+	11875	ynbC	,	0.00269174	0.00223359	0.00204261	0.00193077	0.00259655	0.00853242	0.00206844	0.00274152	0.00791786	0.0113214
LF82	CDS	1447140	1448432	+	11877	ynbD	,	0.00228142	0.00159834	0.00186593	0.00182425	0.00247124	0.00773395	0.00124992	0.00416597	0.0123033	0.0144505
LF82	CDS	1448486	1449091	-	11879	azoR	,	0.0721039	0.0703663	0.00537008	0.00674037	0.0323901	0.0313531	0.0253356	0.0341516	0.0295324	0.0335137
LF82	NCR	1449092	1449291	,	NCR556	,	,	0.130901	0.128477	0.0735015	0.0814056	0.079883	0.075	0.137372	0.184278	0.126768	0.117794
LF82	CDS	1449292	1453194	+	11881	hrpA	,	0.0124864	0.0121962	0.00783471	0.00734055	0.0279522	0.022803	0.0132505	0.0170699	0.0187235	0.019253
LF82	NCR	1453195	1453466	,	NCR557	,	,	0.0765936	0.0559719	0.125418	0.138962	0.14097	0.0698529	0.0920964	0.102145	0.0950393	0.0731731
LF82	CDS	1453467	1454267	+	11883	ydcF	,	0.0414308	0.0410235	0.0152704	0.0152984	0.201168	0.143571	0.0459017	0.0453042	0.0645461	0.0654157
LF82	NCR	1454268	1454463	,	NCR558	,	,	0.0250839	0.0168706	0.0329205	0.0261235	0.090829	0.321429	0.119562	0.0867873	0.142037	0.113981
LF82	CDS	1454464	1455903	+	11885	aldA	,	0.00597485	0.00641045	0.0139101	0.0128645	0.0833699	0.258333	0.0238493	0.0252005	0.0421179	0.0335667
LF82	CDS	1455945	1456889	-	11887	gapC	,	0.0296548	0.0182974	0.0661422	0.0830387	0.0724562	0.102646	0.120142	0.151203	0.182018	0.151299
LF82	NCR	1456890	1457077	,	NCR559	,	,	0.07257	0.0696213	0.0629723	0.0660989	0.0655575	0.0957447	0.103158	0.119133	0.124282	0.175005
LF82	CDS	1457078	1457608	+	11889	cybB	,	0.11724	0.103268	0.0372997	0.0393288	0.0524387	0.129944	0.108047	0.125468	0.147922	0.159108
LF82	misc_RNA	1457619	1457682	-	11891	rydC	,	0.0134434	0.0258332	0.0350675	0.0305631	0.00713241	0	0.0820697	0.0310084	0.100979	0.0951997
LF82	NCR	1457683	1457852	,	NCR560	,	,	0.0379579	0.0453853	0.0580883	0.0639604	0.018796	0.0588235	0.0784305	0.0750455	0.201776	0.164864
LF82	CDS	1457853	1458026	+	11893	ydcA	,	0.0314342	0.0403829	0.0670717	0.0816668	0.0262341	0.0747126	0.0464409	0.0570269	0.148567	0.161074
LF82	NCR	1458027	1458182	,	NCR561	,	,	0.0252126	0.0317947	0.049634	0.0641686	0.0380395	0.0641026	0.0362596	0.0363468	0.114722	0.117169
LF82	CDS	1458183	1458653	+	11895	,	hypothetical protein CDS	0.0137003	0.0125784	0.0188218	0.0150239	0.0116299	0.029724	0.0188722	0.0174557	0.0517183	0.0388075
LF82	CDS	1458691	1459614	-	11897	ydcI	,	0.031925	0.0322821	0.0504001	0.0479421	0.112636	0.178571	0.0699629	0.0859107	0.142037	0.142868
LF82	NCR	1459615	1459830	,	NCR562	,	,	0.0751124	0.0644235	0.109359	0.107337	0.158498	0.277778	0.263746	0.305818	0.301499	0.285834
LF82	CDS	1459831	1461174	+	11899	ydcJ	,	0.00795631	0.00732965	0.0118144	0.0119427	0.0499269	0.129464	0.0315653	0.0280552	0.0514144	0.0501688
LF82	NCR	1461175	1461306	,	NCR563	,	,	0.00419016	0.00156565	0.0195528	0.0226635	0.0172907	0.0454545	0.00918263	0.0128866	0.030129	0.0461574
LF82	CDS	1461399	1463054	+	11901	mdoD	,	0.0462031	0.0502104	0.0184316	0.0180651	0.0446551	0.0700483	0.0222024	0.0251662	0.0336222	0.0306601
LF82	CDS	1463194	1463418	+	11903	ydch	,	0.408339	0.464768	57.6896	53.1188	5.87939	2.56889	2.61276	3.33906	2.51658	2.32699
LF82	CDS	1463481	1464020	+	11905	rimL	,	0.208608	0.210748	1.5651	1.76139	0.240072	0.159259	0.225961	0.241504	0.253167	0.27756
LF82	CDS	1464012	1464992	-	11907	ydcK	,	0.0114642	0.0130614	0.0171012	0.018649	0.0730545	0.0550459	0.0123558	0.0150278	0.0121622	0.0190464
LF82	NCR	1464993	1465115	,	NCR564	,	,	0.129407	0.123215	0.0880395	0.0855941	0.129891	0.154472	0.0492726	0.0668427	0.092959	0.0462325
LF82	CDS	1465116	1466108	+	11909	tehA	,	0.0730907	0.0807514	0.0247486	0.025376	0.0183877	0.0362538	0.0207511	0.0219838	0.0320405	0.0257701
LF82	CDS	1466105	1466698	+	11911	tehB	,	0.401531	0.476305	0.111933	0.139565	0.0584041	0.0774411	0.0727808	0.0854334	0.120516	0.0847929
LF82	NCR	1466699	1467000	,	NCR565	,	,	0.373618	0.447091	0.122992	0.133349	0.0922017	0.198675	0.120408	0.107957	0.154735	0.125084
LF82	CDS	1467001	1467669	+	11913	ydcL	,	0.177845	0.212123	0.0776623	0.0692258	0.180133	0.361734	0.0779082	0.0635662	0.0869418	0.0771085
LF82	CDS	1467704	1468876	-	11915	ydcO	,	0.0045057	0.00387608	0.0042093	0.00554215	0.00233491	0.00937766	0.0110223	0.0108762	0.0089	0.00761814
LF82	CDS	1468968	1469504	+	11917	ydcN	,	0.0105287	0.0118021	0.00491076	0.00599945	0.00850045	0.0111732	0.0135431	0.00950297	0.0277726	0.0181535
LF82	CDS	1469535	1471538	+	11919	ydcP	,	0.0164986	0.0166721	0.00669153	0.00582769	0.00933904	0.0149701	0.00866943	0.00862965	0.0374583	0.0385106
LF82	CDS	1471630	1471860	-	11921	yncJ	,	0.0305948	0.025945	0.0383769	0.0468213	0.051378	0.0692641	0.276353	0.268778	0.241032	0.277824
LF82	NCR	1471861	1472071	,	NCR566	,	,	0.0294172	0.0300367	0.0382918	0.042807	0.0216338	0.0379147	0.147444	0.139737	0.181417	0.177105
LF82	CDS	1472072	1472275	+	11923	,	hypothetical protein CDS	0.0153639	0.0178975	0.0134769	0.0152287	0.00895047	0.0147059	0.0336696	0.0166768	0.0389905	0.0398221
LF82	CDS	1472354	1473760	+	11925	ydcR	,	0.00594027	0.00607119	0.00442643	0.0043751	0.00616419	0.0177683	0.0146452	0.00866434	0.0325059	0.0317558
LF82	NCR	1473761	1474004	,	NCR567	,	,	0.00428175	0.00225864	0.00873814	0.0084881	0.0804442	0.110656	0.0165588	0.0209143	0.0427857	0.0549349
LF82	CDS	1474005	1475150	+	11927	ydcS	,	0.0010189	0.00108202	0.00528767	0.00416669	0.103165	0.181501	0.00423074	0.00470035	0.00563933	0.00779763
LF82	CDS	1475168	1476181	+	11929	ydcT	,	0.000727286	0.000611436	0.00354134	0.00255313	0.0297113	0.056213	0.00199229	0.00139796	0.00490265	0.00280404
LF82	CDS	1476182	1477123	+	11931	ydcU	,	0.00110907	0.00087756	0.00452676	0.00317578	0.0155066	0.022293	0.00171565	0.00120384	0.00738833	0.00258717
LF82	CDS	1477113	1477907	+	11933	ydcV	,	0.000541119	0.000259956	0.0032465	0.00159204	0.0246898	0.0603774	0	0.00106983	0.0031266	0.00255463
LF82	CDS	1477929	1479353	+	11935	ydcW	,	0.0024151	0.00207874	0.00397678	0.00318941	0.0477296	0.0701754	0.00311887	0.00278531	0.00418635	0.00655598
LF82	NCR	1479354	1479691	,	NCR568	,	,	0.160548	0.149394	0.417158	0.418032	0.190423	0.168639	0.415989	0.441195	0.394173	0.36052
LF82	CDS	1479692	1479913	+	11937	ydcX	,	0.261325	0.242661	0.151643	0.164299	0.0719667	0.0765766	0.451355	0.418873	0.738975	0.642212
LF82	CDS	1479999	1480232	+	11939	ydcY	,	1.29897	1.26649	0.452221	0.588089	0.304316	0.290598	1.58334	1.6453	1.47439	1.40082
LF82	CDS	1480233	1480682	-	11941	ydcZ	,	0.0229434	0.0220443	0.00922666	0.00984411	0.0152158	0.0466667	0.0269357	0.0340206	0.0673886	0.0460344
LF82	CDS	1480679	1481197	-	11943	yncA	,	0.146238	0.129282	0.0291892	0.0268254	0.033422	0.104046	0.111324	0.128916	0.0909966	0.100177
LF82	CDS	1481404	1481640	+	11945	,	,	0.0215224	0.0203468	0.0288826	0.0364117	0.0211866	0.0379747	0.0698965	0.0514377	0.0943915	0.0582713
LF82	CDS	1481678	1483780	-	11947	yncD	,	0.0223847	0.0262713	0.0182491	0.0166327	0.0108529	0.0147408	0.0167147	0.0128069	0.0177293	0.0179626
LF82	NCR	1483781	1484021	,	NCR569	,	,	9.41954	11.0627	0.0302658	0.0288846	0.14395	0.207469	1.63123	1.6281	0.5652	0.370792
[truncated: 4,382 more rows]

## Sheet: Fold Change Deseq
Supplementary data 2
LF82 RNA-seq data after THP1 infection : Fold changes and Deseq P values for all LF82 CDS
Chr	Start	Stop	Name tag	id	gene name	Fold change LF82 1h in THP1 vs 1h medium	pValue Deseq LF82 1h in THP1 vs 1h medium	Fold change LF82 6h in THP1 vs 6h medium	pValue Deseq LF82 6h in THP1 vs 6h medium
LF82	1535012	1535773	LF82_2820	12035	ydeO	11951.3	1e-250	4231.71	1e-250
LF82	1535849	1536046	LF82_p241	12037	.	21622.3	1e-250	8515.77	1e-250
LF82	2187989	2188306	LF82_2981	13322	yegR	3746	1e-250	1375.89	1e-250
LF82	2479467	2480630	LF82_0558	13842	emrK	1694.35	1e-250	1002.92	1e-250
LF82	2489295	2490545	LF82_0731	13854	frc	4219.45	1e-250	1749.78	1e-250
LF82	2491057	2491689	LF82_3075	13856	yfdX	2777.04	1e-250	1441.92	1e-250
LF82	2491984	2492259	LF82_3620	13858	ypdI	4402.79	1e-250	1700.18	1e-250
LF82	1536294	1538573	LF82_2821	12039	ydeP	628.71	1e-250	368.497	1.79007e-229
LF82	2487547	2489241	LF82_1583	13852	oxc	477.059	1e-250	286.832	7.16559e-225
LF82	1648833	1649168	LF82_0179	12273	asr	207.079	1e-250	319.83	1.26171e-223
LF82	2486533	2487477	LF82_3074	13850	yfdV	453.977	1e-250	206.211	8.25748e-209
LF82	1382048	1382272	LF82_1749	11764	pspB	99.8544	7.51744e-210	149.307	4.23952e-183
LF82	1382272	1382631	LF82_1750	11766	pspC	76.649	2.17908e-194	140.329	1.15948e-180
LF82	1532928	1534610	LF82_2819	12033	yden	161.722	6.00298e-242	98.5778	2.87507e-178
LF82	289851	291002	LF82_p040	9619	.	28.6098	3.11666e-94	85.4589	5.1404e-178
LF82	1382640	1382861	LF82_1751	11768	pspD	48.3384	1.08782e-160	90.7847	5.2145e-172
LF82	2477929	2479467	LF82_0559	13840	emrY	128.845	8.03726e-231	82.2289	8.54667e-172
LF82	316915	317178	LF82_3520	9673	ykgM	44.702	7.25313e-158	74.4354	3.97147e-164
LF82	4338234	4338476	LF82_1754	17371	pspG	161.329	2.82418e-245	75.7479	1.43569e-161
LF82	1381326	1381994	LF82_1748	11762	pspA	89.2911	3.2141e-200	90.6859	4.67955e-160
LF82	305603	305800	LF82_p044	9645	.	36.9489	2.68503e-82	81.6354	1.76016e-156
LF82	1048446	1048619	LF82_3538	11062	ymdF	65.696	4.16198e-187	58.3811	1.93498e-149
LF82	1544711	1545274	LF82_p244	12051	.	69.0255	1.45322e-188	44.7509	7.91226e-141
LF82	3065517	3066596	LF82_0623	14952	fbaA	0.0220622	1.94404e-171	0.0210558	2.07836e-135
LF82	2760770	2760958	ESCLF2655	14378	.	19.0998	1.26374e-105	37.675	5.20928e-135
LF82	1383460	1385139	LF82_2769	11772	ycjM	7.9493	4.13526e-25	37.3421	3.9317e-134
LF82	295680	296735	LF82_1658	9631	phoE	53.8348	4.72696e-145	41.3768	2.95136e-130
LF82	2016861	2022986	LF82_p300	13034	.	0.505925	0.354335	44.0269	2.24192e-128
LF82	3973183	3974175	LF82_0165	16699	asnA	0.0214417	6.17101e-164	0.0248886	4.11703e-128
LF82	1543639	1544358	LF82_p243	12049	.	106.947	1.48671e-124	97.1685	2.00663e-127
LF82	2485314	2486459	LF82_3073	13848	yfdE	82.8864	2.00338e-167	46.6427	1.87168e-124
LF82	1587464	1587745	ESCLF1524	12137	.	19.0225	1.32714e-73	31.6851	2.39664e-120
LF82	4175305	4176072	LF82_2292	17083	tpiA	0.0749783	3.27911e-95	0.0295343	5.67926e-119
LF82	2884852	2886150	LF82_0562	14642	eno	0.0348804	9.45593e-149	0.0308906	6.28885e-118
LF82	2184426	2185640	LF82_p360	13316	.	6.9018	6.25506e-32	25.0616	2.75501e-117
LF82	420707	421396	LF82_1657	9851	phoB	13.0963	4.96039e-74	25.7567	3.21595e-117
LF82	3691615	3692643	LF82_p540	16190	.	0.0606717	8.59775e-108	0.0321413	1.37458e-115
LF82	3956514	3957554	LF82_1762	16666	pstS	13.6154	1.79158e-85	27.1752	5.00619e-114
LF82	4616041	4618737	LF82_1343	17909	mgtA	11.2861	4.35768e-72	24.8856	9.40608e-113
LF82	4314239	4315888	LF82_1629	17327	pgi	0.071519	2.29711e-96	0.0350737	1.95893e-112
LF82	2760526	2760759	LF82_p406	14376	.	11.2613	3.20638e-65	22.4484	6.64554e-112
plLF82	51885	52631	#N/A	18360	.	4.94389	2.46205e-22	22.9143	3.40096e-111
LF82	1586414	1587454	LF82_p260	12135	.	15.3309	1.6404e-80	22.5749	8.28364e-111
LF82	2120911	2122317	LF82_0905	13212	gnd	0.100289	1.8309e-78	0.0345113	1.30886e-110
LF82	290999	291613	LF82_1717	9621	prfH	9.41161	1.82957e-09	67.5753	1.02187e-108
LF82	2005272	2005922	LF82_3604	13012	yodA	24.4863	2.39811e-120	27.2792	1.36588e-107
LF82	338469	339137	LF82_3517	9707	ykgH	23.9169	5.12325e-28	77.8016	1.00997e-106
LF82	1484022	1485083	LF82_3559	11949	yncE	0.120831	4.09277e-66	0.0385998	1.31228e-106
LF82	268098	268748	LF82_p032	9573	.	13.2339	3.16481e-64	21.4958	4.46847e-105
LF82	3539680	3540006	LF82_1497	15912	nirD	0.0355508	1.49724e-92	0.0276166	6.21408e-105
LF82	2760192	2760452	ESCLF2653	14374	.	7.26354	2.19447e-22	24.5926	2.22153e-103
LF82	1743470	1743826	LF82_2877	12461	ydiL	9.54894	1.10787e-21	32.9205	5.68884e-103
LF82	3701330	3701668	LF82_0970	16208	hdeB	116.841	7.36115e-222	29.3388	1.76293e-102
LF82	1582641	1583924	LF82_2832	12127	ydfJ	12.7637	5.69068e-72	18.4366	7.44829e-101
LF82	1540946	1543597	LF82_p242	12047	.	27.4957	2.49399e-68	37.8099	1.13948e-99
plLF82	85478	87163	#N/A	18405	.	6.20059	4.19565e-21	20.3773	1.19006e-99
LF82	1869654	1870220	LF82_2928	12710	yebN	2.16818	0.105912	27.79	3.38531e-98
LF82	318117	319259	LF82_p048	9675	.	27.2536	2.84933e-91	26.1483	4.18748e-98
LF82	910280	912562	LF82_1622	10776	pflB	0.0556933	2.79283e-115	0.0445836	4.58853e-98
plLF82	2120	2299	#N/A	18313	.	5.7902	5.20311e-28	17.5158	3.64219e-97
LF82	1587745	1590117	LF82_p261	12139	.	15.9713	7.8825e-77	19.561	1.20365e-96
LF82	3701772	3702104	LF82_0969	16210	hdeA	96.7471	4.51972e-208	27.7105	1.0608e-94
LF82	2056573	2056905	LF82_p312	13078	.	2.40345	6.95481e-05	16.7347	3.70016e-93
plLF82	1788	2123	#N/A	18312	.	4.33706	1.12156e-22	15.8996	2.9676e-92
LF82	1329600	1330106	LF82_2751	11670	yciE	6.65181	1.01347e-33	15.9747	3.19565e-91
LF82	4450866	4452200	LF82_0255	17569	cadB	5.73297	3.37433e-13	23.0758	3.49911e-90
LF82	3537140	3539683	LF82_1495	15910	nirB	0.111054	2.80611e-69	0.0570259	1.31843e-89
LF82	3703730	3704257	LF82_0788	16214	gadE	52.2644	4.02738e-170	17.4433	2.37118e-89
LF82	3996589	3998235	LF82_1106	16741	ilvG	22.9137	1.86096e-115	15.2345	3.04339e-89
LF82	2013760	2015562	LF82_p298	13030	.	0.907546	0.959943	22.3236	4.25229e-89
LF82	2005958	2006287	LF82_p293	13014	.	16.6941	2.77804e-95	14.8101	5.47474e-89
LF82	2056906	2057337	LF82_p313	13080	.	1.74825	0.0510371	17.1501	6.43396e-89
LF82	4619876	4620811	LF82_1791	17915	pyrB	0.0319363	1.25041e-75	0.0267586	1.03467e-88
LF82	1214920	1216986	LF82_p181	11424	.	11.5715	1.55152e-63	15.3929	5.81227e-88
LF82	3700619	3701266	LF82_3311	16206	yhiD	27.3021	1.06538e-125	14.8654	1.81769e-87
plLF82	51512	51829	#N/A	18359	.	1.357	0.68658	27.1003	3.28394e-85
LF82	305883	306098	LF82_p045	9647	.	6.04434	3.22662e-35	13.8775	7.3974e-85
LF82	3697642	3698136	LF82_p544	16198	.	0.0767666	7.42479e-74	0.0596787	3.73072e-84
LF82	306400	306576	LF82_p046	9651	.	9.57584	5.7328e-35	18.5865	2.36428e-83
LF82	307000	307137	ESCLF0276	9653	.	11.6747	3.2944e-69	13.2931	5.69153e-83
LF82	1144272	1144811	LF82_2719	11258	ycfJ	8.22364	1.12175e-26	18.3962	1.12086e-80
LF82	1239024	1239443	LF82_2381	11494	umuD	7.53046	3.42576e-51	12.765	1.26233e-80
LF82	352308	353396	LF82_2511	9727	yahA	5.66119	9.80945e-42	14.483	2.14482e-80
LF82	4597510	4598040	LF82_1695	17879	ppa	0.143606	3.19152e-57	0.0635823	3.53266e-80
LF82	1650620	1650985	LF82_1301	12279	mdtJ	13.5083	4.48387e-54	17.8175	6.74768e-80
LF82	1728727	1730139	LF82_1790	12431	pykF	0.0782848	5.52619e-93	0.0677904	6.50814e-79
LF82	1962726	1963445	LF82_0697	12914	fliA	0.169889	3.69321e-43	0.070995	6.98809e-79
LF82	1106864	1107523	LF82_0678	11180	flgA	0.0195879	1.0634e-66	0.0205689	2.74428e-78
LF82	661236	662900	LF82_0166	10317	asnB	0.0675576	3.73555e-98	0.0734096	5.46351e-78
plLF82	18681	18893	#N/A	18327	.	3.2189	4.16087e-17	12.7657	4.48804e-77
LF82	2469696	2469980	LF82_3071	13822	yfcZ	0.108975	5.68266e-72	0.0711084	1.76098e-76
LF82	1872589	1872732	LF82_1341	12720	mgrB	39.8116	2.11003e-142	18.2098	1.94664e-76
LF82	4619402	4619863	LF82_1798	17913	pyri	0.10006	5.93067e-57	0.0634456	3.04148e-76
LF82	1109234	1110439	LF82_0682	11188	flgE	0.0323812	2.62243e-61	0.0238063	7.78222e-76
LF82	2786421	2787380	LF82_1515	14438	nrdF	0.26884	1.17995e-26	0.0821585	2.59387e-75
LF82	4713441	4715093	LF82_p740	18069	.	0.192362	1.73504e-42	0.0751165	2.80839e-75
LF82	1822144	1823571	LF82_2891	12614	ydjE	4.03576	3.56587e-14	12.6542	4.2387e-75
plLF82	56285	57160	#N/A	18367	.	0.723247	0.269899	10.9135	3.66067e-74
LF82	1239443	1240711	LF82_2380	11496	umuC	3.54953	5.03974e-15	11.2478	2.43146e-73
LF82	139718	140512	LF82_2160	9339	speD	0.122674	3.4434e-63	0.0855076	6.38397e-73
plLF82	1576	1788	#N/A	18311	.	3.01771	1.3275e-10	10.8492	2.22969e-72
LF82	2002852	2003265	LF82_2961	13006	yedX	47.1325	2.45939e-160	11.1453	2.29612e-72
LF82	3854194	3854862	LF82_3362	16472	yicR	0.326021	5.8013e-21	0.0810521	6.97188e-72
LF82	4759693	4759977	LF82_p745	18161	.	11.3783	2.10472e-67	17.1066	7.78235e-72
LF82	3698136	3698759	LF82_p545	16200	.	0.0930537	3.16958e-54	0.0632358	1.70189e-71
LF82	421454	422749	LF82_1662	9853	phoR	9.65896	2.34348e-65	10.6876	2.07208e-70
LF82	4423193	4424038	LF82_3436	17525	yjcZ	0.352359	7.99078e-16	0.0742064	6.91514e-70
LF82	4618943	4619329	LF82_3471	17911	yjgF	0.161321	1.53072e-51	0.0806368	1.14847e-69
LF82	1184374	1185900	LF82_2573	11352	ybcK	11.3888	3.91426e-49	13.9535	1.52614e-69
LF82	1987998	1988621	LF82_1823	12970	rcsA	2.13634	5.1815e-09	13.1333	2.08301e-69
plLF82	16474	18582	#N/A	18326	.	6.65314	2.80783e-36	10.6004	1.78909e-68
LF82	1977258	1978916	LF82_0700	12944	fliF	0.00997527	4.77777e-60	0.0165435	2.15528e-68
LF82	552365	553087	LF82_1228	10099	lpxH	0.244706	3.56448e-30	0.0946201	3.02222e-68
LF82	4759359	4759691	ESCLF4563	18159	.	13.7639	1.70375e-77	15.302	3.87509e-68
LF82	2122543	2123364	LF82_p349	13214	.	0.285961	1.19305e-25	0.0880059	7.78942e-68
LF82	3240418	3241467	LF82_p512	15284	.	11.678	5.17647e-77	10.0165	7.8675e-68
LF82	4691918	4693321	LF82_p735	18031	.	19.7092	1.22647e-78	15.0449	1.90919e-67
LF82	3153099	3154598	LF82_0831	15118	glcD	29.6582	2.52227e-90	19.7393	2.84255e-67
LF82	3829151	3829618	LF82_2103	16420	secB	0.188322	2.62166e-44	0.0917463	4.20776e-67
LF82	3965898	3966431	LF82_0198	16680	atpH	0.0705823	5.11974e-97	0.0930993	6.4502e-67
LF82	1293237	1294775	LF82_1460	11590	narH	0.108494	2.59802e-51	0.0791824	7.85647e-67
LF82	1668889	1670154	LF82_2370	12309	uidC	5.54756	1.49914e-18	12.6795	1.38981e-66
LF82	4165375	4165995	LF82_2147	17063	sodA	0.160261	1.63796e-51	0.0902361	2.64103e-66
LF82	3963430	3964293	LF82_0197	16676	atpG	0.0782737	2.87621e-84	0.101364	2.29447e-65
LF82	3049557	3050651	LF82_0822	14916	gcvT	0.172367	2.79452e-43	0.100135	2.43789e-65
LF82	7799	8752	LF82_2216	9107	talB	0.111772	3.52798e-71	0.0927825	2.54743e-65
LF82	1867048	1867848	LF82_1272	12704	manY	0.116717	4.55581e-64	0.101294	3.68329e-65
LF82	2046396	2047112	LF82_2967	13058	yeen	0.180339	4.28613e-46	0.100943	8.4423e-65
LF82	3699797	3700567	LF82_p547	16204	.	0.147754	2.35395e-40	0.0777511	1.0781e-64
LF82	1295482	1296159	LF82_1461	11594	nari	0.130387	5.33716e-43	0.0775516	1.30606e-64
LF82	4003943	4005418	LF82_1103	16753	ilvC	0.365642	6.3045e-16	0.0984781	2.19623e-64
LF82	1336266	1337828	LF82_2313	11684	trpE	0.22278	4.04079e-34	0.10436	2.4053e-64
LF82	3966978	3967217	LF82_0195	16684	atpE	0.112608	5.88172e-72	0.0932406	2.90396e-64
plLF82	32695	33000	#N/A	18345	.	42.7077	2.8741e-145	14.6648	9.40696e-64
LF82	3696292	3697629	LF82_p543	16196	.	0.123035	3.32555e-55	0.099896	1.25891e-63
LF82	1584677	1584943	LF82_2833	12129	ydfK	14.0633	2.30102e-87	9.44228	1.4567e-63
LF82	3066811	3067974	LF82_1630	14954	pgk	0.16669	8.456e-50	0.0949075	1.67805e-63
LF82	1127326	1128060	LF82_0608	11224	fabG	0.128515	9.0673e-65	0.098419	2.50667e-63
LF82	3955468	3956427	LF82_1761	16664	pstC	7.86491	1.02388e-31	12.7845	5.55894e-63
LF82	270856	271902	LF82_p034	9577	.	2.8188	9.33293e-08	9.90284	1.34203e-62
LF82	1245939	1247237	LF82_0433	11506	dadA	8.38996	9.71805e-23	16.3405	1.58193e-62
LF82	16677	18170	LF82_p002	9127	.	7.58657	3.81561e-34	11.2987	3.60924e-62
LF82	2009366	2010670	LF82_p295	13024	.	0.851911	0.953214	26.6729	4.62029e-62
LF82	429701	430828	LF82_2245	9865	tgt	0.262704	2.95849e-28	0.0948124	6.07828e-62
LF82	2263868	2265859	LF82_0306	13454	cirA	0.198339	4.67932e-41	0.105187	1.3908e-61
LF82	3964344	3965885	LF82_0191	16678	atpA	0.0848854	1.66137e-88	0.0975135	1.98137e-61
LF82	3931069	3931209	LF82_1955	16618	rpmH	0.217446	5.3202e-36	0.095116	3.90133e-61
LF82	2277649	2279340	LF82_0742	13476	fruA	0.0900789	4.01447e-77	0.112117	4.27359e-61
LF82	3834537	3835571	LF82_3345	16432	yibD	9.79794	3.70283e-37	12.9993	6.28844e-61
LF82	3966446	3966916	LF82_0196	16682	atpF	0.0845093	2.91849e-89	0.101211	9.95365e-61
LF82	3913203	3913631	LF82_1085	16584	ibpB	10.214	1.41669e-67	8.70439	1.21531e-60
LF82	2510333	2511535	LF82_1552	13890	nupC	0.223731	1.36909e-35	0.10853	2.32551e-60
LF82	3049144	3049533	LF82_0819	14914	gcvH	0.198019	2.41672e-40	0.112255	3.50725e-60
LF82	4751604	4752323	LF82_0467	18145	deoD	0.125495	1.34267e-50	0.103881	8.61098e-60
LF82	4629924	4631111	LF82_p718	17937	.	5.63608	1.73783e-34	8.44814	9.40945e-60
LF82	4716450	4718600	LF82_3492	18075	yjiY	0.073122	4.04307e-49	0.0670398	9.4736e-60
LF82	3962021	3963403	LF82_0194	16674	atpD	0.0672205	3.90182e-94	0.114824	3.41908e-59
plLF82	33008	33529	#N/A	18346	.	35.9412	1.75667e-132	13.1078	3.67755e-59
LF82	1067713	1069731	LF82_1626	11096	pgaB	5.14799	2.19923e-25	9.14412	4.41759e-59
LF82	32387	35608	LF82_0266	9157	carB	0.100454	1.38411e-42	0.0705191	4.87868e-59
LF82	3858980	3859843	LF82_3353	16484	yicC	0.209792	1.19024e-38	0.110503	4.93763e-59
LF82	726078	727217	LF82_0401	10425	cydB	0.0821351	7.73904e-80	0.115242	5.97416e-59
LF82	944729	945817	LF82_1561	10828	ompF	0.552162	6.15508e-06	0.100421	9.81413e-59
LF82	3961581	3962000	LF82_0193	16672	atpC	0.138926	1.90417e-56	0.119177	1.06795e-58
LF82	3857430	3858071	LF82_1794	16480	pyrE	0.0792955	1.31648e-43	0.0560935	1.47227e-58
LF82	430851	431183	LF82_2534	9867	yajC	0.307062	1.38173e-22	0.101645	3.4554e-58
LF82	2529559	2529816	LF82_1769	13934	ptsH	0.155028	4.25956e-53	0.111306	1.09673e-57
LF82	3959858	3961228	LF82_0845	16670	glmU	0.155298	4.412e-50	0.121054	1.50166e-57
LF82	1531719	1532876	LF82_2818	12031	ydeM	32.3296	3.11457e-106	14.7513	8.74228e-57
LF82	3521025	3521615	LF82_2140	15876	slyD	0.169479	3.553e-49	0.108841	1.06664e-56
LF82	4291472	4293073	LF82_0013	17289	aceB	22.8607	4.96823e-111	8.96323	2.34034e-56
LF82	1609133	1609339	LF82_2580	12177	ybcW	9.37916	2.38808e-63	7.74616	2.59366e-56
LF82	1382936	1383250	LF82_1752	11770	pspE	5.24841	4.18977e-36	8.95667	2.59366e-56
LF82	3769060	3769890	LF82_3336	16314	yiaF	0.341936	2.37292e-18	0.109624	2.72732e-56
LF82	3481540	3481758	LF82_3264	15760	yhdL	19.0325	1.09531e-100	10.4297	5.91859e-56
LF82	4495182	4495376	ESCLF4312	17667	.	3.6106	1.7181e-10	9.24633	1.90453e-55
LF82	2452774	2453052	LF82_3068	13788	yfcL	0.113554	1.72807e-51	0.111174	2.5982e-55
LF82	2728828	2730090	LF82_3122	14292	yfjD	0.105053	4.9808e-57	0.118026	3.67657e-55
LF82	1893723	1894382	LF82_2924	12770	yebE	6.20695	1.78751e-28	9.12274	5.49371e-55
LF82	2759532	2760143	ESCLF2652	14372	.	3.61756	1.31041e-23	9.85644	6.42904e-55
LF82	804279	805862	LF82_2645	10594	ybiP	8.13783	2.92306e-43	9.11851	6.95655e-55
LF82	1078811	1079200	LF82_0364	11116	csgE	9.06184	1.03026e-13	22.0545	8.87138e-55
LF82	4493693	4494583	LF82_p697	17663	.	7.35819	1.40658e-21	12.9506	1.13009e-54
LF82	1443852	1444457	LF82_3552	11871	ynbA	4.64864	1.28129e-16	9.46923	1.2245e-54
LF82	1079205	1079855	LF82_0363	11118	csgD	6.73687	7.4304e-35	8.54696	1.60222e-54
LF82	1081618	1081950	LF82_0362	11124	csgC	0.0478831	1.2298e-44	0.046529	1.60888e-54
LF82	1108514	1109209	LF82_0681	11186	flgD	0.0207699	2.57673e-49	0.0354647	2.06504e-54
LF82	1069740	1072163	LF82_1625	11098	pgaA	13.0924	3.49641e-83	7.54719	2.36259e-54
LF82	727232	727345	LF82_2617	10427	ybgT	0.12789	2.71531e-51	0.123585	2.49868e-54
LF82	1963765	1965552	LF82_p291	12916	.	0.268616	1.17459e-26	0.110426	2.90857e-54
LF82	2279357	2280295	LF82_0744	13478	fruK	0.111803	9.07254e-56	0.118214	2.93764e-54
LF82	3184801	3185535	LF82_0599	15182	exbB	0.518304	2.15491e-07	0.121368	5.22225e-54
LF82	1572110	1572808	LF82_p258	12109	.	5.24635	1.10232e-17	10.1254	1.63485e-53
LF82	3967264	3968079	LF82_0192	16686	atpB	0.159236	3.25581e-53	0.118981	2.14115e-53
LF82	1365111	1365899	LF82_0610	11736	fabi	0.287805	3.099e-24	0.112846	3.60921e-53
LF82	3695358	3696272	LF82_p542	16194	.	0.352218	2.13957e-17	0.13354	4.8507e-53
LF82	482680	483231	LF82_1251	9973	maa	20.1821	1.19128e-102	8.96684	5.09149e-53
LF82	2531629	2532138	LF82_0357	13938	crr	0.211715	5.31594e-38	0.115456	9.75487e-53
LF82	130680	132572	LF82_0015	9329	aceF	0.133813	2.73757e-54	0.135293	1.65081e-52
LF82	1294772	1295482	LF82_1462	11592	narJ	0.0679115	9.62044e-50	0.0882497	2.5424e-52
LF82	3957868	3959697	LF82_0844	16668	glmS	0.133405	4.73144e-59	0.134342	5.60458e-52
LF82	4513587	4514456	LF82_3452	17709	yjeJ	6.3986	1.30616e-36	7.55713	1.1997e-51
plLF82	10044	10607	#N/A	18323	.	2.95211	8.96842e-16	10.8364	1.23645e-51
LF82	1832295	1833290	LF82_0801	12634	gapA	0.204307	8.26734e-39	0.116263	1.30085e-51
LF82	2000690	2002048	LF82_2959	13002	yedV	3.26082	1.40629e-18	7.24844	1.68643e-51
LF82	732103	732624	LF82_1591	10441	pal	0.218251	1.46081e-36	0.119573	1.83004e-51
LF82	2011971	2013773	LF82_p297	13028	.	0.961069	1	20.5669	2.19997e-51
LF82	2258440	2259438	LF82_1339	13442	mglB	6.14635	8.44251e-37	7.37097	3.52688e-51
LF82	3605483	3608077	LF82_p531	16032	.	5.5666	6.62745e-16	11.6911	3.60821e-51
LF82	1226816	1227088	LF82_3540	11450	ymgA	10.1324	1.93443e-66	7.12686	3.80721e-51
LF82	1921565	1922665	LF82_2290	12824	torY	2.31746	0.109676	21.2614	4.74502e-51
LF82	1034308	1036707	LF82_p140	11038	.	4.01128	3.12548e-27	8.00149	5.93376e-51
LF82	2123375	2124040	LF82_p350	13216	.	0.472924	5.51536e-10	0.132414	6.53741e-51
LF82	2361706	2362836	LF82_1512	13618	nrdB	0.116168	1.04608e-41	0.105179	1.68944e-50
LF82	2036175	2038196	LF82_p305	13044	.	1.18376	0.713851	9.76838	1.75195e-50
LF82	1226537	1226773	LF82_2738	11448	ycgZ	9.11636	4.55657e-62	6.91237	1.96569e-50
LF82	553090	553584	LF82_1704	10101	ppiB	0.300252	5.38508e-23	0.126276	2.57968e-50
LF82	1647182	1648435	LF82_3577	12271	ynfM	0.140223	1.02805e-40	0.116151	3.38935e-50
LF82	4365198	4365521	LF82_2156	17413	soxS	23.1988	7.0914e-113	7.32102	3.49747e-50
LF82	4515761	4516327	LF82_0549	17713	efp	0.374612	2.17105e-15	0.12187	5.49914e-50
LF82	2423357	2425501	LF82_1763	13732	pta	0.104734	4.54705e-65	0.144967	6.67655e-50
LF82	1230152	1230529	LF82_p191	11460	.	21.6863	1.85217e-24	34.4853	6.79811e-50
LF82	633542	634753	LF82_0429	10255	dacA	0.203492	1.16858e-36	0.143135	1.03069e-49
LF82	1287713	1289104	LF82_1463	11586	narK	0.199053	5.94196e-38	0.140713	1.28631e-49
LF82	4690533	4691903	LF82_p734	18029	.	7.49571	1.96573e-18	13.9676	1.96215e-49
LF82	1233504	1234316	LF82_1350	11476	minD	0.20576	3.17332e-38	0.136686	2.56992e-49
LF82	3528532	3528936	LF82_3282	15892	yhfA	0.31627	3.03876e-20	0.142833	3.11479e-49
LF82	1984116	1985120	LF82_0707	12958	fliM	0.00695771	6.95828e-49	0.0379301	3.55816e-49
LF82	1575575	1576465	LF82_2817	12115	ydeH	13.9709	1.25165e-80	8.48203	3.9787e-49
LF82	1424073	1425206	LF82_1563	11849	ompN	3.70863	1.0834e-10	8.97801	4.35003e-49
LF82	586985	590866	LF82_0568	10169	entF	0.15361	3.03228e-48	0.146955	4.56683e-49
LF82	4293103	4294407	LF82_0012	17291	aceA	7.53352	8.22441e-24	11.5803	4.64464e-49
LF82	1303709	1304551	LF82_1786	11618	purU	0.206531	3.31215e-36	0.14613	4.72777e-49
LF82	1107678	1108094	LF82_0679	11182	flgB	0.0119311	4.39371e-42	0.0216811	6.68488e-49
LF82	912617	913474	LF82_0720	10778	focA	0.291285	8.21405e-24	0.132399	1.35012e-48
LF82	1953925	1954473	LF82_1635	12894	pgsA	0.171787	9.62083e-41	0.142772	4.89117e-48
LF82	2839908	2840351	LF82_p419	14552	.	0.402767	4.22365e-14	0.146018	7.6994e-48
LF82	2043181	2044497	LF82_2131	13054	shiA	0.296337	7.51028e-24	0.14204	1.03744e-47
plLF82	9759	9983	#N/A	18322	.	4.2369	1.05317e-25	9.7577	1.32153e-47
LF82	3816033	3816395	LF82_3350	16402	yibL	0.371131	8.75945e-16	0.152225	1.89559e-47
LF82	2703371	2703631	LF82_p378	14240	.	15.5312	7.06091e-89	6.70812	2.24243e-47
LF82	1466105	1466698	LF82_2241	11911	tehB	0.206607	7.38841e-36	0.154003	2.24243e-47
LF82	4005464	4005745	LF82_1705	16755	ppiC	0.338917	4.15524e-17	0.13369	2.37718e-47
LF82	2230827	2231297	LF82_3001	13392	yehS	0.271315	1.22461e-25	0.150571	2.53947e-47
LF82	1867852	1868712	LF82_1273	12706	manZ	0.193567	2.05721e-41	0.149504	2.77187e-47
LF82	2589371	2589730	LF82_3093	14048	yfgD	0.0827222	1.20941e-70	0.151657	3.33467e-47
LF82	3304896	3306206	LF82_3239	15408	yhaM	3.81768	2.40051e-19	6.72577	3.52661e-47
LF82	3540132	3540938	LF82_1496	15914	nirC	0.0823091	5.11232e-36	0.0640524	3.86875e-47
LF82	4494897	4495178	ESCLF4311	17665	.	4.6672	1.50074e-26	6.42136	4.33264e-47
LF82	458434	459732	LF82_2268	9927	tig	0.206803	7.35804e-39	0.12967	7.23855e-47
LF82	1134525	1135958	LF82_1768	11240	ptsG	0.132255	1.59444e-54	0.155155	7.46955e-47
LF82	1726878	1727504	LF82_2867	12427	ydhy	13.7108	5.34807e-20	25.0721	1.2265e-46
LF82	483649	484023	LF82_2545	9977	ybaJ	31.8555	2.50068e-126	9.15453	1.44635e-46
LF82	4420935	4423163	LF82_3437	17523	yjdA	0.637428	0.000308732	0.15507	1.59347e-46
LF82	1933463	1935124	LF82_2218	12846	tar	0.363696	4.0765e-17	0.155734	1.8505e-46
LF82	1111386	1112168	LF82_0684	11192	flgG	0.0238331	4.57218e-41	0.0344437	2.48536e-46
LF82	2256859	2258379	LF82_1338	13440	mglA	13.9635	7.67403e-36	15.2626	2.97835e-46
LF82	315149	315739	LF82_1279	9669	matA	4.2967	2.35625e-30	6.58211	3.59564e-46
LF82	2206009	2207043	LF82_2988	13362	yehA	4.80807	7.56927e-09	12.733	4.38676e-46
LF82	1659643	1660362	LF82_2032	12295	rstA	5.17363	2.36524e-29	6.7283	1.17031e-45
LF82	3828132	3829151	LF82_0919	16418	gpsA	0.257194	4.26152e-29	0.158118	1.23844e-45
LF82	1490404	1491345	LF82_p229	11961	.	8.29854	1.25139e-35	9.0944	1.42839e-45
LF82	2529861	2531588	LF82_1770	13936	ptsI	0.295261	1.21765e-23	0.135875	2.97968e-45
LF82	1325453	1325749	LF82_2755	11658	yciI	0.447537	5.42884e-11	0.158915	3.52343e-45
LF82	498433	500307	LF82_1043	10001	htpG	0.170193	8.6992e-48	0.149753	7.26801e-45
LF82	450116	451006	LF82_0408	9909	cyoE	0.141055	4.44825e-48	0.157219	8.28981e-45
LF82	3299862	3300266	LF82_3672	15392	yqjE	0.202901	3.72695e-36	0.161239	1.23639e-44
LF82	4276298	4276570	LF82_1047	17261	hupA	0.466507	1.70927e-09	0.137739	1.29273e-44
LF82	2280295	2281425	LF82_0743	13480	fruB	0.201087	3.09838e-34	0.150524	1.34176e-44
LF82	3702359	3702931	LF82_0971	16212	hdeD	14.5969	1.28648e-90	6.15398	1.36897e-44
LF82	727345	727638	LF82_2609	10429	ybgE	0.149738	1.23836e-37	0.142744	1.80427e-44
LF82	3046153	3049026	LF82_0820	14912	gcvP	0.132246	1.58398e-43	0.143804	2.11074e-44
LF82	3986663	3987355	LF82_3384	16721	yieP	0.629205	0.000248526	0.163136	2.69486e-44
LF82	3493652	3494473	LF82_1926	15812	rplB	0.150701	1.22615e-55	0.139751	7.19754e-44
LF82	1097902	1098147	LF82_0490	11158	dinI	3.2148	9.55261e-20	6.3003	7.40125e-44
LF82	513069	513410	LF82_2552	10027	ybaQ	2.84691	1.29713e-16	7.07767	9.25101e-44
LF82	4262289	4266512	LF82_1960	17237	rpoC	0.117284	1.87022e-70	0.150971	1.74331e-43
LF82	1033910	1034161	ESCLF0966	11036	.	11.2303	7.75418e-70	6.7648	1.78278e-43
LF82	1795878	1796363	LF82_2168	12564	spy	4.26771	4.82482e-29	5.9618	1.87687e-43
LF82	3741663	3743234	LF82_0214	16264	bcsE	0.49032	7.99802e-09	0.166455	2.00658e-43
LF82	3440123	3440593	LF82_0009	15672	accB	0.115355	2.09177e-53	0.164658	2.54574e-43
LF82	196644	197201	LF82_0740	9441	frr	0.295446	2.27132e-24	0.151327	3.57155e-43
LF82	1193403	1193696	LF82_0244	11378	borD	7.35206	6.84896e-49	6.945	6.23656e-43
LF82	2904513	2905877	LF82_3157	14676	ygdH	0.519654	1.79459e-07	0.171549	7.72946e-43
LF82	1330738	1330941	LF82_2753	11674	yciG	19.1878	5.67176e-53	14.5387	7.90671e-43
LF82	2724714	2725481	LF82_2305	14282	trmD	0.316454	2.6872e-21	0.147361	1.06285e-42
LF82	458099	458287	#N/A	9925	.	1.07328	0.665295	0.171321	1.10938e-42
LF82	3743419	3745098	LF82_0216	16268	bcsG	0.145376	1.38649e-33	0.135769	1.12442e-42
LF82	1036948	1037235	ESCLF0968	11040	.	4.11859	1.02039e-22	5.90833	1.35105e-42
LF82	3871117	3872508	LF82_3354	16506	yicE	0.0850234	2.94618e-61	0.165402	1.38179e-42
LF82	3946729	3948345	LF82_0229	16650	bglH	13.5556	6.51449e-38	12.9665	1.38179e-42
LF82	2023074	2032565	LF82_p301	13036	.	1.20839	0.828579	12.8323	2.47842e-42
LF82	4760033	4761700	LF82_3498	18163	yjjK	0.232492	3.85679e-29	0.164675	2.48371e-42
LF82	2394856	2395161	LF82_0551	13680	elaB	0.241245	4.22499e-29	0.16879	2.62936e-42
LF82	1940279	1940629	LF82_0695	12858	flhD	0.260206	4.24199e-26	0.160215	2.9387e-42
LF82	1216983	1217261	LF82_p182	11426	.	9.66765	3.97907e-51	7.47471	3.34944e-42
LF82	3494790	3495395	LF82_1928	15816	rplD	0.166513	1.27874e-50	0.146436	3.56588e-42
LF82	834606	835202	LF82_2656	10644	ybjG	6.29043	1.31552e-45	5.81919	3.73119e-42
LF82	1413418	1414122	LF82_p218	11828	.	4.74024	9.39471e-28	6.06967	4.25087e-42
LF82	557570	557962	LF82_p069	10117	.	6.02832	6.9991e-20	9.71492	4.72943e-42
LF82	1108098	1108502	LF82_0680	11184	flgC	0.0188173	9.54801e-35	0.0263119	7.43045e-42
LF82	3103906	3104181	LF82_3196	15040	yggX	0.407259	2.49726e-11	0.141613	8.15506e-42
LF82	2183710	2184426	LF82_p359	13314	.	4.36869	6.38082e-10	9.83227	1.10931e-41
LF82	291670	293127	LF82_1613	9623	pepD	0.307822	1.7539e-21	0.173444	1.24561e-41
LF82	1395192	1396097	LF82_1562	11792	ompG	13.6182	5.40769e-29	15.9702	1.25172e-41
LF82	1530451	1531461	LF82_p240	12029	.	14.6636	9.70942e-36	14.8865	2.33872e-41
LF82	4051683	4052552	LF82_1669	16845	pldA	0.266621	5.31382e-25	0.170686	2.7954e-41
LF82	972213	972722	LF82_2208	10872	sulA	2.52601	7.68124e-13	6.33692	3.54209e-41
LF82	1401489	1401995	LF82_2295	11802	tpx	0.271914	6.26384e-28	0.167925	4.74019e-41
LF82	3068024	3069043	LF82_0573	14956	epd	0.471712	2.80636e-10	0.175691	4.74019e-41
LF82	4276583	4277278	LF82_3420	17263	yjaH	0.410495	1.87873e-13	0.17678	6.47375e-41
LF82	464752	465024	LF82_1048	9935	hupB	0.253987	3.1503e-29	0.153421	8.22402e-41
LF82	4062176	4062436	LF82_p580	16863	.	7.24786	8.10222e-51	5.63308	9.96798e-41
LF82	4110291	4111277	LF82_1832	16961	rdoA	0.548409	2.41511e-06	0.166646	1.56153e-40
LF82	1660366	1661667	LF82_2033	12297	rstB	3.37179	1.60631e-16	5.68946	1.63479e-40
LF82	192749	193543	LF82_1274	9431	map	0.36967	4.31142e-16	0.173888	1.73133e-40
LF82	2677356	2677616	LF82_3106	14182	yfhL	4.58299	5.28252e-32	5.73059	1.81482e-40
LF82	1357971	1358189	LF82_1576	11724	osmB	4.70931	4.41704e-32	5.97385	2.12864e-40
LF82	4109945	4110214	LF82_3398	16959	yihD	0.548181	3.06878e-06	0.164769	2.2131e-40
LF82	4176180	4176779	LF82_3407	17085	yiiQ	0.264827	3.0768e-24	0.165259	2.41343e-40
LF82	2288656	2290212	LF82_2044	13496	rtn	0.3815	1.00089e-13	0.164663	2.50999e-40
LF82	483405	483623	LF82_0994	9975	hha	27.124	4.67323e-117	7.29007	2.67012e-40
LF82	1974525	1975322	LF82_2575	12936	ybcM	3.62002	1.13446e-21	5.49466	2.67012e-40
LF82	3371608	3371901	LF82_3253	15538	yhbY	0.392299	6.99753e-15	0.169709	3.68083e-40
LF82	770578	771567	LF82_1365	10525	moaA	0.387861	1.47504e-13	0.182258	5.27566e-40
LF82	1289497	1293240	LF82_1459	11588	narG	0.151118	1.4502e-48	0.18048	7.1788e-40
plLF82	69605	70264	#N/A	18382	.	4.137	0.000132306	16.5175	8.77909e-40
LF82	451018	451347	LF82_0407	9911	cyoD	0.109779	2.53512e-38	0.136456	1.65229e-39
LF82	1065980	1066393	LF82_1628	11092	pgad	10.9048	6.25896e-65	6.52208	1.70451e-39
LF82	2380062	2381201	LF82_0137	13652	arnB	7.60545	1.48753e-47	5.96412	2.06251e-39
LF82	451347	451961	LF82_0406	9913	cyoC	0.122455	1.86415e-36	0.136035	2.13835e-39
LF82	2602752	2604329	LF82_0953	14072	guaA	0.103061	1.19661e-55	0.178998	2.73984e-39
LF82	967517	967684	LF82_1903	10862	rmf	14.584	1.20427e-78	7.87817	4.30109e-39
LF82	2797146	2797661	LF82_1237	14458	luxS	0.296323	1.53742e-24	0.171563	5.04785e-39
LF82	3922873	3923685	LF82_3364	16606	yidA	0.393454	1.94274e-12	0.167498	5.83088e-39
LF82	2568498	2569073	LF82_1537	14014	nudK	0.20905	8.40955e-26	0.140007	6.27492e-39
LF82	431211	433058	LF82_2104	9869	secD	0.303856	4.63272e-23	0.16412	8.2236e-39
LF82	3829682	3829933	LF82_0928	16422	grxC	0.255675	2.25575e-29	0.187708	8.93538e-39
LF82	405294	406709	LF82_1656	9821	phoA	8.68971	5.6967e-58	5.78032	9.33686e-39
LF82	1538912	1539826	LF82_2822	12041	ydeQ	11.7886	2.90586e-26	14.147	1.3339e-38
LF82	863732	865384	LF82_0966	10710	hcp	0.03292	1.61683e-42	0.0868783	1.43095e-38
LF82	1227117	1227383	LF82_3541	11452	ymgB	13.2823	4.87692e-76	6.21561	1.76627e-38
LF82	4156243	4157637	LF82_p621	17047	.	15.7944	4.8679e-37	15.0205	2.21511e-38
LF82	4275521	4276111	LF82_3419	17259	yjaG	0.407662	6.21892e-13	0.188998	2.24135e-38
LF82	3488716	3489249	LF82_1930	15788	rplF	0.207524	1.32659e-39	0.164012	2.33306e-38
LF82	4045351	4046253	LF82_p577	16831	.	0.709615	0.00749749	0.188378	2.59092e-38
LF82	2073875	2074168	ESCLF2012	13104	.	17.553	3.47788e-29	19.6298	4.26286e-38
LF82	1311528	1314203	LF82_0035	11634	adhE	0.296413	5.92351e-24	0.182953	4.47458e-38
LF82	2223627	2224781	LF82_2996	13382	yehL	15.4128	1.03943e-87	6.59331	4.85393e-38
LF82	434555	435439	LF82_2328	9875	tsx	0.25108	1.42824e-30	0.184347	6.97242e-38
LF82	3184369	3184794	LF82_0600	15180	exbD	0.930861	0.701192	0.181712	7.29069e-38
LF82	2731825	2733486	LF82_1840	14298	recN	2.07236	1.42001e-08	5.89066	7.85633e-38
LF82	3853741	3853977	LF82_1949	16470	rpmB	0.318083	1.01302e-20	0.163029	8.55358e-38
LF82	978360	978818	LF82_1342	10882	mgsA	0.488323	8.70679e-09	0.19409	9.91984e-38
LF82	484567	487716	LF82_0025	9979	acrB	0.179277	3.99489e-45	0.187485	1.02264e-37
LF82	239470	239937	LF82_1911	9527	rnhA	0.257366	9.19475e-20	0.139791	1.06237e-37
LF82	4734518	4735243	LF82_3502	18103	yjjQ	9.6682	3.94942e-21	13.3665	1.28263e-37
LF82	15896	16657	LF82_p001	9125	.	13.0727	2.1474e-28	14.4569	2.41773e-37
LF82	4507266	4508702	LF82_0173	17697	aspA	0.520909	1.56876e-07	0.18218	2.73885e-37
LF82	4539789	4540097	LF82_0993	17763	hfq	0.565633	9.98503e-06	0.169213	3.45619e-37
LF82	3481130	3481543	LF82_1399	15758	mscL	0.810021	0.133799	0.182557	7.8846e-37
LF82	2101440	2101769	LF82_2969	13172	yeex	0.582304	3.25023e-05	0.168455	9.0908e-37
LF82	609318	610220	LF82_2592	10205	ybdO	10.6202	1.27659e-20	14.8885	9.30717e-37
LF82	2730145	2730738	LF82_0925	14294	grpE	0.292489	7.70312e-24	0.168743	1.02844e-36
LF82	3853553	3853720	LF82_1954	16468	rpmG	0.387834	1.523e-14	0.16739	1.02936e-36
LF82	195769	196494	LF82_1797	9439	pyrH	0.227749	9.27757e-34	0.19904	1.81226e-36
LF82	1173160	1174302	LF82_p141	11312	.	8.72637	1.44187e-47	6.41844	1.91233e-36
plLF82	35183	39208	#N/A	18351	.	7.43183	1.95213e-52	5.12645	2.38777e-36
LF82	1128271	1128507	LF82_0021	11226	acpP	0.425789	1.15181e-11	0.169671	2.80656e-36
LF82	1983647	1984111	LF82_0706	12956	fliL	0.0142673	1.35777e-35	0.0545488	3.24401e-36
LF82	1967659	1968024	LF82_0714	12922	fliT	0.052517	1.39314e-44	0.128907	3.68848e-36
LF82	1434894	1442474	LF82_p222	11867	.	3.85711	3.379e-24	5.95109	4.12959e-36
LF82	289094	289546	LF82_2503	9617	yafP	4.87299	1.49092e-09	10.1384	4.39643e-36
LF82	140528	141394	LF82_2161	9341	speE	0.330586	3.67491e-20	0.19144	4.65699e-36
plLF82	96365	97468	#N/A	18423	.	1.28958	0.309395	5.48098	6.65905e-36
LF82	3692692	3694674	LF82_p541	16192	.	0.407985	1.6108e-13	0.18514	8.3688e-36
LF82	2129206	2130099	LF82_0793	13230	galF	0.208441	1.08709e-38	0.175506	8.47731e-36
LF82	3534854	3535426	LF82_1703	15906	ppiA	0.391074	6.01118e-15	0.204983	1.16438e-35
LF82	2124078	2124623	LF82_p351	13218	.	0.632647	0.000208602	0.191617	1.28413e-35
LF82	193911	194636	LF82_1969	9435	rpsB	0.23716	2.15159e-32	0.172759	1.29941e-35
LF82	404933	405193	LF82_1119	9819	iraP	11.3456	7.42479e-74	5.06568	1.41679e-35
LF82	4096838	4099027	LF82_0614	16935	fadB	12.3835	3.60564e-23	15.1649	1.7158e-35
LF82	3492291	3492992	LF82_1970	15806	rpsC	0.181155	1.96005e-45	0.173195	1.83362e-35
LF82	1115035	1116678	LF82_0688	11200	flgK	0.154148	2.60735e-47	0.203191	2.16584e-35
LF82	2398089	2398592	LF82_3051	13688	yfbM	2.00945	0.00435696	6.52881	2.30341e-35
LF82	3924438	3926852	LF82_0963	16610	gyrB	0.256976	2.29932e-26	0.20048	2.31944e-35
LF82	3489262	3489654	LF82_1975	15790	rpsH	0.226549	3.7208e-35	0.177528	2.71888e-35
LF82	2145898	2147115	LF82_2423	13258	wcad	3.18547	0.00083309	11.4581	3.00068e-35
LF82	3082958	3083689	LF82_p460	14990	.	3.57529	3.60594e-06	9.12384	3.24388e-35
LF82	956716	957726	LF82_1793	10846	pyrD	0.137822	6.86835e-44	0.197586	3.61151e-35
LF82	3300256	3300555	LF82_3677	15394	yqjK	0.375562	1.12535e-13	0.188188	3.90834e-35
LF82	3495406	3496035	LF82_1927	15818	rplC	0.192681	5.27621e-43	0.17442	4.22354e-35
LF82	345242	345469	LF82_p060	9717	.	12.3881	3.94348e-46	9.11231	4.61832e-35
LF82	1839912	1841387	LF82_2909	12646	yeaI	7.81314	2.06683e-31	7.57986	5.3426e-35
LF82	3698844	3699800	LF82_p546	16202	.	0.0928817	2.2106e-28	0.0837013	6.34993e-35
LF82	4118010	4118642	LF82_3397	16973	yihA	0.373349	3.59118e-15	0.199533	6.53835e-35
LF82	2106665	2108023	LF82_2965	13182	yeeF	0.205638	9.69662e-35	0.204645	7.92178e-35
LF82	3488353	3488706	LF82_1940	15786	rplR	0.215176	4.58089e-38	0.182064	9.87471e-35
LF82	4718977	4720650	LF82_2327	18077	tsr	0.284921	2.93431e-22	0.196725	1.19806e-34
LF82	451951	453942	LF82_0405	9915	cyoB	0.120018	4.02865e-57	0.205623	1.21699e-34
LF82	4038893	4039213	LF82_0396	16817	cyaY	0.375651	2.18553e-15	0.207651	1.47748e-34
LF82	4090463	4090978	LF82_2221	16921	tatB	0.608814	3.87303e-05	0.207973	1.66135e-34
LF82	2725512	2726060	LF82_1890	14284	rimM	0.322823	3.66278e-21	0.181205	1.6914e-34
LF82	2471754	2472509	LF82_2406	13826	vacJ	0.242734	4.68546e-32	0.205123	1.91034e-34
LF82	1730450	1730686	LF82_1221	12433	lpp	0.793359	0.106275	0.184598	2.05948e-34
LF82	2044494	2046053	LF82_0084	13056	amn	0.391546	8.64665e-14	0.204758	2.15411e-34
LF82	1502103	1502996	LF82_2810	11985	yddE	0.284166	7.30809e-20	0.184841	2.27809e-34
LF82	2886238	2887875	LF82_1796	14644	pyrG	0.243006	2.80808e-32	0.199733	3.83761e-34
LF82	147001	147663	LF82_0264	9351	can	0.323424	2.21094e-21	0.199112	5.17409e-34
LF82	1843605	1843757	ESCLF1782	12652	.	4.92369	4.2591e-08	11.5388	5.50178e-34
LF82	1218513	1219370	LF82_p185	11432	.	0.107276	2.30835e-48	0.19528	6.61184e-34
LF82	3419672	3420142	LF82_0127	15640	argR	0.408541	1.24021e-13	0.210582	8.49849e-34
LF82	1651397	1652431	LF82_2296	12281	tqsA	12.4031	1.20746e-69	5.91083	8.5155e-34
LF82	3487835	3488338	LF82_1972	15784	rpsE	0.192944	4.97862e-43	0.183547	9.32581e-34
LF82	4277280	4277699	LF82_3728	17265	zraP	1.35054	0.124598	5.18024	9.41898e-34
LF82	2359231	2361516	LF82_1511	13616	nrdA	0.216645	1.68272e-25	0.189244	1.01005e-33
LF82	739337	740089	LF82_0916	10469	gpmA	0.810183	0.153396	0.181415	1.17762e-33
LF82	1886457	1886693	LF82_2934	12746	yebV	5.19128	2.23245e-37	4.86568	1.23717e-33
LF82	2758544	2759242	ESCLF2651	14370	.	4.42786	7.32323e-30	5.28213	1.33421e-33
LF82	306158	306262	ESCLF0274	9649	.	3.56568	2.38498e-11	6.13825	1.48022e-33
LF82	3493357	3493635	LF82_1986	15810	rpsS	0.236893	4.49316e-33	0.183813	1.52184e-33
LF82	1283002	1283355	LF82_2745	11578	ychN	0.325308	2.98642e-19	0.209163	1.54739e-33
LF82	4485053	4486813	LF82_p690	17645	.	0.47399	1.82742e-09	0.199736	1.67789e-33
LF82	3761531	3762733	LF82_3330	16300	yhjX	13.9037	1.12608e-81	5.58222	1.73393e-33
LF82	3363808	3365433	LF82_3252	15524	yhbX	3.26888	1.81208e-14	5.12198	2.30737e-33
LF82	2181591	2183699	LF82_p358	13312	.	3.4953	1.12011e-15	4.99163	2.52145e-33
LF82	1082071	1082382	LF82_3535	11126	ymdA	0.244151	3.50568e-22	0.184246	3.22917e-33
LF82	2744952	2745290	ESCLF2630	14330	.	8.39482	1.23454e-45	5.97499	3.40207e-33
LF82	1585260	1585850	LF82_1666	12131	pinR	3.1203	1.09213e-13	4.92512	3.43293e-33
LF82	3551425	3552183	LF82_0915	15938	gph	0.35577	2.43121e-13	0.179458	4.46104e-33
LF82	3299554	3299859	LF82_3671	15390	yqjD	0.480007	8.92756e-10	0.217548	5.82525e-33
LF82	2453086	2453634	LF82_3069	13790	yfcM	0.120984	6.0286e-35	0.167613	6.28141e-33
LF82	1528689	1530089	LF82_0786	12027	gadB	57.7116	1.35864e-81	23.2906	6.58664e-33
LF82	1110459	1111214	LF82_0683	11190	flgF	0.00979806	2.12331e-26	0.00686636	7.50138e-33
LF82	2590664	2591953	LF82_2384	14052	uraA	0.13802	5.31685e-27	0.130739	7.59815e-33
LF82	2693582	2693965	LF82_3111	14220	yfiD	0.930259	1	0.185536	9.43465e-33
LF82	1978909	1979904	LF82_0701	12946	fliG	0.0119175	1.87173e-29	0.0308134	1.0426e-32
LF82	3954578	3955468	LF82_1759	16662	pstA	10.2475	6.60185e-23	12.6031	1.31029e-32
LF82	1066395	1067720	LF82_1627	11094	pgac	5.11929	1.6261e-18	6.78239	1.3161e-32
plLF82	71845	72195	#N/A	18385	.	12.7371	2.91971e-23	14.9254	1.3897e-32
LF82	1471630	1471860	LF82_3560	11921	yncJ	11.087	2.51915e-59	6.10714	1.61042e-32
LF82	577082	578329	LF82_2585	10145	ybdG	0.34617	2.08513e-18	0.199226	1.6876e-32
plLF82	3187	4017	#N/A	18316	.	1.21661	0.298437	4.49627	1.74329e-32
LF82	585643	586767	LF82_0646	10165	fes	0.329136	6.43671e-18	0.216263	1.88622e-32
LF82	1116691	1117644	LF82_0689	11202	flgl	0.111472	2.73427e-69	0.208736	1.92095e-32
LF82	333951	334856	LF82_3513	9699	ykgD	2.80765	8.63719e-08	5.85602	2.47091e-32
LF82	1385153	1386445	LF82_2770	11774	ycjN	2.30494	0.234943	28.0289	2.47672e-32
LF82	1948581	1949084	LF82_0756	12872	ftnB	10.296	2.73427e-69	4.65708	2.66471e-32
LF82	3650865	3651491	LF82_3303	16114	yhhN	0.46555	1.1775e-07	0.187144	3.12506e-32
plLF82	33951	34643	#N/A	18349	.	2.28088	0.0149396	8.24096	3.19981e-32
LF82	3478313	3479602	LF82_2022	15754	rsmB	0.179245	1.39915e-20	0.119822	3.2096e-32
LF82	2438885	2439373	LF82_0393	13764	cvpA	0.192486	6.87576e-33	0.208112	3.50189e-32
LF82	1136018	1138207	LF82_0654	11242	fhuE	0.457862	5.56141e-10	0.222753	3.69527e-32
LF82	3550428	3551432	LF82_2316	15936	trpS	0.568709	7.52511e-06	0.213094	4.66943e-32
LF82	1967249	1967659	LF82_0713	12920	fliS	0.0847864	2.75728e-45	0.18657	4.68098e-32
LF82	1304601	1305059	LF82_2743	11620	ychJ	0.460805	4.0369e-10	0.219273	5.56216e-32
LF82	2727917	2728783	LF82_3637	14290	ypjD	0.1739	7.73399e-29	0.186767	6.26213e-32
LF82	1720158	1721762	LF82_2861	12415	ydhS	2.99081	3.27406e-15	4.46809	6.45607e-32
LF82	1455945	1456889	LF82_0802	11887	gapC	6.54009	4.38315e-48	4.62839	7.22891e-32
LF82	189160	189984	LF82_0439	9427	dapD	0.550119	2.11898e-06	0.224074	7.24467e-32
LF82	1167289	1168659	LF82_1774	11300	purB	0.115601	2.72806e-27	0.116691	7.86572e-32
LF82	3879772	3881319	LF82_p571	16524	.	3.71583	1.05256e-06	8.3192	8.59396e-32
LF82	4055982	4057004	LF82_1670	16853	pldB	0.481997	1.57318e-08	0.208937	9.69478e-32
LF82	3491868	3492278	LF82_1938	15804	rplP	0.218512	1.97676e-36	0.192169	1.04709e-31
LF82	4511400	4513046	LF82_0923	17705	groL	0.273457	7.51133e-27	0.197752	1.19067e-31
LF82	1823620	1824378	LF82_2892	12616	ydjF	8.09309	9.51476e-55	4.57553	1.39243e-31
LF82	1965818	1967224	LF82_0698	12918	fliD	0.157302	7.13287e-35	0.208804	1.64908e-31
LF82	4015288	4016418	LF82_1859	16771	rffE	0.145599	5.93602e-26	0.142623	1.83917e-31
LF82	1985117	1985530	LF82_0708	12960	fliN	0	5.3324e-32	0.0398326	2.62259e-31
LF82	3529238	3529870	LF82_0356	15894	crp	0.559276	5.22917e-06	0.208311	2.88656e-31
LF82	3493010	3493342	LF82_1944	15808	rplV	0.236719	3.91521e-33	0.194395	3.01097e-31
LF82	3102826	3103878	LF82_1430	15038	mutY	0.401915	1.94354e-10	0.181267	3.14348e-31
LF82	2072601	2073854	LF82_p322	13102	.	9.98418	2.99514e-26	10.2973	3.29298e-31
LF82	4199559	4201109	LF82_p624	17131	.	5.58359	5.49421e-15	8.11495	3.80024e-31
LF82	3952974	3953699	LF82_1663	16658	phoU	6.67939	1.2298e-44	4.67666	3.96643e-31
LF82	3415160	3415558	LF82_3254	15632	yhcB	0.564614	5.32557e-06	0.20854	4.11111e-31
LF82	3518450	3518836	LF82_3276	15868	yhen	0.0963131	8.43105e-31	0.133813	4.23308e-31
LF82	1072751	1074118	LF82_2700	11100	ycdT	3.99599	6.65881e-26	4.39207	4.98183e-31
LF82	4454391	4454609	ESCLF4264	17573	.	16.8987	6.14249e-12	33.5173	5.22114e-31
LF82	1488424	1490388	LF82_p228	11959	.	5.51069	2.22468e-12	9.14797	5.90928e-31
LF82	4088471	4090111	LF82_2347	16917	ubiB	0.399559	1.0453e-13	0.231419	6.18213e-31
LF82	1497951	1498742	LF82_p236	11977	.	5.90498	8.19082e-34	5.0654	8.85298e-31
LF82	1219367	1220194	LF82_p186	11434	.	0.280965	5.24317e-24	0.229975	9.40764e-31
LF82	1539886	1540389	LF82_2823	12043	ydeR	7.88824	3.6622e-09	18.1287	1.26164e-30
LF82	4191614	4191826	LF82_1952	17117	rpmE	0.742503	0.0285756	0.200394	1.26859e-30
LF82	1961241	1962041	LF82_0715	12910	fliY	0.149741	3.01511e-44	0.23118	1.31623e-30
LF82	730776	732068	LF82_2277	10439	tolB	0.269801	1.03725e-27	0.206374	1.56336e-30
plLF82	60952	61584	#N/A	18371	.	2.50366	0.00994706	9.38209	1.80746e-30
LF82	683467	683997	LF82_0676	10355	fldA	0.611791	0.000168139	0.226656	2.18668e-30
LF82	3425544	3426989	LF82_2272	15654	tldD	0.423613	2.45391e-11	0.234463	2.41879e-30
LF82	4251136	4252086	LF82_0330	17211	coaA	0.256633	1.14223e-27	0.23237	2.50176e-30
LF82	2414313	2415251	LF82_1233	13716	lrhA	2.86406	4.37424e-16	4.27684	2.86639e-30
LF82	3214586	3214900	LF82_3218	15238	ygiN	0.59216	4.03459e-05	0.230298	3.17719e-30
LF82	2417472	2418071	LF82_3053	13720	yfbR	0.213064	1.28919e-27	0.212654	3.22393e-30
LF82	4111294	4111920	LF82_0521	16963	dsbA	0.214406	7.92128e-37	0.221456	3.97428e-30
LF82	3985213	3986640	LF82_1042	16719	hsrA	0.601269	4.51469e-05	0.231782	4.93799e-30
LF82	4146628	4146939	LF82_p617	17027	.	3.58368	3.01532e-23	4.68244	9.18522e-30
LF82	2592039	2592665	LF82_2383	14054	upp	0.171799	7.31317e-41	0.234938	1.1745e-29
LF82	3931226	3931585	LF82_1914	16620	rnpA	0.391317	1.91474e-14	0.220593	1.22461e-29
LF82	3139678	3140088	LF82_3202	15102	yghG	3.45087	9.75422e-06	9.0731	1.25978e-29
LF82	204254	204739	LF82_2134	9453	skp	0.191766	5.71411e-43	0.215684	1.29547e-29
LF82	1124277	1125347	LF82_1673	11218	plsX	0.259038	8.46944e-30	0.213692	1.39927e-29
LF82	3776737	3777078	LF82_3333	16334	yiaB	7.97545	2.45436e-22	8.77987	1.68612e-29
LF82	1517417	1517701	LF82_2813	12005	yddM	1.27623	0.292712	4.27972	1.73958e-29
LF82	966698	967261	LF82_3533	10860	ymbA	0.267946	1.00199e-23	0.23194	1.78394e-29
LF82	3509906	3510100	LF82_0223	15852	bfd	0.590086	7.47098e-05	0.238349	1.87348e-29
LF82	738119	739171	LF82_0146	10467	aroG	0.477585	1.92867e-09	0.228852	2.25478e-29
LF82	3376535	3376792	LF82_1948	15548	rpmA	0.328645	1.08844e-19	0.206139	3.30295e-29
plLF82	4021	4221	#N/A	18317	.	0.593758	0.175037	5.2266	3.37034e-29
LF82	3654490	3655155	LF82_3304	16120	yhhQ	2.50063	3.91462e-11	4.17894	3.53885e-29
LF82	2903553	2904401	LF82_1806	14674	queF	0.378092	2.18943e-14	0.237929	3.74981e-29
LF82	2125302	2126207	LF82_p353	13222	.	0.650362	0.000794609	0.224014	4.45015e-29
LF82	4468551	4469156	LF82_p670	17603	.	3.05988	1.06829e-18	4.24821	4.7631e-29
LF82	18299	19558	LF82_p003	9129	.	12.058	6.60489e-45	8.02263	6.12669e-29
LF82	4628634	4629050	LF82_1990	17933	rraB	0.995849	1	0.218579	6.43326e-29
LF82	3057162	3058394	LF82_2115	14934	serA	0.764079	0.0477545	0.242651	6.9161e-29
LF82	2726079	2726327	LF82_1983	14286	rpsP	0.555642	2.49691e-06	0.218229	8.45647e-29
LF82	613963	614391	LF82_2393	10213	uspG	0.606778	0.000120651	0.233369	9.07065e-29
LF82	913880	915640	LF82_2675	10780	ycaO	0.219937	1.61638e-31	0.241373	9.35286e-29
plLF82	80398	80787	#N/A	18397	.	3.12018	1.44544e-17	5.3365	1.03744e-28
LF82	2010698	2011978	LF82_p296	13026	.	0	0.179403	25.3749	1.09579e-28
LF82	1902309	1903751	LF82_1789	12786	pykA	0.226246	4.25729e-28	0.233932	1.17205e-28
LF82	4039683	4039886	LF82_3388	16819	yifL	0.384223	4.75615e-14	0.239142	1.42055e-28
plLF82	72954	73349	#N/A	18388	.	2.62565	2.58436e-07	5.01941	1.49051e-28
LF82	3518836	3519558	LF82_3277	15870	yheO	0.343447	5.67415e-18	0.245058	1.53113e-28
LF82	869698	870690	LF82_2670	10718	ybjX	3.69887	1.23323e-23	4.19318	1.56345e-28
LF82	1618169	1618783	LF82_p281	12205	.	4.37662	1.56422e-26	5.55294	1.66111e-28
LF82	2390096	2390953	LF82_1311	13672	menB	0.118532	1.13401e-29	0.164561	2.37254e-28
LF82	1517701	1517973	LF82_p238	12007	.	1.18523	0.555136	4.09174	2.38581e-28
LF82	3078671	3080662	LF82_2270	14984	tktA	0.194526	1.22776e-38	0.246236	2.66458e-28
LF82	3830750	3832294	LF82_0917	16426	gpmM	0.367785	1.99128e-16	0.243023	2.67512e-28
LF82	2664745	2665083	LF82_0847	14160	glnB	0.417864	1.16042e-12	0.245116	2.7183e-28
LF82	943354	944544	LF82_0174	10826	aspC	0.237431	4.16693e-33	0.218927	2.72024e-28
LF82	1986645	1986914	LF82_0711	12966	fliQ	0.00813712	7.63201e-23	0.00682485	2.83614e-28
LF82	1985898	1986635	LF82_0710	12964	fliP	0.00779853	9.65906e-24	0.0141678	3.61702e-28
LF82	1540402	1540932	LF82_2824	12045	ydes	64.5135	1.00683e-19	88.0468	3.63224e-28
LF82	123165	124946	LF82_p009	9313	.	3.53674	1.58907e-22	4.09366	3.7909e-28
LF82	1853917	1854498	LF82_2919	12680	yeaY	1.53687	0.0151008	4.16465	3.82643e-28
LF82	3496068	3496379	LF82_1977	15820	rpsJ	0.33292	1.70717e-19	0.214309	5.55973e-28
LF82	3324508	3324843	LF82_2150	15440	sohA	1.97168	1.50566e-07	4.58058	7.55735e-28
LF82	1076298	1076852	LF82_2702	11108	ycdY	0.219167	9.61115e-23	0.205673	8.15436e-28
LF82	151307	151687	LF82_1594	9361	panD	0.343698	2.37292e-18	0.245404	9.84222e-28
LF82	2661929	2663182	LF82_0891	14156	glyA	0.360658	1.43573e-17	0.231785	9.84222e-28
LF82	1566633	1568078	LF82_p253	12099	.	5.96501	4.48572e-44	3.98988	9.88688e-28
LF82	601942	602355	LF82_2582	10191	ybdB	0.157149	8.11329e-29	0.191209	1.04728e-27
LF82	2793272	2793607	LF82_3128	14450	ygaH	0.10957	1.61833e-19	0.0742902	1.08509e-27
LF82	2787737	2788939	LF82_1735	14440	proV	9.81078	8.14245e-66	4.26271	1.0937e-27
LF82	4735916	4736704	LF82_0655	18107	fhuF	0.369921	2.80138e-16	0.241317	1.14384e-27
LF82	559187	560140	LF82_1565	10123	ompT	4.83311	1.48512e-33	4.51198	1.33973e-27
LF82	3482725	3483108	LF82_1939	15766	rplQ	0.184521	4.36778e-45	0.222098	1.3821e-27
LF82	2058414	2059550	LF82_3298	13086	yhhI	2.34774	1.18973e-10	4.81776	1.43717e-27
LF82	1705254	1705661	LF82_0861	12383	gloA	0.394155	5.15582e-14	0.250955	1.51207e-27
LF82	1787886	1789238	LF82_0293	12546	chbF	1.38053	0.30549	5.96557	1.52114e-27
LF82	2124607	2125266	LF82_p352	13220	.	0.740158	0.0168063	0.235675	1.67384e-27
LF82	830062	830445	LF82_0246	10634	bssR	6.99107	2.51194e-48	4.7097	1.73014e-27
LF82	3489688	3489993	LF82_1981	15792	rpsN	0.285472	1.85568e-25	0.218732	2.01202e-27
LF82	2585472	2586044	LF82_0821	14040	gcvR	0.435383	4.50059e-11	0.248686	2.13668e-27
LF82	3034662	3036179	LF82_1243	14888	lysS	0.227466	1.23458e-33	0.252257	2.37939e-27
LF82	1633714	1634274	LF82_2163	12247	speG	4.95083	1.67621e-34	3.93751	2.91684e-27
LF82	3494491	3494793	LF82_1945	15814	rplW	0.195441	2.6967e-42	0.218308	3.1005e-27
LF82	146424	146960	LF82_1031	9349	hpt	0.395881	1.0663e-12	0.241897	3.43574e-27
LF82	899618	900232	LF82_1211	10758	lolA	0.242316	5.51989e-29	0.252232	3.77328e-27
LF82	194771	195622	LF82_2325	9437	tsf	0.351897	1.32047e-17	0.217819	3.92362e-27
LF82	1571600	1571911	LF82_p257	12107	.	12.0051	1.11752e-16	15.7737	4.51328e-27
LF82	1526998	1528533	LF82_0787	12025	gadC	9.54344	1.6224e-45	5.89527	5.47739e-27
LF82	3953714	3954487	LF82_1760	16660	pstB	4.65131	1.41467e-26	4.31071	6.3198e-27
LF82	3101946	3102665	LF82_2307	15036	trmI	0.452996	1.11969e-10	0.245687	6.74579e-27
LF82	468165	468860	LF82_1805	9943	queC	0.402199	3.22413e-10	0.209119	7.01662e-27
LF82	4062496	4062753	LF82_p581	16865	.	6.99158	2.53253e-48	3.97734	7.18043e-27
LF82	1271752	1272699	LF82_1744	11550	prs	0.218236	2.66183e-35	0.250809	9.90842e-27
LF82	4114842	4117628	LF82_1682	16969	polA	0.387929	8.45317e-13	0.241264	1.26622e-26
LF82	2269928	2270785	LF82_1479	13462	nfo	0.151446	6.942e-23	0.15226	1.28186e-26
LF82	2398659	2400116	LF82_1551	13690	nuoN	0.176383	1.17362e-20	0.170415	1.30265e-26
LF82	3830074	3830505	LF82_3351	16424	yibN	0.427174	2.35889e-12	0.252248	1.655e-26
LF82	901677	902969	LF82_2118	10762	serS	0.445893	1.15133e-10	0.25172	1.69767e-26
plLF82	19526	20629	#N/A	18329	.	1.96532	4.75592e-07	4.88642	1.90409e-26
LF82	288686	289084	LF82_2502	9615	yafO	2.91004	1.28299e-15	3.79822	3.19765e-26
LF82	1521402	1521617	LF82_0218	12015	bdm	3.79924	7.78617e-21	4.03816	3.25777e-26
LF82	1962129	1962680	LF82_0716	12912	fliZ	0.205415	2.98266e-28	0.242414	3.27262e-26
LF82	1227496	1227744	LF82_3542	11454	ymgC	5.25888	1.65898e-19	5.57007	3.47124e-26
LF82	1935269	1935772	LF82_0299	12848	cheW	0.0659062	5.99444e-29	0.135242	3.50238e-26
LF82	3487652	3487831	LF82_1951	15782	rpmD	0.163952	7.4117e-52	0.234179	3.63688e-26
LF82	3383954	3384931	LF82_3690	15570	yrbG	0.761598	0.0611045	0.25375	3.76704e-26
LF82	3768036	3769010	LF82_0826	16312	ghrB	0.429684	3.2215e-11	0.259018	3.84291e-26
LF82	2387406	2387702	LF82_1675	13666	pmrD	7.90718	2.24787e-56	3.87639	3.94426e-26
LF82	1835253	1835999	LF82_1353	12640	mipA	0.383993	8.78382e-15	0.258348	5.23883e-26
LF82	1065007	1065930	LF82_1659	11090	phoH	3.25681	2.69032e-18	3.80711	6.00713e-26
LF82	3127250	3128026	LF82_p474	15078	.	26.9464	4.50049e-86	8.86905	6.65536e-26
LF82	3484818	3485207	LF82_1978	15772	rpsK	0.239592	8.53653e-33	0.230379	7.24272e-26
LF82	2330539	2331189	LF82_1824	13584	rcsB	0.556957	3.36345e-06	0.233842	7.92612e-26
LF82	412652	413563	LF82_1829	9841	rdgC	0.291193	6.54529e-20	0.245087	7.98145e-26
LF82	217449	217709	LF82_1919	9475	rof	0.496834	6.26352e-08	0.259794	9.55946e-26
LF82	4010811	4011245	LF82_2322	16763	trxA	0.825616	0.18644	0.239937	9.64546e-26
LF82	4357552	4358265	LF82_0099	17399	aphA	0.36517	6.04819e-12	0.224998	9.87199e-26
LF82	853827	854558	LF82_0153	10690	artI	0.106066	2.87628e-32	0.198977	1.03606e-25
plLF82	33698	33949	#N/A	18348	.	2.26279	0.000976899	5.57578	1.04352e-25
LF82	1888395	1889267	LF82_2937	12758	yebZ	0.291818	3.76704e-23	0.263049	1.31512e-25
plLF82	94833	95477	#N/A	18420	.	1.04039	0.87552	6.63708	1.35249e-25
LF82	2180925	2181539	LF82_p357	13310	.	6.86646	1.79015e-24	6.35476	1.44058e-25
LF82	2003374	2004378	LF82_2962	13008	yedY	17.1851	3.37637e-45	10.0081	1.55621e-25
LF82	3475536	3476660	LF82_2142	15748	smf	0.651509	0.00144275	0.244438	1.58057e-25
LF82	3922173	3922829	LF82_p576	16604	.	3.49509	5.24247e-12	4.93112	1.65326e-25
LF82	4102664	4103209	LF82_0981	16943	hemG	0.436495	1.37254e-09	0.233911	2.32731e-25
LF82	1975332	1975883	LF82_2574	12938	ybcL	3.41537	4.46961e-21	3.72568	2.63041e-25
LF82	185666	187090	LF82_0461	9421	degP	1.74478	3.20252e-05	4.48897	3.12723e-25
LF82	1415786	1417018	LF82_2784	11836	ydaM	0.239354	6.45962e-21	0.228233	3.55235e-25
LF82	2804777	2805277	LF82_1844	14482	recX	6.68052	3.89667e-49	3.7591	3.7661e-25
LF82	1124023	1124196	LF82_1953	11216	rpmF	0.539082	8.73001e-07	0.232712	4.03221e-25
LF82	4531111	4531656	LF82_1575	17743	orn	0.352554	1.16786e-11	0.205312	4.20943e-25
LF82	2495958	2497655	LF82_3615	13866	ypdA	0.248345	4.04665e-17	0.204765	4.23217e-25
LF82	2514406	2514750	LF82_3079	13898	yfeC	0.605135	0.000183241	0.261663	4.37644e-25
LF82	4511063	4511356	LF82_0924	17703	groS	0.325809	7.81382e-21	0.257624	4.50166e-25
LF82	4090190	4090459	LF82_2220	16919	tatA	0.903093	0.528458	0.253091	4.59191e-25
LF82	1459831	1461174	LF82_2795	11899	ydcJ	4.47854	5.95745e-22	4.40862	5.04646e-25
LF82	4362264	4362800	LF82_2178	17407	ssb	0.745	0.0408037	0.268781	5.51594e-25
LF82	433069	434040	LF82_2106	9871	secF	0.355865	5.5421e-18	0.256946	5.52848e-25
LF82	1931260	1932309	LF82_0297	12842	cheB	0.0726008	5.88694e-22	0.0906262	5.66413e-25
LF82	2793698	2794228	LF82_1385	14452	mprA	0.47839	3.14314e-09	0.263322	6.0037e-25
LF82	3229127	3230287	LF82_3214	15266	ygiC	0.609364	9.50974e-05	0.260958	6.66526e-25
LF82	579169	579552	LF82_2584	10149	ybdF	0.549597	1.27675e-05	0.262174	6.98905e-25
LF82	724494	726062	LF82_0400	10423	cydA	0.775239	0.129523	0.24241	7.77811e-25
LF82	1485196	1486695	LF82_0095	11951	ansP	1.23964	0.385789	4.12554	7.79598e-25
LF82	1972941	1974023	LF82_1504	12934	nmpC	1.39823	0.0128473	0.262822	8.08929e-25
plLF82	34657	34980	#N/A	18350	.	4.88428	3.41628e-07	9.88777	8.13248e-25
LF82	2470352	2471692	LF82_0621	13824	fadL	0.757766	0.0356596	0.273396	8.66573e-25
LF82	3440604	3441953	LF82_0010	15674	accC	0.138099	3.57494e-59	0.255891	9.61974e-25
LF82	4013071	4014174	LF82_1855	16767	rfe	0.903796	0.419675	0.272031	1.07901e-24
LF82	1762470	1762661	LF82_2871	12493	ydiE	1.02691	0.803982	0.260199	1.25907e-24
LF82	732634	733425	LF82_2610	10443	ybgF	0.300815	2.33645e-23	0.256764	1.37256e-24
LF82	3445062	3446561	LF82_p519	15682	.	4.58248	1.41074e-06	9.08622	2.07541e-24
LF82	4062750	4063439	LF82_p582	16867	.	6.86601	4.07743e-49	3.64498	2.18793e-24
LF82	1217274	1217567	LF82_p183	11428	.	6.62702	8.47941e-30	5.2299	2.29845e-24
LF82	395019	397967	LF82_p062	9801	.	4.84798	9.7238e-35	3.58628	2.52318e-24
LF82	409311	409769	LF82_2525	9829	yaiI	0.355828	9.8476e-10	0.180973	2.52318e-24
LF82	3477314	3478261	LF82_0718	15752	fmt	0.41492	6.26031e-13	0.269112	2.52707e-24
LF82	4064356	4064925	LF82_p584	16871	.	4.94576	2.19872e-09	8.04671	2.62564e-24
LF82	601193	601939	LF82_0563	10189	entA	0.0271647	1.65437e-38	0.16545	3.95785e-24
LF82	1465116	1466108	LF82_2240	11909	tehA	0.318543	2.13889e-15	0.248076	3.96284e-24
LF82	2644652	2645140	LF82_1121	14128	iscR	2.47736	6.56506e-12	3.73491	4.19194e-24
LF82	1949878	1950201	LF82_2947	12878	yecR	0.050251	1.88913e-27	0.121595	4.20764e-24
plLF82	51162	51431	#N/A	18358	.	5.41112	0.000402665	18.4126	4.77506e-24
LF82	2472535	2472705	ESCLF2379	13828	.	0.237302	1.32458e-25	0.274754	4.79571e-24
LF82	2797811	2799367	LF82_0930	14462	gshA	0.472755	8.66123e-10	0.274363	5.00532e-24
LF82	226558	227130	LF82_0901	9499	gmhB	0.552928	1.60632e-05	0.258013	5.77144e-24
LF82	1923053	1923799	LF82_0392	12826	cutC	1.30737	0.043198	3.84652	8.04871e-24
LF82	2351155	2353782	LF82_0962	13610	gyrA	0.313749	4.1516e-22	0.275382	1.00546e-23
LF82	3540957	3542330	LF82_0414	15916	cysG	0.167168	4.09071e-31	0.255261	1.06642e-23
LF82	3388396	3389829	LF82_1964	15582	rpoN	0.559848	3.41038e-06	0.272042	1.23196e-23
LF82	1467001	1467669	LF82_2797	11913	ydcL	0.415084	2.0003e-12	0.277736	1.35846e-23
LF82	1187741	1188196	LF82_2576	11356	ybcN	7.66069	3.72778e-07	15.3515	1.66779e-23
LF82	1801500	1802720	LF82_0182	12574	astC	10.9359	3.34163e-21	10.7069	1.67339e-23
LF82	3054850	3055428	LF82_3169	14924	ygfB	0.589627	7.64632e-05	0.259221	1.71388e-23
LF82	3389852	3390139	LF82_1030	15584	hpf	0.760807	0.0504711	0.271505	1.71388e-23
LF82	398008	398676	LF82_2530	9803	yaiV	15.8916	1.29551e-11	24.7776	2.16048e-23
LF82	628479	628688	LF82_0374	10241	cspE	0.538478	1.35562e-06	0.250851	2.23762e-23
LF82	1866014	1866985	LF82_1271	12702	manX	2.01784	3.35288e-07	0.266711	2.42262e-23
LF82	141500	141847	LF82_2468	9343	yacC	0.555027	1.97008e-05	0.241313	2.42718e-23
LF82	2270789	2271877	LF82_3013	13464	yeiI	0.199477	1.05853e-18	0.197968	2.63358e-23
LF82	3838255	3839187	LF82_1848	16438	rfad	0.620515	0.000275485	0.280273	3.10059e-23
LF82	1003746	1004186	LF82_p102	10950	.	3.58848	5.90486e-07	6.30387	3.31435e-23
LF82	3863735	3864358	LF82_0902	16494	gmk	0.60446	4.43669e-05	0.287385	3.64958e-23
LF82	1719727	1720032	LF82_2860	12413	ydhR	3.86752	2.19406e-23	4.32814	4.27346e-23
LF82	600336	601193	LF82_0564	10187	entB	0.1047	3.43536e-36	0.236969	4.35158e-23
LF82	3476790	3477299	LF82_0460	15750	def	0.792066	0.101976	0.264402	5.53549e-23
LF82	3427145	3430945	LF82_3266	15656	yhdP	0.293004	8.57997e-21	0.284151	6.05414e-23
LF82	1827314	1828357	LF82_2896	12624	ydjJ	6.39521	3.31402e-09	11.3411	6.83823e-23
LF82	1890116	1890772	LF82_3600	12764	yobB	12.5572	1.44337e-79	3.55738	7.09431e-23
LF82	2582471	2583184	LF82_1775	14034	purC	0.299214	9.95314e-17	0.249329	7.43333e-23
LF82	1590178	1593591	LF82_p262	12141	.	3.71195	7.99903e-15	4.44708	7.43999e-23
LF82	900243	901586	LF82_1809	10760	rarA	0.323798	1.08348e-12	0.222603	7.82118e-23
LF82	1826457	1827293	LF82_2895	12622	ydjI	2.69229	0.000113415	6.3608	8.02661e-23
LF82	402572	402880	LF82_2532	9813	yaiY	8.78606	1.75228e-26	7.30351	8.40519e-23
LF82	1247247	1248317	LF82_0434	11508	dadX	7.59662	8.98195e-09	14.2152	8.96216e-23
LF82	4172117	4173079	LF82_1619	17077	pfkA	0.342198	4.66195e-19	0.28529	9.16974e-23
LF82	2437331	2438848	LF82_1778	13762	purF	0.153769	6.39402e-28	0.236176	9.25052e-23
LF82	1444457	1445353	LF82_3553	11873	ynbB	3.2046	0.00197147	9.92179	9.48315e-23
LF82	4735351	4735878	LF82_0230	18105	bglJ	9.83134	7.00799e-31	7.2544	1.00396e-22
LF82	3154789	3155613	LF82_0830	15120	glcC	4.17876	1.9076e-08	6.96773	1.02474e-22
LF82	3375443	3376408	LF82_3243	15546	yhbE	3.38539	1.30819e-20	3.493	1.11027e-22
LF82	1634277	1635023	LF82_3569	12249	ynfC	0.55402	5.41099e-06	0.275725	1.24047e-22
LF82	347195	348667	LF82_0220	9721	betB	1.15047	0.544231	3.60176	1.27308e-22
LF82	1142741	1144045	LF82_1473	11256	ndh	0.963889	0.736583	0.277238	1.34571e-22
LF82	611543	612106	LF82_0054	10209	ahpC	0.867087	0.291898	0.267525	1.44022e-22
LF82	534299	535075	LF82_1073	10067	hyi	20.3522	2.45573e-18	21.632	1.52152e-22
plLF82	92815	93624	#N/A	18417	.	5.8806	6.95524e-26	4.94563	1.52268e-22
LF82	3333980	3334456	LF82_0045	15462	agaB	20.4661	8.43209e-61	8.78637	1.63387e-22
LF82	3180231	3180518	LF82_3210	15170	yghW	11.751	3.15802e-15	14.4033	1.83993e-22
LF82	1650304	1650633	LF82_1300	12277	mdtI	4.87409	4.8458e-06	10.7692	2.04825e-22
LF82	3781531	3783072	LF82_2456	16342	xylG	5.35722	1.1626e-25	4.46059	2.19459e-22
LF82	1980583	1981956	LF82_0703	12950	fliI	0.0415035	1.97269e-18	0.0375405	2.37614e-22
LF82	3839197	3840243	LF82_1850	16440	rfaF	0.29766	1.82787e-12	0.183644	2.77917e-22
LF82	2002048	2002719	LF82_2960	13004	yedW	5.37162	2.25683e-38	3.41354	2.85118e-22
LF82	522206	523012	LF82_2563	10045	ybbM	0.357522	6.27059e-11	0.226491	2.88245e-22
LF82	2400123	2401652	LF82_1550	13692	nuoM	0.12151	2.07521e-24	0.188861	2.88798e-22
LF82	3215829	3216776	LF82_p501	15242	.	0.203115	1.12534e-21	0.22347	3.30916e-22
LF82	965061	966701	LF82_1712	10858	pqiB	0.198003	3.86729e-35	0.291157	3.36243e-22
LF82	2528204	2529175	LF82_0418	13932	cysK	0.569643	6.04859e-06	0.285243	3.83074e-22
LF82	1611049	1611261	LF82_0377	12185	cspI	9.80966	2.90977e-63	3.75482	4.3426e-22
LF82	2406050	2408782	LF82_1544	13704	nuoG	0.222293	7.98e-22	0.258476	4.39311e-22
LF82	4709195	4710664	LF82_p738	18065	.	0.176304	1.29549e-15	0.116871	4.98996e-22
LF82	1307384	1308292	LF82_0800	11626	galU	0.363789	6.68074e-17	0.284474	5.37237e-22
plLF82	61781	62047	#N/A	18372	.	1.52477	0.294405	5.88609	5.99699e-22
LF82	85576	86520	LF82_1183	9245	leuO	4.64244	6.45318e-19	4.71446	6.2294e-22
LF82	3517796	3518083	LF82_3274	15864	yhel	0.52889	2.34084e-06	0.263119	6.23591e-22
LF82	4256935	4257432	LF82_1932	17231	rplJ	0.657009	0.000653337	0.25866	6.48794e-22
LF82	3271694	3272026	LF82_3226	15342	ygjH	1.48493	0.00209588	0.296261	6.81527e-22
LF82	2078007	2078291	ESCLF2017	13114	.	0.369632	1.57034e-13	0.28094	6.84177e-22
LF82	1152099	1153298	LF82_1213	11270	lolC	0.244551	6.2062e-18	0.235736	7.02531e-22
LF82	2053437	2053946	LF82_p310	13074	.	2.42558	4.25228e-06	4.19471	7.63403e-22
LF82	1695483	1695806	LF82_2848	12359	ydhA	3.50051	2.23934e-22	3.34205	7.75559e-22
LF82	1982415	1983542	LF82_0705	12954	fliK	0.0109887	1.24977e-23	0.0659982	8.58156e-22
LF82	1	2463	LF82_2259	9095	thrA	3.90464	8.43182e-23	3.49052	9.26214e-22
LF82	4496459	4497394	LF82_p699	17675	.	2.45188	9.25925e-06	4.26958	9.34134e-22
LF82	1999731	2000582	LF82_0965	13000	hchA	3.3197	9.6486e-21	3.54227	9.7775e-22
LF82	271895	273334	LF82_p035	9579	.	6.52795	7.04099e-46	3.38987	1.00098e-21
LF82	1895132	1895422	LF82_2926	12774	yebG	3.21134	2.13971e-18	3.90138	1.26065e-21
LF82	2956631	2957806	LF82_p449	14768	.	2.98095	3.44903e-07	4.51578	1.27986e-21
LF82	2802018	2804648	LF82_0058	14480	alaS	0.326752	3.81561e-20	0.267421	1.32241e-21
LF82	4576229	4576555	LF82_3702	17843	ytfA	0.186819	4.21349e-21	0.220978	1.37652e-21
LF82	747268	747417	LF82_2636	10483	ybhT	1.26531	0.12429	0.280475	1.50196e-21
LF82	1463194	1463418	LF82_2793	11903	ydch	7.82164	7.39573e-55	3.66679	1.52658e-21
LF82	3651565	3653763	LF82_3723	16116	zntA	0.137452	5.34553e-28	0.23661	1.57109e-21
LF82	3390257	3390748	LF82_1771	15586	ptsN	0.263354	1.68909e-18	0.263298	1.58765e-21
LF82	4014186	4015232	LF82_2439	16769	wzzE	0.172299	1.38211e-29	0.268192	1.59235e-21
LF82	268767	270749	LF82_p033	9575	.	2.18835	0.0152074	6.05139	1.66222e-21
LF82	2447825	2449003	LF82_3067	13782	yfcJ	2.24277	0.00292897	5.37564	1.88155e-21
LF82	1094557	1095132	LF82_2710	11148	yceI	0.475996	2.38147e-09	0.300731	2.48985e-21
LF82	382948	383487	LF82_2526	9775	yaiL	0.591127	5.31999e-05	0.292533	2.58647e-21
LF82	3126579	3127253	LF82_p473	15076	.	9.38549	8.60057e-45	5.28674	2.61676e-21
LF82	4093233	4094726	LF82_2349	16929	ubiD	0.480209	5.85157e-09	0.299113	2.98235e-21
LF82	3773729	3774640	LF82_0892	16326	glyQ	0.477099	6.92317e-09	0.296639	3.39488e-21
LF82	2586044	2586514	LF82_0209	14042	bcp	0.288685	3.32318e-24	0.305561	3.94895e-21
LF82	1930856	1931245	LF82_0300	12840	cheY	0.114068	5.80698e-20	0.157378	4.21089e-21
LF82	536223	537677	LF82_2567	10071	ybbW	12.2303	5.28117e-08	23.707	4.22346e-21
LF82	2302061	2302288	LF82_3031	13518	yejL	0.529488	1.04159e-06	0.285266	4.85353e-21
LF82	2066486	2068558	LF82_p317	13092	.	0.412123	2.59049e-12	0.302976	5.01122e-21
LF82	1690186	1691688	LF82_2293	12349	tppB	0.376511	7.46876e-15	0.298359	5.14048e-21
LF82	4704679	4706880	LF82_p736	18057	.	0.350149	8.85788e-18	0.291208	5.41395e-21
plLF82	15143	16378	#N/A	18325	.	1.73131	0.0323454	4.48949	5.58614e-21
LF82	3394367	3396703	LF82_0115	15600	arcB	0.410924	2.00127e-13	0.306011	7.97598e-21
LF82	4549546	4549947	LF82_3460	17781	yjfI	6.47687	2.36681e-19	6.32957	8.4361e-21
LF82	3372057	3372533	LF82_0921	15540	greA	0.514767	4.99064e-08	0.306391	9.51056e-21
LF82	1780685	1781221	LF82_3581	12532	yniB	0.747105	0.0304673	0.305949	9.86369e-21
LF82	3678392	3679891	LF82_1667	16166	pitA	0.289901	1.84624e-21	0.305814	1.13095e-20
LF82	4660182	4660778	LF82_0662	17981	fimE	3.64442	1.44745e-13	4.152	1.15198e-20
LF82	3902279	3903967	LF82_1102	16564	ilvB	7.90485	4.87612e-40	4.53363	1.18217e-20
LF82	1986923	1987708	LF82_0712	12968	fliR	0.0314814	6.63384e-18	0.0427551	1.19168e-20
LF82	27465	28415	LF82_1131	9147	ispH	0.437794	3.39934e-09	0.286737	1.2396e-20
LF82	3101620	3101946	LF82_3187	15034	yggl	0.544891	1.03716e-06	0.283306	1.25955e-20
LF82	4548688	4549419	LF82_1892	17779	rlmB	0.373001	5.24247e-12	0.275133	1.34064e-20
LF82	642396	642977	LF82_1896	10273	rlpB	0.214977	2.14897e-31	0.309113	1.38722e-20
LF82	4023756	4025108	LF82_2438	16787	wzyE	0.14859	4.33625e-16	0.137755	1.41103e-20
LF82	2792545	2793282	LF82_3135	14448	ygaZ	0.863646	0.481403	0.281429	1.52453e-20
LF82	411724	412008	LF82_2524	9837	yaiE	0.569694	2.49691e-06	0.304265	1.5338e-20
LF82	2362836	2363090	LF82_3035	13620	yfae	0.0844951	2.83263e-18	0.106435	1.54145e-20
LF82	423156	424475	LF82_0245	9855	brnQ	0.547805	2.65031e-06	0.309298	1.6061e-20
LF82	2515195	2516610	LF82_0888	13902	gltX	0.32176	2.15856e-20	0.311597	1.89831e-20
LF82	1949163	1949414	LF82_2944	12874	yecJ	0.550385	8.96329e-07	0.31044	1.95652e-20
LF82	3519725	3520537	LF82_0674	15872	fkpA	0.360273	2.68215e-16	0.268856	2.00181e-20
LF82	462189	464543	LF82_1216	9933	lon	0.306752	4.93256e-23	0.290349	2.01942e-20
plLF82	57186	58073	#N/A	18368	.	0.368882	0.000463783	3.77229	2.0379e-20
LF82	2883908	2884792	LF82_p425	14640	.	3.27112	1.17232e-11	4.28019	2.37171e-20
LF82	1267545	1268636	LF82_2741	11542	ychF	0.469428	1.39394e-09	0.306807	2.59505e-20
LF82	4099217	4100548	LF82_1617	16937	pepQ	0.453505	1.97178e-09	0.301781	2.86708e-20
LF82	1889271	1889645	LF82_3599	12760	yobA	0.369069	3.6535e-16	0.312779	3.01651e-20
LF82	553758	555143	LF82_0423	10103	cysS	0.684357	0.00509428	0.299529	3.10442e-20
LF82	188455	188841	LF82_2488	9425	yaeH	0.89798	0.594548	0.313952	3.5236e-20
LF82	1243195	1243914	LF82_0622	11502	fadR	0.297995	3.18987e-16	0.271633	4.24368e-20
plLF82	9074	9478	#N/A	18321	.	10.709	2.31312e-13	13.4735	4.25059e-20
LF82	3968088	3968468	LF82_0199	16688	atpI	0.522898	2.61679e-07	0.308254	4.976e-20
plLF82	46577	51154	#N/A	18357	.	1.97843	1.07259e-06	3.17137	5.52986e-20
LF82	1688940	1689575	LF82_1528	12347	nth	0.186407	7.29583e-18	0.20623	5.76963e-20
LF82	409952	410476	LF82_0149	9831	aroL	0.388892	3.98905e-14	0.313711	5.79514e-20
LF82	339319	341781	LF82_p056	9709	.	2.90411	2.47595e-12	3.31577	5.91744e-20
LF82	2893267	2896023	LF82_0205	14656	barA	0.36628	7.43589e-14	0.311201	6.03816e-20
LF82	4666957	4667859	LF82_0665	17995	fimH	0.196985	2.76156e-33	0.315189	6.64273e-20
LF82	4025111	4025851	LF82_1862	16789	rffM	0.184904	1.62676e-14	0.155731	6.86879e-20
LF82	1825505	1826452	LF82_2894	12620	ydjH	1.43734	0.432504	5.63793	7.42047e-20
LF82	1112931	1114028	LF82_0686	11196	flgI	0.0576905	3.20073e-19	0.103515	7.77296e-20
LF82	1454464	1455903	LF82_0064	11885	aldA	4.54297	9.36792e-22	4.0354	7.86295e-20
LF82	3969085	3969708	LF82_0827	16690	gidB	0.248727	1.97634e-26	0.318337	8.90593e-20
LF82	1414609	1415007	LF82_p220	11832	.	5.14063	6.36687e-06	10.4596	9.06579e-20
LF82	1793196	1794023	LF82_1436	12558	nadE	0.397111	5.71567e-14	0.31727	1.04413e-19
LF82	2625286	2626296	LF82_3090	14096	yfgA	0.731509	0.0222973	0.312706	1.0512e-19
LF82	4368117	4369766	LF82_3432	17421	yjcE	0.573716	0.000592538	0.238368	1.10572e-19
LF82	3411750	3412388	LF82_2183	15624	sspA	0.593189	1.38809e-05	0.304991	1.18108e-19
LF82	628742	629125	LF82_0350	10243	crcB	0.346446	5.96526e-12	0.264263	1.29417e-19
LF82	4183446	4183931	LF82_1989	17103	rraA	0.535984	5.74996e-07	0.290146	1.37715e-19
LF82	4707489	4709195	LF82_p737	18063	.	0.233826	2.36861e-23	0.294294	1.42687e-19
LF82	2202384	2203184	LF82_2247	13352	thiD	1.46106	0.843905	10.3911	1.50565e-19
LF82	3413191	3413619	LF82_1935	15628	rplM	0.315371	8.00602e-22	0.280015	1.53807e-19
LF82	3243352	3243981	LF82_3666	15292	yqiJ	3.07269	3.781e-16	3.25291	1.57531e-19
LF82	3943509	3944174	LF82_3381	16642	yieH	0.679366	0.00325064	0.317056	1.62445e-19
LF82	3951852	3952688	LF82_0228	16656	bglG	11.5296	1.99491e-21	10.2936	1.64268e-19
LF82	2913839	2915614	LF82_0770	14690	fucI	2.91223	1.2832e-09	3.88249	1.70798e-19
LF82	1236026	1236427	LF82_2732	11484	ycgK	5.53215	1.51438e-39	3.21135	1.75185e-19
LF82	4538753	4539703	LF82_1344	17761	miaA	0.741967	0.0293497	0.289135	1.97638e-19
LF82	1330152	1330652	LF82_2752	11672	yciF	7.16925	2.86404e-23	5.8398	2.16805e-19
LF82	3376813	3377124	LF82_1943	15550	rplU	0.469956	2.24577e-09	0.281737	3.00945e-19
LF82	1075537	1076274	LF82_2701	11106	ycdX	0.549941	5.22917e-06	0.31499	3.05845e-19
LF82	3556337	3556858	LF82_0148	15948	aroK	0.648948	0.00108176	0.323931	3.32233e-19
LF82	2736109	2736591	ESCLF2620	14310	.	0.716114	0.00897647	0.318546	3.3783e-19
LF82	2103197	2103670	LF82_2092	13176	sbmC	2.18972	4.61041e-07	3.36929	3.40808e-19
LF82	3627762	3628940	LF82_3310	16066	yhhZ	12.1923	2.29838e-39	7.12369	3.43166e-19
LF82	3201117	3202421	LF82_p497	15212	.	7.09858	2.70604e-34	4.35431	3.75159e-19
LF82	3771650	3773719	LF82_0893	16324	glyS	0.353993	3.62973e-18	0.316776	4.37037e-19
LF82	4582573	4582953	LF82_3707	17857	ytfH	2.76577	0.000350966	6.03974	4.79288e-19
LF82	3324843	3325307	LF82_3241	15442	yhaV	1.39584	0.0118793	3.65437	4.91423e-19
plLF82	87267	87872	#N/A	18406	.	2.2165	1.02359e-07	3.1854	5.2213e-19
LF82	2302308	2304068	LF82_3032	13520	yejM	0.331528	4.67593e-18	0.320613	5.52862e-19
LF82	4523901	4525403	LF82_3454	17735	yjeM	1.67782	0.0267537	3.80475	5.86397e-19
LF82	615387	616193	LF82_1905	10217	rna	0.722996	0.0608169	0.287523	6.01391e-19
LF82	1715627	1716268	LF82_1879	12403	ribC	0.658043	0.00144567	0.316438	6.21474e-19
LF82	416175	419318	LF82_2089	9847	sbcC	0.162329	1.5427e-23	0.256095	7.53007e-19
LF82	4046336	4047100	LF82_3391	16833	yigE	0.37982	5.22447e-09	0.223278	7.60224e-19
LF82	994216	994428	LF82_0375	10922	cspG	10.9104	9.51916e-64	3.82009	7.60678e-19
LF82	598712	600322	LF82_0567	10185	entE	0.146077	1.50498e-27	0.279547	7.99743e-19
LF82	2977138	2977932	LF82_2267	14794	thyA	0.413779	9.76824e-08	0.2468	8.34489e-19
LF82	2643326	2644540	LF82_1122	14126	iscS	1.63978	0.000649048	3.2147	8.49648e-19
LF82	1328903	1329541	LF82_1566	11668	ompW	3.57875	7.05317e-07	6.12142	1.03933e-18
LF82	274136	274621	LF82_p037	9585	.	2.9502	8.72739e-10	3.64159	1.09391e-18
LF82	1981975	1982418	LF82_0704	12952	fliJ	0.0202648	3.41151e-17	0.0467423	1.16538e-18
LF82	2938053	2938877	LF82_p434	14738	.	4.95971	7.46644e-06	9.21457	1.24509e-18
LF82	1857333	1857677	LF82_3592	12686	yoaB	0.498351	3.77115e-08	0.329954	1.28089e-18
LF82	1399904	1401445	LF82_2341	11800	tyrR	0.569342	1.35811e-05	0.328412	1.49345e-18
LF82	1147191	1150637	LF82_1337	11266	mfd	0.24099	3.16706e-20	0.297603	1.51583e-18
LF82	4643652	4644683	LF82_1089	17957	idnD	5.88394	9.70714e-07	10.7035	1.54969e-18
LF82	760415	761545	LF82_p085	10507	GipA	0.561748	9.22088e-06	0.333473	1.69054e-18
LF82	4681665	4683206	LF82_p728	18017	.	5.01423	3.98763e-11	6.3539	1.72461e-18
LF82	2889301	2889549	LF82_0305	14650	chpR	2.70282	7.99903e-15	3.12619	1.87617e-18
LF82	297024	298127	LF82_1727	9633	proB	1.78684	0.00342854	3.36838	1.91183e-18
LF82	1706783	1707130	LF82_0929	12387	grxD	0.479076	1.65252e-09	0.316866	1.95827e-18
plLF82	58095	59669	#N/A	18369	.	1.60069	0.0246722	3.91545	2.05782e-18
LF82	3214945	3215832	LF82_p500	15240	.	0.147242	4.68862e-24	0.247908	2.21602e-18
LF82	3036189	3037070	LF82_1715	14890	prfB	0.33926	1.13986e-17	0.324716	2.24475e-18
LF82	3030018	3031937	LF82_3177	14882	ygfT	2.57718	0.000667811	5.19701	2.31189e-18
LF82	2784306	2786411	LF82_1514	14436	nrdE	1.48776	0.0039107	0.329754	2.6514e-18
LF82	633169	633432	LF82_2596	10253	ybeD	0.763272	0.0497747	0.335779	2.68355e-18
LF82	114532	115575	LF82_0955	9297	guac	0.488173	1.24779e-08	0.333525	2.81927e-18
LF82	1745361	1746632	LF82_2879	12465	ydiN	9.96214	6.23038e-07	19.3456	2.89287e-18
LF82	4036307	4038853	LF82_0395	16815	cyaA	0.955864	0.798872	0.305947	2.91877e-18
LF82	3479624	3481000	LF82_2302	15756	trkA	0.433578	1.5488e-09	0.317464	3.03755e-18
LF82	3472336	3472890	LF82_3693	15736	yrdA	0.810333	0.142079	0.320739	3.21931e-18
LF82	3041809	3042075	LF82_3180	14902	ygfY	0.670237	0.00166813	0.332195	3.35163e-18
LF82	2801598	2801783	LF82_0378	14478	csrA	1.12471	0.44912	0.294979	3.38667e-18
LF82	2716290	2717027	LF82_3118	14262	yfiO	0.459362	3.58699e-10	0.298005	3.40028e-18
LF82	1429633	1430055	LF82_1036	11857	hslJ	2.08697	3.57531e-08	3.03065	3.95644e-18
plLF82	84712	85416	#N/A	18404	.	1.30944	0.193861	3.7009	5.02034e-18
LF82	1932312	1933172	LF82_0298	12844	cheR	0.0403603	5.21283e-24	0.152301	5.11428e-18
LF82	3675816	3676880	LF82_3313	16162	yhiM	7.96061	3.73862e-25	5.85629	5.60432e-18
LF82	2813415	2814929	LF82_1507	14504	norR	4.57025	1.00874e-10	5.83485	6.08585e-18
LF82	3374255	3375427	LF82_1557	15544	obgE	2.41264	6.52258e-12	3.11391	6.52314e-18
LF82	1919111	1921558	LF82_2291	12822	torZ	1.37897	0.595286	6.58562	6.52314e-18
LF82	1327235	1327774	LF82_2749	11664	yciB	0.34791	8.55727e-13	0.305398	6.69583e-18
LF82	2070510	2071070	LF82_p319	13096	.	8.09985	3.59795e-17	7.50196	6.83632e-18
LF82	4220463	4222196	LF82_3416	17163	yijP	0.345373	1.13196e-16	0.337181	7.04155e-18
LF82	2781182	2781523	LF82_3129	14426	ygaM	0.743457	0.0209677	0.323711	7.18236e-18
LF82	1112221	1112919	LF82_0685	11194	flgH	0.0376964	1.35745e-18	0.0830205	7.46536e-18
LF82	288390	288683	LF82_2501	9613	yafN	2.8305	4.24737e-16	2.92612	7.68345e-18
LF82	1210779	1214192	LF82_p179	11420	.	5.97039	3.43796e-21	4.7939	7.68761e-18
LF82	1818360	1820216	LF82_2166	12608	sppA	0.451774	6.65713e-11	0.337543	8.10598e-18
LF82	2038846	2039595	LF82_p306	13046	.	0.827699	1	14.0855	8.31554e-18
LF82	217696	217896	LF82_2490	9477	yaeP	0.803974	0.156298	0.341589	8.82036e-18
LF82	2602119	2602658	LF82_3096	14070	yfgI	5.80374	4.72064e-27	4.1657	8.93559e-18
LF82	3490562	3490876	LF82_1946	15796	rplX	0.799384	0.107812	0.296418	9.15462e-18
LF82	2145141	2145887	LF82_2424	13256	wcae	2.3647	0.0729927	9.6684	9.23179e-18
LF82	2826035	2826505	LF82_1071	14522	hycI	1.68362	0.30203	6.51982	9.75866e-18
LF82	4059746	4062007	LF82_1320	16861	metE	0.470657	3.33156e-07	0.30107	9.7787e-18
LF82	1906311	1907297	LF82_3725	12792	znuA	1.7321	1.92476e-05	3.14125	1.14694e-17
LF82	447984	448475	LF82_2540	9905	yajQ	0.868419	0.388244	0.299295	1.27009e-17
LF82	1509824	1511212	LF82_1467	11995	narU	5.9492	3.782e-43	3.06045	1.29852e-17
LF82	684570	685334	LF82_2604	10359	ybfF	0.468711	2.11868e-08	0.324986	1.33587e-17
LF82	2960500	2961753	LF82_0083	14774	amiC	1.84879	2.42604e-06	2.98667	1.35671e-17
LF82	1692443	1693306	LF82_1610	12353	pdxY	0.215995	1.60713e-17	0.246027	1.63641e-17
LF82	2390968	2391726	LF82_3047	13674	yfbB	0.204196	2.0623e-11	0.135849	1.6464e-17
LF82	2624141	2625259	LF82_1130	14094	ispG	0.471893	2.26834e-08	0.335577	1.77112e-17
LF82	2601588	2602103	LF82_3095	14068	yfgH	6.1201	1.52455e-09	7.86911	1.94396e-17
LF82	1458691	1459614	LF82_2794	11897	ydcI	2.78895	2.19572e-15	2.94083	1.99652e-17
LF82	2594837	2596903	LF82_1707	14060	ppk	0.863204	0.326183	0.332942	2.27693e-17
LF82	678760	680424	LF82_0856	10347	glnS	0.388055	1.16132e-12	0.334933	2.2897e-17
LF82	4016415	4017677	LF82_1858	16773	rffD	0.17585	1.94892e-19	0.246075	2.34955e-17
LF82	1605925	1607958	LF82_p277	12173	.	1.33065	0.662541	7.29346	2.53253e-17
LF82	301160	305290	LF82_p043	9643	.	3.28753	2.20044e-19	2.91463	2.56075e-17
LF82	1321704	1322033	LF82_2763	11650	yciU	0.515155	1.83053e-06	0.306737	2.56496e-17
LF82	2767984	2769189	LF82_p415	14398	.	0.623672	0.000212	0.345014	2.62533e-17
LF82	1565937	1566326	LF82_1275	12095	marA	1.51268	0.00188661	3.11837	2.86429e-17
LF82	1899514	1900989	LF82_3733	12782	zwf	0.475137	4.86487e-09	0.346182	2.8676e-17
LF82	1004212	1005123	LF82_p103	10952	.	3.874	4.61858e-16	3.68931	2.94923e-17
LF82	3776254	3776691	LF82_3332	16332	yiaA	5.6244	1.56591e-18	4.9546	3.11072e-17
LF82	1345295	1345546	LF82_2758	11700	yciN	1.04788	0.712116	0.339875	3.43592e-17
LF82	521569	522246	LF82_2562	10043	ybbL	1.10621	0.448587	0.343697	3.54689e-17
LF82	4057012	4057812	LF82_3393	16855	yigl	0.26326	2.54013e-10	0.173921	3.59521e-17
LF82	909348	910088	LF82_1621	10774	pflA	0.292617	9.15492e-15	0.290601	3.95464e-17
LF82	2592990	2594027	LF82_1782	14056	purM	0.241808	1.2334e-18	0.294552	4.3656e-17
LF82	2981224	2981754	LF82_1534	14800	nudH	0.411521	1.88934e-11	0.333423	4.59998e-17
LF82	1158455	1159501	LF82_1687	11284	potD	0.297203	1.20834e-14	0.294818	4.80375e-17
LF82	4665891	4666421	LF82_0663	17991	fimF	0.234052	2.94461e-22	0.323011	5.35614e-17
LF82	4586827	4587033	LF82_3709	17865	ytfK	15.2322	2.382e-79	3.52883	5.4321e-17
LF82	2287909	2288475	LF82_2167	13494	spr	0.747638	0.0391289	0.31034	5.50126e-17
LF82	72351	73199	LF82_p007	9223	.	3.79437	8.50576e-09	4.82944	5.66308e-17
LF82	1114028	1114969	LF82_0687	11198	flgJ	0.0595804	1.42349e-15	0.0793877	5.84002e-17
LF82	479985	480338	LF82_2542	9967	ybaA	4.15204	1.07681e-21	3.19152	6.11317e-17
LF82	3490008	3490547	LF82_1929	15794	rplE	0.664036	0.00190377	0.30549	6.74038e-17
LF82	3866822	3867511	LF82_2306	16500	trmH	0.166694	3.89385e-15	0.188312	6.8785e-17
LF82	4148269	4148481	LF82_3405	17033	yiiE	9.57994	4.48904e-06	19.2711	7.21554e-17
LF82	3146173	3147855	LF82_0828	15108	glcA	4.08893	0.0143276	12.8504	7.87001e-17
LF82	697993	699666	LF82_1145	10377	kdpA	1.76991	0.119576	5.05181	7.95514e-17
LF82	3288835	3289800	LF82_0080	15370	alx	18.5192	1.00558e-90	4.21119	9.07325e-17
LF82	2401816	2403657	LF82_1549	13694	nuoL	0.175543	9.2245e-16	0.226526	9.27062e-17
LF82	4042344	4043060	LF82_3390	16827	yigB	0.181073	1.14569e-17	0.237484	9.7475e-17
LF82	632427	633068	LF82_1200	10251	lipB	0.28066	8.52525e-16	0.302685	1.02895e-16
LF82	281851	282591	LF82_2498	9601	yafK	0.402665	3.1481e-13	0.355671	1.06746e-16
LF82	4342507	4343700	LF82_2339	17379	tyrB	0.54372	6.30478e-05	0.294669	1.17172e-16
LF82	1430166	1431155	LF82_1173	11859	ldhA	0.347955	6.27186e-18	0.349775	1.2181e-16
LF82	1512598	1515645	#N/A	11999	fdnG	0.225905	1.01975e-24	0.340042	1.30658e-16
LF82	3513263	3514447	LF82_2335	15856	tufB	1.0519	0.75418	0.311747	1.42005e-16
LF82	220783	222501	LF82_1734	9487	proS	0.460073	8.50595e-10	0.356522	1.42938e-16
LF82	4495452	4495655	ESCLF4313	17669	.	2.55596	0.00168361	5.03293	1.50656e-16
LF82	2395216	2395677	LF82_0550	13682	elaA	0.511537	2.59421e-06	0.307687	1.54488e-16
LF82	4119922	4121295	LF82_0984	16979	hemN	0.32586	4.52635e-16	0.33799	1.54943e-16
LF82	637107	639008	LF82_1392	10261	mrdA	0.262354	1.47205e-19	0.336292	1.61368e-16
LF82	2032562	2033662	LF82_p302	13038	.	7.65565	0.642811	192.39	1.62491e-16
LF82	241272	242057	LF82_2505	9533	yafT	1.98338	9.47286e-08	2.85511	1.74686e-16
LF82	3109366	3110073	LF82_3652	15048	yqgA	0.349861	2.64591e-08	0.236008	1.7759e-16
LF82	1979897	1980583	LF82_0702	12948	fliH	0	3.97642e-19	0.0646133	1.86573e-16
LF82	1275836	1276918	LF82_1714	11558	prfA	0.159298	1.97472e-24	0.290516	2.01648e-16
LF82	2508292	2508618	LF82_3623	13886	ypeC	3.05316	9.42995e-06	4.97566	2.03627e-16
LF82	3691028	3691558	LF82_0448	16188	dctR	16.4368	1.2534e-72	4.9685	2.0859e-16
LF82	2678311	2678691	LF82_0022	14188	acpS	0.409279	5.12594e-08	0.279195	2.0859e-16
LF82	1772658	1772855	LF82_1956	12515	rpmI	0.427013	7.62764e-12	0.311442	2.18383e-16
LF82	4503108	4503683	LF82_3438	17689	yjdC	0.492357	3.63559e-06	0.274195	2.23002e-16
LF82	4183116	4183361	LF82_3410	17101	yiiU	1.83462	1.26464e-05	0.315152	2.24459e-16
LF82	4258184	4262212	LF82_1959	17235	rpoB	0.342486	7.23537e-19	0.327211	2.48641e-16
LF82	2955013	2955960	LF82_p447	14764	.	2.40781	8.17141e-06	3.69215	2.54832e-16
LF82	3780461	3781453	LF82_2455	16340	xylF	5.38673	2.82651e-09	7.22444	2.55537e-16
LF82	2464240	2464806	LF82_p372	13814	.	2.11093	0.100983	6.06198	2.57844e-16
LF82	893272	894237	LF82_2323	10752	trxB	0.337137	6.30777e-19	0.354504	2.62297e-16
LF82	3760682	3761206	LF82_p552	16298	.	4.50758	9.97673e-15	4.59224	2.6618e-16
LF82	4148697	4149626	LF82_0628	17035	fdhE	0.562451	5.57502e-05	0.332077	2.72794e-16
LF82	1310197	1311402	LF82_1117	11632	insG	1.9771	0.196044	7.06554	2.81194e-16
LF82	1233234	1233500	LF82_1351	11474	minE	0.52256	3.98589e-07	0.347603	2.90614e-16
LF82	686090	687730	LF82_1632	10363	pgm	0.22514	1.91784e-27	0.350206	3.20946e-16
LF82	1005923	1006372	LF82_p104	10956	.	3.72997	7.13719e-19	3.19268	3.31059e-16
LF82	3864413	3864688	LF82_1966	16496	rpoZ	0.448628	4.66135e-11	0.35735	3.32479e-16
LF82	453964	454911	LF82_0404	9917	cyoA	0.358279	5.04338e-18	0.339465	3.52945e-16
LF82	1106495	1106788	LF82_0690	11178	flgM	0.514601	2.26612e-07	0.359133	3.81579e-16
LF82	4736845	4737081	LF82_3508	18109	yjjZ	1.51413	0.000775947	0.331142	4.06132e-16
LF82	1414316	1414624	LF82_p219	11830	.	5.49441	0.0005764	14.4981	4.38553e-16
LF82	824784	827141	LF82_3528	10628	yliE	2.00883	8.11821e-06	2.91019	4.84104e-16
LF82	3553814	3555100	LF82_0436	15944	damX	0.445966	5.04423e-11	0.358462	4.98566e-16
LF82	3044198	3044509	LF82_3650	14908	yqfB	1.0708	0.807702	0.356912	5.07969e-16
LF82	8867	9454	LF82_1379	9109	mog	0.551583	1.0609e-05	0.352213	5.77447e-16
LF82	4535572	4536903	LF82_0082	17757	amiB	0.907661	0.563413	0.351989	5.89813e-16
LF82	4549966	4550664	LF82_3461	17783	yjfJ	3.17445	3.77115e-08	4.44928	6.25864e-16
LF82	3111444	3112427	LF82_p461	15052	.	3.6973	1.69901e-11	4.10079	6.79133e-16
LF82	4101201	4102652	LF82_2303	16941	trkH	0.500869	4.24808e-07	0.328653	6.79133e-16
LF82	4355455	4357275	LF82_p648	17397	.	2.4006	0.000557709	4.42719	6.97426e-16
LF82	917820	919103	LF82_0140	10786	aroA	0.701765	0.0132219	0.334994	7.16341e-16
LF82	882606	883913	LF82_p090	10734	.	7.93703	3.12364e-55	2.78539	7.24827e-16
LF82	709319	709561	LF82_p082	10399	.	3.94571	0.0010001	9.3013	8.11003e-16
LF82	3242548	3242847	LF82_3665	15288	yqiC	0.963171	0.839133	0.327623	8.19538e-16
LF82	3850843	3852120	LF82_2419	16462	waaA	0.24371	3.52691e-16	0.296207	9.0632e-16
LF82	4417633	4418649	LF82_1643	17515	phnD	14.1452	7.84555e-08	24.4126	1.02691e-15
LF82	885856	886410	LF82_p093	10740	.	0.778988	0.435348	3.43887	1.08988e-15
LF82	4656921	4657637	LF82_1447	17975	nanC	8.3542	1.63795e-44	3.74686	1.09219e-15
LF82	3984264	3985247	LF82_1820	16717	rbsR	0.224869	7.75973e-13	0.21711	1.14796e-15
LF82	1812600	1812872	LF82_3590	12598	ynjH	0.819847	0.201525	0.360111	1.25697e-15
LF82	1272850	1273701	LF82_1128	11552	ispE	0.330609	7.64525e-19	0.367225	1.25819e-15
LF82	2190581	2191621	LF82_0811	13328	gatD	3.81524	0.010477	11.9103	1.34601e-15
LF82	1935793	1937757	LF82_0296	12850	cheA	0.0928289	5.47599e-38	0.336142	1.38882e-15
LF82	1355107	1355415	LF82_2761	11716	yciS	0.667199	0.00190377	0.362159	1.44417e-15
LF82	3487214	3487648	LF82_1937	15780	rplO	0.18956	1.85103e-43	0.323948	1.45675e-15
LF82	1231261	1231596	LF82_3543	11464	ymgD	1.61371	0.000116467	2.73302	1.4857e-15
LF82	4209852	4210955	LF82_0835	17145	gldA	0.427963	7.58669e-10	0.342644	1.49402e-15
LF82	1951338	1952549	LF82_2340	12884	tyrP	1.13414	0.938942	3.91087	1.52295e-15
LF82	1667336	1668844	LF82_2841	12307	ydgA	0.591018	2.73092e-05	0.358135	1.55544e-15
LF82	3411247	3411744	LF82_2184	15622	sspB	0.323742	9.81434e-18	0.355652	1.61249e-15
LF82	4254803	4255348	LF82_1556	17225	nusG	0.364884	1.55842e-16	0.362255	1.63409e-15
LF82	1472354	1473760	LF82_2801	11925	ydcR	2.22102	0.000374907	3.54399	1.86037e-15
LF82	3454530	3454826	LF82_0667	15700	fis	0.317737	4.78101e-22	0.358315	2.0026e-15
LF82	4637592	4638674	LF82_3475	17947	yjgQ	0.313492	1.59995e-18	0.364961	2.05528e-15
LF82	4311840	4312112	LF82_1589	17323	pagB	0.510216	0.000340137	0.241342	2.23749e-15
LF82	1946795	1947784	LF82_0110	12870	araF	3.30402	8.4364e-05	6.07287	2.24633e-15
LF82	1916799	1917194	LF82_2946	12816	yecN	0.801595	0.0763639	0.365005	2.31515e-15
LF82	672527	673285	LF82_p076	10335	.	3.36672	0.150146	22.8367	2.414e-15
LF82	2622756	2624030	LF82_1011	14092	hisS	0.45505	1.06588e-10	0.370839	2.43885e-15
LF82	2977939	2978814	LF82_1195	14796	lgt	0.320647	1.1231e-09	0.242495	2.51844e-15
LF82	393519	394493	LF82_0976	9799	hemB	0.318527	5.32195e-12	0.294801	2.56696e-15
LF82	3377383	3378354	LF82_1126	15552	ispB	0.648895	0.00374079	0.352963	2.5703e-15
LF82	3409333	3410226	LF82_1446	15618	nanA	14.0493	1.94363e-87	3.13227	2.57193e-15
LF82	982563	983222	LF82_2688	10896	yccA	1.06948	0.694539	0.348461	2.79311e-15
LF82	4170385	4170885	LF82_0348	17073	cpxP	5.60536	8.2947e-35	3.23989	2.96246e-15
LF82	832541	833743	LF82_0431	10640	dacC	3.04085	6.39884e-18	2.72439	2.99847e-15
LF82	1217659	1218516	LF82_p184	11430	.	0.361015	4.82255e-15	0.361467	3.06521e-15
LF82	2034466	2036043	LF82_p304	13042	.	1.09194	0.974226	17.762	4.25605e-15
LF82	2665144	2666478	LF82_3100	14162	yfhA	0.21614	2.27962e-17	0.292459	4.33231e-15
LF82	293938	295182	LF82_0741	9627	frsA	0.448682	4.61228e-09	0.35826	4.33231e-15
LF82	2680174	2681079	LF82_0576	14194	era	0.262865	3.96872e-23	0.370373	4.88109e-15
LF82	3475091	3475564	LF82_2143	15746	smg	0.637867	0.000691848	0.335921	5.01913e-15
LF82	2682028	2683002	LF82_1177	14198	lepB	0.192314	1.0088e-28	0.364144	5.043e-15
LF82	4542802	4543806	LF82_0989	17769	hflC	0.35398	4.22747e-17	0.374434	5.27599e-15
LF82	224693	225346	LF82_1324	9495	metI	0.709715	0.0100527	0.375728	5.392e-15
LF82	1448486	1449091	LF82_0201	11879	azoR	0.480109	1.12569e-05	0.293853	5.67639e-15
LF82	2321310	2322953	LF82_3614	13570	yojI	0.385665	1.81578e-10	0.339255	5.89974e-15
LF82	1095136	1095702	LF82_2711	11150	yceJ	0.677271	0.00347157	0.331215	6.02963e-15
LF82	3498687	3499502	LF82_0940	15826	gspC	3.62973	0.000667893	7.51693	6.76788e-15
LF82	154696	155958	LF82_2474	9369	yadC	2.82247	1.74056e-12	2.932	7.25423e-15
LF82	273309	273599	LF82_p036	9581	.	6.54445	1.561e-45	2.68782	7.34154e-15
LF82	1568096	1569769	LF82_p254	12101	.	3.15767	0.000827024	5.84984	7.34154e-15
LF82	3901985	3902275	LF82_1110	16562	ilvN	9.2751	1.28351e-34	4.81254	7.95959e-15
LF82	1743926	1745140	LF82_2878	12463	ydiM	6.65789	1.0417e-05	12.1735	8.00549e-15
LF82	321634	322527	LF82_p051	9681	.	2.38779	2.6792e-05	3.50274	8.04137e-15
plLF82	46199	46534	#N/A	18356	.	2.74635	0.00204433	5.81681	9.25593e-15
LF82	4505847	4507148	LF82_0449	17695	dcuA	0.51483	1.31279e-07	0.376407	9.26386e-15
LF82	1630426	1631445	LF82_2029	12239	rspB	3.53105	8.73159e-07	5.13758	1.03627e-14
LF82	1989016	1989243	LF82_3606	12974	yodD	5.94278	1.58617e-41	2.68499	1.03701e-14
LF82	1240756	1241286	LF82_0522	11498	dsbB	0.354548	4.1718e-13	0.346931	1.06581e-14
LF82	4366617	4367966	LF82_3431	17419	yjcD	0.285718	1.7211e-14	0.328298	1.11337e-14
LF82	238751	239473	LF82_2504	9525	yafS	0.632757	0.000590038	0.362093	1.11337e-14
LF82	3340834	3341409	LF82_3681	15478	yraP	0.248049	1.14902e-18	0.343084	1.19202e-14
LF82	3491677	3491868	LF82_1950	15802	rpmC	0.370239	2.95555e-16	0.334612	1.2476e-14
LF82	842311	842568	LF82_0926	10662	grxA	22.6513	1.39037e-111	2.73869	1.32971e-14
LF82	4359187	4362009	LF82_2395	17405	uvrA	0.793921	0.321845	3.0063	1.37481e-14
LF82	1488121	1488405	LF82_p227	11957	.	18.6154	1.73395e-08	28.9069	1.42357e-14
LF82	2700243	2701598	LF82_1758	14234	pssA	0.380627	6.21597e-16	0.372507	1.52637e-14
LF82	4444010	4444240	LF82_3440	17555	yjdI	0.841313	0.234886	0.373342	1.54424e-14
LF82	4685384	4686166	LF82_p731	18023	.	3.06908	0.00746411	7.75233	1.58116e-14
LF82	4192555	4192872	LF82_1325	17121	metJ	1.59114	0.000281074	0.37476	1.59423e-14
LF82	4338641	4339624	LF82_1801	17373	qor	0.773194	0.125799	0.329493	1.65954e-14
LF82	156631	157239	LF82_2481	9373	yadL	2.20542	0.0207351	5.08471	1.67035e-14
LF82	1762665	1764101	LF82_2886	12495	ydiU	0.308894	4.11313e-15	0.352926	1.75457e-14
LF82	4362899	4363180	LF82_3429	17409	yjcB	2.74072	3.30289e-12	2.67866	1.85013e-14
LF82	2215105	2218893	LF82_2993	13376	yehH	3.11694	7.95407e-06	4.74405	1.91425e-14
LF82	3298618	3299001	LF82_3669	15386	yqjB	0.887764	0.531798	0.351558	1.9262e-14
LF82	1928844	1929992	LF82_0693	12836	flhB	0.0354286	7.66627e-18	0.12668	2.02963e-14
LF82	2888966	2889301	LF82_0304	14648	chpA	2.19152	7.80978e-10	2.66612	2.0676e-14
LF82	1748445	1750040	LF82_2872	12471	ydiF	7.39962	1.99367e-05	15.3313	2.3679e-14
LF82	4270221	4272116	LF82_2246	17249	thiC	4.36626	7.08119e-09	5.34113	2.40328e-14
LF82	2517376	2518260	LF82_2442	13912	xapR	1.51707	0.158208	3.91178	2.43118e-14
LF82	4724139	4725812	LF82_p744	18085	.	5.18236	2.46663e-17	4.15838	2.44538e-14
LF82	1605716	1605928	ESCLF1541	12171	.	6.93104	0.160964	63.1049	2.49764e-14
LF82	3993157	3993996	LF82_0972	16735	hdfR	1.11	0.423886	0.383502	2.59293e-14
LF82	212393	213352	LF82_0008	9467	accA	0.361701	4.61251e-15	0.379942	2.60662e-14
LF82	2207059	2209539	LF82_2989	13364	yehB	3.60169	7.45981e-07	4.89401	2.70456e-14
LF82	4173399	4174388	LF82_2093	17079	sbp	1.69859	0.019768	3.07365	2.78523e-14
LF82	2505752	2506717	LF82_0842	13882	glk	0.560618	1.69855e-05	0.37388	2.83519e-14
LF82	4442198	4443829	LF82_0453	17553	dcuS	0.429068	1.08871e-09	0.362976	2.89319e-14
LF82	999027	1000100	LF82_p094	10932	.	0.591163	0.000218966	0.371432	3.20055e-14
LF82	1153992	1155236	LF82_1215	11274	lolE	0.462539	1.30484e-07	0.349765	3.26104e-14
LF82	789585	790670	LF82_2638	10564	ybiC	4.70052	3.49337e-30	2.84152	3.30922e-14
LF82	3517296	3517670	LF82_1979	15862	rpsL	0.474924	1.09027e-09	0.344616	3.34935e-14
LF82	2397024	2397986	LF82_3050	13686	yfbL	4.70623	3.21302e-06	7.60027	3.44655e-14
LF82	1930201	1930845	LF82_0301	12838	cheZ	0.160218	5.80698e-20	0.295425	3.59404e-14
LF82	3619806	3620909	LF82_0161	16048	asd	0.643247	0.000756176	0.388881	3.67857e-14
LF82	4169537	4170235	LF82_0349	17071	cpxR	1.27104	0.0835845	0.385653	3.79788e-14
LF82	2255833	2256843	LF82_1340	13438	mglC	4.80061	8.64899e-14	4.44124	4.03155e-14
LF82	2520910	2521674	LF82_3083	13918	yfen	4.1673	1.21392e-13	3.94731	4.60089e-14
LF82	1180105	1180797	LF82_p154	11338	.	0.88477	0.443687	0.384833	4.7252e-14
LF82	3741202	3741390	LF82_3328	16262	yhjR	1.06402	0.742923	0.388033	5.08306e-14
LF82	4094772	4095473	LF82_0736	16931	fre	0.418801	5.50343e-10	0.38406	5.33992e-14
LF82	827149	828477	LF82_3529	10630	yliF	4.10308	1.58871e-23	2.7699	5.55996e-14
LF82	2201500	2202327	LF82_2987	13350	yegX	1.78572	0.444781	8.27894	5.5864e-14
LF82	3355653	3356597	LF82_2319	15510	truB	0.616993	0.000204196	0.384797	5.65837e-14
LF82	916661	917749	LF82_2117	10784	serC	0.41149	3.13443e-12	0.385108	5.73156e-14
LF82	3446622	3447512	LF82_p520	15684	.	4.67933	5.65564e-11	5.21969	6.3688e-14
LF82	4242814	4243596	LF82_1422	17197	muri	1.12828	0.435513	0.36827	6.44691e-14
LF82	2379152	2379754	LF82_0057	13650	ais	3.07011	7.68739e-12	3.17029	6.53665e-14
LF82	2745262	2745681	LF82_p388	14332	.	5.37828	1.96676e-27	3.26453	6.9226e-14
LF82	596382	597338	LF82_0641	10181	fepB	0.448177	6.57738e-07	0.32176	7.19661e-14
LF82	4403872	4405404	LF82_0075	17481	alsA	3.06744	0.0219064	8.36002	7.60668e-14
LF82	1666060	1667235	LF82_1270	12305	manA	0.770671	0.074319	0.358536	8.07316e-14
LF82	1570163	1571524	LF82_p256	12105	.	4.25899	0.000163379	7.82135	8.11842e-14
LF82	412216	412494	LF82_3521	9839	ykiA	5.97626	3.75297e-21	4.24021	8.99764e-14
LF82	586770	586988	LF82_2593	10167	ybdZ	0.204067	8.74848e-15	0.278359	9.24302e-14
LF82	1277748	1278140	LF82_2747	11562	ychQ	0.539144	0.00137096	0.250101	9.43186e-14
LF82	663956	665176	LF82_1441	10321	nagC	0.460058	7.71943e-07	0.350205	1.0146e-13
LF82	4112075	4113505	LF82_3399	16965	yihF	3.26743	1.20834e-14	2.8482	1.02023e-13
LF82	2461511	2464165	LF82_p371	13812	.	1.27931	1	8.2451	1.03585e-13
LF82	444850	446298	LF82_2252	9899	thiI	0.259002	1.71465e-17	0.36388	1.11583e-13
LF82	709709	710992	LF82_0875	10401	gltA	5.32866	3.84958e-33	2.95187	1.13125e-13
LF82	610425	611231	LF82_0524	10207	dsbG	0.507525	0.000880437	0.240598	1.19719e-13
LF82	508108	509760	LF82_2386	10015	ushA	0.429672	5.17129e-11	0.393154	1.37774e-13
LF82	3975625	3977121	LF82_1811	16703	ravA	0.213926	5.69693e-18	0.324028	1.39564e-13
LF82	1278989	1279843	LF82_1150	11566	kdsA	0.423632	1.38606e-11	0.39197	1.41884e-13
LF82	4591351	4595130	LF82_3712	17873	ytfN	0.915148	0.597299	0.392236	1.46828e-13
LF82	695922	697970	LF82_1146	10375	kdpB	0.703973	0.909201	6.95664	1.47808e-13
LF82	4495663	4496046	#N/A	17671	.	1.52813	0.198502	3.52677	1.49127e-13
LF82	583074	585323	LF82_0640	10163	fepA	0.576989	2.05418e-05	0.397154	1.56331e-13
LF82	198675	199436	LF82_1132	9445	ispU	0.387606	3.035e-13	0.395246	1.58284e-13
LF82	3840247	3841227	LF82_1847	16442	rfac	0.35971	8.17527e-09	0.289954	1.60907e-13
LF82	2730861	2731739	LF82_1437	14296	nadK	0.40496	6.2078e-10	0.365526	1.67907e-13
LF82	121267	122637	LF82_0151	9311	aroP	0.910139	0.467097	0.391346	1.74159e-13
LF82	3203979	3204716	LF82_1672	15216	plsC	0.644216	0.0209677	0.280209	1.8734e-13
LF82	532505	534286	LF82_0816	10065	gcl	4.8956	0.000159912	9.21139	1.91524e-13
LF82	3088197	3089591	LF82_0796	15002	galP	2.94374	1.99069e-14	2.70665	1.95662e-13
LF82	3923800	3924207	LF82_3365	16608	yidB	0.654499	0.00226751	0.348081	2.03015e-13
LF82	1757591	1759969	LF82_1709	12487	pps	2.75159	1.34782e-13	2.56956	2.07553e-13
LF82	387021	387545	LF82_p061	9785	.	7.15274	7.88383e-06	12.6715	2.17465e-13
LF82	4418674	4419462	LF82_1642	17517	phnC	10.1967	1.04174e-05	18.4451	2.18202e-13
plLF82	89087	89512	#N/A	18410	.	0.200787	2.07221e-14	0.254387	2.45826e-13
LF82	3737823	3740441	LF82_0211	16258	bcsA	0.403389	1.11451e-09	0.371709	2.52667e-13
LF82	516235	517167	LF82_2553	10031	ybaS	13.2506	3.6535e-16	10.8803	2.56137e-13
LF82	4253004	4254188	LF82_2334	17221	tufB	0.599958	1.30078e-05	0.384042	2.59436e-13
LF82	1917235	1917978	LF82_0324	12818	cmoA	0.385991	2.54053e-09	0.334365	2.61551e-13
LF82	4009520	4010785	LF82_1871	16761	rhlB	0.587734	5.40282e-05	0.385991	2.82162e-13
LF82	4249117	4250145	LF82_1416	17207	murB	0.883439	0.432004	0.393608	2.91153e-13
LF82	4039923	4040747	LF82_0441	16821	dapF	0.51396	1.82024e-07	0.397227	3.27772e-13
LF82	1515658	1516542	LF82_0631	12001	fdnH	0.114891	5.51989e-29	0.348467	3.32883e-13
LF82	3226821	3228302	LF82_2278	15262	tolC	0.542907	1.46144e-06	0.396509	3.37444e-13
LF82	557242	557595	LF82_p068	10115	.	3.1909	8.84235e-08	4.34365	3.4978e-13
LF82	1126384	1127313	LF82_0606	11222	fabD	0.294805	1.75504e-21	0.400711	3.52946e-13
LF82	2734318	2734794	LF82_3124	14304	yfjG	0.941261	0.696384	0.400171	3.95582e-13
LF82	3598685	3600190	LF82_0866	16016	glpD	3.91107	2.14908e-09	4.4041	4.06227e-13
LF82	2193343	2193795	LF82_0808	13334	gatA	9.81697	7.55905e-05	19.1288	4.46891e-13
LF82	3552871	3553707	LF82_0435	15942	dam	0.431689	1.4706e-09	0.389172	4.55965e-13
LF82	517170	518462	LF82_2554	10033	ybaT	4.25224	5.19501e-14	3.81339	4.65039e-13
LF82	4126176	4127999	LF82_2337	16987	typA	0.352288	3.61556e-18	0.370171	4.66737e-13
LF82	99611	100855	LF82_0765	9269	ftsW	0.499001	8.15487e-07	0.370198	4.81324e-13
LF82	1792656	1792994	LF82_1578	12556	osmE	1.12657	0.375311	0.372939	4.86294e-13
plLF82	64274	64954	#N/A	18376	.	1.92344	0.0312419	4.6739	5.75337e-13
LF82	3044548	3045987	LF82_0225	14910	bglA	0.778204	0.0585959	0.40847	5.83552e-13
LF82	3580153	3580746	LF82_3293	15988	yhgA	8.68337	1.26033e-18	6.70492	5.86973e-13
LF82	3390794	3391648	LF82_3244	15588	yhbJ	0.43583	1.62544e-07	0.354868	5.98553e-13
LF82	1153291	1153992	LF82_1214	11272	lolD	0.0552546	1.73633e-15	0.15705	6.00467e-13
LF82	2378688	2379113	LF82_1535	13648	nudI	0.440132	5.41373e-06	0.253645	7.47343e-13
LF82	4255939	4256643	LF82_1925	17229	rplA	0.390127	7.50661e-15	0.359486	7.56991e-13
LF82	967754	968272	LF82_0604	10864	fabA	0.623976	0.000188331	0.379977	7.68309e-13
LF82	457773	458090	LF82_0243	9923	bolA	1.35092	0.02041	0.378575	8.079e-13
LF82	132780	134204	LF82_1218	9331	lpd	0.254395	2.99674e-31	0.384759	8.33543e-13
LF82	136546	139143	LF82_0019	9335	acnB	1.94669	2.26185e-07	2.60699	8.34417e-13
LF82	3351860	3352744	LF82_1503	15502	nlpI	1.04008	0.783819	0.369214	8.57466e-13
LF82	4770705	4771421	LF82_0114	18183	arcA	0.647313	0.000649373	0.368352	8.97814e-13
LF82	1565488	1565922	LF82_1278	12093	marR	1.10093	0.645711	2.45802	9.24922e-13
LF82	2497670	2498407	LF82_3616	13868	ypdB	0.457326	9.62982e-07	0.344531	9.66093e-13
LF82	3849372	3850430	LF82_1854	16460	rfaQ	0.511828	7.22657e-08	0.403555	9.72431e-13
LF82	3081902	3082822	LF82_2158	14988	speB	0.591207	0.00171693	0.303161	9.95828e-13
LF82	2431260	2432150	LF82_3066	13748	yfcI	5.34372	9.41082e-35	2.71276	9.96738e-13
LF82	4146940	4147230	LF82_p618	17029	.	2.06368	3.4254e-08	2.51658	1.02034e-12
LF82	332105	332341	LF82_3518	9695	ykgI	3.25554	1.74501e-07	3.86439	1.0266e-12
LF82	4333583	4333951	LF82_0471	17359	dgkA	0.596791	0.000429258	0.345883	1.035e-12
LF82	4517873	4519006	LF82_0085	17723	ampC	0.419993	4.04676e-12	0.3708	1.05573e-12
LF82	1782923	1784314	LF82_2900	12538	ydjN	1.80191	3.31393e-05	2.46959	1.06394e-12
LF82	1093463	1094515	LF82_2704	11146	yceA	0.495529	2.77937e-07	0.388033	1.1385e-12
LF82	3098371	3099378	LF82_3188	15028	yggM	2.4517	4.56408e-09	2.64374	1.23618e-12
LF82	3016166	3016744	LF82_3171	14864	ygfJ	4.37326	9.24765e-05	7.83757	1.23618e-12
LF82	2468204	2469514	LF82_0618	13820	fadI	4.73673	4.56242e-07	6.5583	1.24235e-12
LF82	2780698	2781042	LF82_3125	14424	ygac	3.09179	1.18865e-16	2.57245	1.37042e-12
LF82	3596519	3597277	LF82_0872	16010	glpR	0.282686	1.26306e-14	0.354424	1.37173e-12
LF82	3083835	3085811	LF82_2157	14992	speA	0.657565	0.00140143	0.402802	1.4057e-12
LF82	1228084	1228935	LF82_p190	11456	.	3.20225	0.352189	22.4822	1.4057e-12
LF82	2078302	2078760	LF82_p326	13116	.	0.565791	7.61325e-06	0.403554	1.53083e-12
LF82	70991	71836	LF82_0107	9221	arac	1.66345	0.051014	3.26847	1.58964e-12
LF82	3485875	3487206	LF82_2109	15778	secY	0.426634	4.8116e-12	0.366335	1.67455e-12
LF82	4566371	4566862	LF82_p704	17827	.	3.53676	3.33363e-22	2.44482	1.70765e-12
LF82	4021433	4022683	LF82_2437	16783	wzxE	0.313009	9.94268e-11	0.31899	1.96562e-12
LF82	2405076	2406053	LF82_1545	13702	nuoH	0.260576	4.03589e-10	0.229535	1.96562e-12
LF82	3194948	3195697	LF82_p491	15200	.	0.549909	3.74e-06	0.411033	2.1156e-12
LF82	2283380	2283952	LF82_3017	13486	yeiP	0.28342	7.76214e-12	0.306588	2.37379e-12
LF82	4017677	4018744	LF82_1860	16775	rffG	0.178258	4.96565e-11	0.211595	2.40617e-12
LF82	3261561	3261776	LF82_1988	15324	rpsU	1.13158	0.472944	0.365827	2.42755e-12
LF82	3060832	3061875	LF82_p453	14942	.	8.43877	2.08382e-15	6.73851	2.44217e-12
LF82	766802	766939	LF82_p086	10519	.	5.1695	6.84569e-33	2.66006	2.48662e-12
LF82	1580853	1581056	LF82_2840	12123	ydfZ	3.59369	4.10669e-25	2.41228	2.60418e-12
LF82	3410348	3411076	LF82_1450	15620	nanR	0.804048	0.223286	0.327683	2.65774e-12
LF82	2109265	2110089	LF82_2971	13186	yeeZ	2.578	1.31922e-13	2.46621	2.66793e-12
LF82	511122	511601	LF82_2546	10021	ybaK	0.446753	5.71471e-07	0.364819	2.84529e-12
LF82	316163	316453	LF82_p047	9671	.	6.01465	1.37001e-05	9.77318	2.91978e-12
LF82	1693365	1694639	LF82_2342	12355	tyrS	0.538259	5.71471e-07	0.396173	2.93643e-12
LF82	2779141	2779545	LF82_2194	14420	stpA	1.81737	5.86068e-05	2.56021	2.97921e-12
LF82	3473943	3474515	LF82_1891	15742	rimN	0.340081	3.58695e-17	0.413167	2.98127e-12
LF82	3041421	3041828	LF82_3179	14900	ygfX	0.585744	0.00010976	0.388359	3.09899e-12
LF82	3845417	3846412	LF82_p562	16452	.	0.690706	0.00403784	0.408855	3.21923e-12
LF82	1772249	1772605	LF82_1942	12513	rplT	0.405246	2.31312e-13	0.369593	3.4095e-12
LF82	2900743	2901192	LF82_3641	14664	yqcA	0.915501	0.61837	0.404809	3.4343e-12
LF82	3805414	3807258	LF82_2111	16384	selB	0.186251	1.48989e-16	0.326582	3.74097e-12
LF82	4257499	4257864	LF82_1934	17233	rplL	0.407934	2.50798e-13	0.370643	3.81882e-12
LF82	1344210	1345259	LF82_2151	11698	sohB	0.644983	0.000496443	0.410563	3.89191e-12
LF82	4420198	4420533	LF82_3444	17521	yjdM	0.891536	0.466677	0.405024	4.01967e-12
LF82	2412562	2413224	LF82_1540	13712	nuoB	0.246637	2.87236e-19	0.388277	4.20965e-12
LF82	4374081	4376039	LF82_0030	17433	acs	8.29205	7.34987e-36	3.93504	4.33639e-12
LF82	582005	582157	ESCLF0536	10159	.	2.49975	2.23781e-08	2.66417	4.46778e-12
LF82	1829780	1830856	LF82_2898	12628	ydjL	5.75567	0.000152321	10.2453	4.55768e-12
LF82	4516937	4517254	LF82_2206	17719	sugE	0.835979	0.252306	0.411368	4.55768e-12
LF82	663156	663908	LF82_1442	10319	nagD	0.354324	9.59985e-10	0.334472	4.75845e-12
LF82	4022680	4023759	LF82_1863	16785	rffT	0.401673	2.49982e-06	0.286642	5.02922e-12
plLF82	55291	56196	#N/A	18366	.	1.02549	0.774989	4.35501	5.27109e-12
LF82	4698773	4699657	LF82_3485	18045	yjiK	3.29855	1.87873e-13	2.91725	5.31615e-12
plLF82	33562	33681	#N/A	18347	.	1.83068	0.0363884	3.39956	5.59698e-12
LF82	3982306	3983196	LF82_1816	16713	rbsB	2.77996	1.0531e-15	2.81045	5.66171e-12
plLF82	21878	22228	#N/A	18332	.	3.26309	6.60781e-10	3.22655	5.77397e-12
LF82	2748945	2749523	LF82_p393	14342	.	3.12323	0.528458	25.8839	6.07012e-12
LF82	3945533	3946729	LF82_3383	16648	yiel	5.57753	7.50305e-08	6.23195	6.15071e-12
LF82	2158338	2158979	LF82_2356	13278	udk	0.238204	1.19118e-19	0.391058	6.20537e-12
LF82	894781	895275	LF82_1234	10754	lrp	0.925233	0.64532	0.38755	6.35693e-12
LF82	1784361	1784603	LF82_0285	12540	cedA	0.354158	1.1184e-07	0.283842	6.76424e-12
LF82	3255473	3256090	LF82_3217	15312	ygiH	0.392816	1.18896e-06	0.283285	6.92299e-12
LF82	2294230	2295819	LF82_3027	13504	yejF	0.31327	8.65235e-08	0.265491	7.11376e-12
LF82	2033674	2034462	LF82_p303	13040	.	11.1637	0.170618	118.669	7.60924e-12
LF82	4715162	4716118	LF82_3479	18071	yjiA	0.609763	0.00988467	0.280845	8.12242e-12
LF82	3200624	3201106	LF82_p496	15210	.	3.53939	0.0265469	11.2986	8.44417e-12
LF82	4196962	4197822	LF82_p622	17127	.	4.30421	7.80336e-11	3.94352	8.67359e-12
LF82	2734926	2735408	LF82_2145	14306	smpB	0.442431	2.23659e-07	0.376258	8.67381e-12
LF82	2777920	2778078	LF82_3640	14414	yqae	0.872174	0.589657	0.332435	8.7687e-12
LF82	2393482	2394777	LF82_1315	13678	menF	0.341263	1.08599e-11	0.375534	8.95735e-12
LF82	3392759	3393487	LF82_1405	15594	mtgA	0.585155	0.000334704	0.360213	9.18465e-12
LF82	2296501	2297691	LF82_0210	13508	bcr	0.247045	8.5309e-19	0.403551	9.2089e-12
LF82	2799440	2799868	LF82_3638	14464	yqaA	0.526403	7.43169e-06	0.386925	9.30955e-12
LF82	4069599	4070504	LF82_p588	16879	.	0.57234	0.000414255	0.38732	9.42186e-12
LF82	2881242	2881844	LF82_p422	14634	.	2.42427	0.00108844	4.16096	9.49585e-12
LF82	4079123	4079887	LF82_2357	16897	udp	0.469414	7.04014e-10	0.423863	9.53465e-12
LF82	2292109	2293203	LF82_3025	13500	yejB	0.19069	1.36662e-10	0.218649	9.71933e-12
LF82	1191475	1191690	LF82_0578	11370	essD	6.33797	3.36455e-17	4.8459	9.7381e-12
LF82	2389134	2390096	LF82_1312	13670	menC	0.166102	3.09509e-13	0.240173	9.9037e-12
LF82	2648242	2649543	LF82_0368	14136	csiE	3.60247	3.43082e-06	4.58241	1.01333e-11
LF82	4541540	4542799	LF82_0991	17767	hflK	0.423381	8.26556e-12	0.428172	1.02365e-11
LF82	753250	754302	LF82_2624	10497	ybhH	14.2559	1.6669e-05	26.8626	1.07212e-11
LF82	1379511	1379756	LF82_3549	11758	ymjA	0.43616	1.5865e-05	0.261365	1.08958e-11
LF82	4765556	4766425	LF82_1918	18173	rob	0.935304	0.571236	0.42557	1.12205e-11
LF82	1146086	1147045	LF82_2724	11264	ycfS	3.79864	1.21497e-18	2.67546	1.1663e-11
LF82	2074187	2074630	LF82_p323	13106	.	16.7669	8.38422e-21	10.1175	1.19542e-11
LF82	513468	515972	LF82_0341	10029	copA	2.98626	1.2682e-14	2.54785	1.20469e-11
LF82	2533137	2533505	LF82_3082	13942	yfeK	0.811127	0.637024	3.80986	1.30592e-11
LF82	455371	456846	LF82_0088	9919	ampG	0.483768	3.57564e-05	0.310058	1.3106e-11
LF82	4503720	4505417	LF82_0491	17691	dipZ	0.20875	8.03073e-12	0.253497	1.32685e-11
LF82	1353434	1354024	LF82_1877	11712	ribA	0.786268	0.0760687	0.426511	1.33898e-11
LF82	2110172	2110426	LF82_3607	13188	yoeB	4.64501	5.28252e-32	2.44119	1.35379e-11
LF82	3518091	3518450	LF82_3275	15866	yheM	0.145974	2.96663e-11	0.186366	1.35509e-11
LF82	3185787	3186974	LF82_1319	15184	metC	0.969152	1	0.405167	1.38466e-11
LF82	3216787	3217836	LF82_p502	15244	.	0.255013	7.23302e-14	0.340112	1.46777e-11
LF82	2422080	2423282	LF82_0017	13730	ackA	0.683882	0.00450099	0.406647	1.47205e-11
LF82	277646	280090	LF82_0616	9595	fadE	4.37957	7.83215e-11	4.34119	1.47695e-11
LF82	3570612	3572234	LF82_1601	15974	pck	1.03225	0.843322	0.426434	1.47695e-11
LF82	2112058	2113362	LF82_1001	13194	hisD	1.46833	0.189211	3.32667	1.48113e-11
LF82	2481046	2481660	LF82_0597	13844	evgA	1.23885	0.101961	0.413321	1.51827e-11
LF82	4758036	4759268	LF82_1438	18157	nadR	0.522449	3.01323e-05	0.393189	1.71469e-11
plLF82	66910	67509	#N/A	18379	.	3.17294	4.5093e-13	2.74923	1.83011e-11
LF82	3972040	3972483	LF82_1352	16695	mioC	0.59676	4.60638e-05	0.430399	1.95364e-11
LF82	3892248	3893660	LF82_3361	16548	yicO	4.46499	0.00351878	11.5005	1.95892e-11
LF82	3199599	3200582	LF82_p495	15208	.	4.16239	4.08346e-10	3.89446	2.10223e-11
LF82	3864707	3866815	LF82_2165	16498	spoT	0.564137	1.67671e-06	0.430125	2.12585e-11
LF82	4149623	4150258	LF82_0635	17037	fdoI	0.66588	0.00948232	0.378855	2.14309e-11
LF82	1235175	1235402	LF82_p194	11480	.	3.76039	4.48527e-10	3.57983	2.18131e-11
LF82	2676452	2677300	LF82_3104	14180	yfhH	1.80102	0.00294715	2.7302	2.19003e-11
LF82	2880398	2881069	LF82_3145	14632	ygcF	0.730359	0.0228784	0.402232	2.22404e-11
LF82	1904973	1906295	LF82_2921	12790	yebA	0.942144	0.803982	2.3687	2.28758e-11
LF82	3555192	3556280	LF82_0141	15946	aroB	0.955659	0.926574	0.430801	2.55757e-11
LF82	1985533	1985898	LF82_0709	12962	fliO	0	4.31814e-11	0.0358155	2.60616e-11
LF82	614747	615157	LF82_1913	10215	rnk	0.498484	1.97869e-05	0.345214	2.74811e-11
LF82	3058650	3059309	LF82_1922	14936	rpiA	0.335324	2.61223e-12	0.392391	2.83088e-11
LF82	237962	238717	LF82_0862	9523	gloB	1.09675	0.60977	0.431531	2.8885e-11
LF82	1625843	1626034	LF82_2827	12231	ydfD	5.28157	1.94713e-09	5.26887	2.92177e-11
LF82	2724325	2724672	LF82_1941	14280	rplS	0.435033	9.30666e-12	0.393671	3.03378e-11
LF82	4255507	4255935	LF82_1933	17227	rplK	0.472819	1.08847e-09	0.388233	3.09647e-11
LF82	128002	130665	LF82_0014	9327	aceE	1.07791	0.776073	0.411534	3.11646e-11
LF82	2295823	2296167	LF82_3028	13506	yejG	2.80323	5.38143e-14	2.54332	3.1476e-11
LF82	11889	13805	LF82_0507	9117	dnaK	0.492358	2.19823e-08	0.403939	3.1488e-11
LF82	4376431	4377867	LF82_1520	17435	nrfA	6.0044	1.09615e-27	3.1637	3.19814e-11
LF82	3412783	3413175	LF82_1976	15626	rpsI	0.41664	5.47111e-13	0.389126	3.29501e-11
LF82	2567329	2568372	LF82_3624	14012	ypfG	1.42283	0.0923465	2.68143	3.29593e-11
LF82	3299148	3299516	LF82_3670	15388	yqjC	1.01754	0.938942	0.412662	3.3955e-11
LF82	3384945	3385931	LF82_1153	15572	kdsD	0.437617	2.07234e-08	0.404871	3.46235e-11
LF82	3490887	3491258	LF82_1936	15798	rplN	0.975812	0.932109	0.388011	3.55646e-11
LF82	2127428	2128804	LF82_p356	13228	.	0.998798	1	0.401524	4.07074e-11
LF82	1628958	1630238	LF82_1118	12237	intQ	4.05831	2.91825e-24	2.51828	4.07796e-11
LF82	2059986	2063888	LF82_p315	13088	.	0.481755	1.0791e-08	0.430494	4.10575e-11
LF82	1604208	1605716	LF82_p276	12169	.	1.4894	0.645711	6.64071	4.21133e-11
LF82	3284307	3284723	LF82_3230	15358	ygjM	0.887603	0.543426	0.377767	4.22009e-11
LF82	3848251	3849375	LF82_1851	16458	rfaG	0.621374	0.00021447	0.410379	4.71767e-11
LF82	795740	796666	LF82_2643	10576	ybiN	1.5345	0.365741	4.08039	4.97759e-11
LF82	3312010	3313230	LF82_2233	15418	tdcD	5.03489	5.23889e-09	5.38463	5.04273e-11
LF82	3040860	3041381	LF82_0677	14898	fldB	0.755587	0.036733	0.42566	5.08679e-11
LF82	2327850	2330522	LF82_1826	13582	rcsD	0.953596	0.783555	0.400735	5.1892e-11
LF82	4155335	4155889	LF82_p620	17045	.	14.7885	3.43728e-08	17.5958	5.20426e-11
LF82	801315	801608	LF82_p087	10586	.	5.61454	1.53113e-34	2.61604	5.20484e-11
LF82	2391723	2393393	LF82_1313	13676	menD	0.159005	4.82578e-13	0.270624	5.21799e-11
LF82	774327	775040	LF82_2629	10537	ybhM	5.38044	1.89935e-28	2.84989	5.2341e-11
LF82	1359618	1361603	LF82_0904	11730	gmr	2.85001	1.42946e-16	2.26668	5.26876e-11
LF82	3784309	3785487	LF82_2458	16346	xylR	0.84116	0.366369	0.364256	5.31343e-11
LF82	3120899	3121882	LF82_p468	15066	.	4.75992	1.25332e-17	3.33362	5.42195e-11
LF82	1566358	1566576	LF82_1276	12097	marB	1.2958	0.064959	2.27718	5.49957e-11
LF82	1495556	1497961	LF82_p235	11975	.	3.61469	0.000838867	6.39814	5.71251e-11
LF82	3788947	3790200	LF82_0200	16352	avtA	0.272709	2.63668e-21	0.431035	5.96876e-11
LF82	1863995	1865551	LF82_3595	12700	yoae	0.774943	0.0927791	0.407462	6.02245e-11
LF82	1768413	1770800	LF82_1639	12509	phet	0.591584	2.77291e-05	0.403116	6.2186e-11
LF82	2957806	2959386	LF82_p450	14770	.	4.15618	7.93025e-10	3.95157	6.32477e-11
LF82	139318	139680	LF82_2472	9337	yacL	0.501941	6.7856e-08	0.435776	6.64638e-11
LF82	3833591	3834550	LF82_3352	16430	yibQ	0.270444	1.17882e-08	0.281351	6.73262e-11
LF82	1939698	1940276	LF82_0694	12856	flhC	0.428227	3.23636e-12	0.441641	6.82839e-11
LF82	331500	332093	LF82_3511	9693	ykgB	1.88935	0.00632171	3.05102	7.08026e-11
LF82	946399	947799	LF82_0168	10830	asnS	0.368303	2.02606e-16	0.430328	7.11673e-11
LF82	3743231	3743422	LF82_0215	16266	bcsF	0.194262	6.44865e-10	0.222722	7.69235e-11
LF82	73783	74547	LF82_2467	9227	yabi	1.36465	0.147852	2.61016	7.96228e-11
LF82	722050	723165	LF82_p083	10419	.	4.39021	3.01732e-19	2.97892	8.11182e-11
LF82	1145746	1146003	LF82_0232	11262	bhsA	1.53211	0.000914089	2.29153	8.34824e-11
LF82	2119496	2120662	LF82_2358	13210	ugd	0.632166	0.000292515	0.416668	8.62752e-11
LF82	2647191	2648072	LF82_3108	14134	yfhR	4.8757	0.00132223	9.64302	8.70293e-11
LF82	3455880	3456059	LF82_3268	15704	yhdU	5.26672	3.48844e-12	4.55727	9.699e-11
LF82	1494446	1494817	LF82_p233	11971	.	2.85242	0.03855	7.59978	1.00249e-10
plLF82	89606	89794	#N/A	18411	.	0.0679132	2.42046e-10	0.098933	1.00257e-10
LF82	1281875	1282105	LF82_0288	11574	chaB	2.99242	2.74396e-17	2.28554	1.0194e-10
LF82	1404073	1404711	LF82_p216	11808	.	2.97994	4.63077e-13	2.57745	1.0482e-10
LF82	1790593	1791951	LF82_0292	12552	chbC	2.48825	9.38067e-06	3.03421	1.10543e-10
LF82	2154139	2155722	LF82_2975	13272	yegH	0.18653	2.17062e-20	0.385984	1.1098e-10
LF82	3983322	3984251	LF82_1819	16715	rbsK	0.532282	0.000176042	0.358728	1.11922e-10
LF82	29944	30765	LF82_0438	9153	dapB	0.882919	0.429575	0.447074	1.14025e-10
LF82	1872227	1872514	LF82_2929	12718	yebO	6.44795	2.64368e-39	2.65113	1.18508e-10
LF82	3931809	3933455	LF82_3366	16624	yidC	0.462564	2.23345e-10	0.436182	1.18738e-10
LF82	3860053	3860889	LF82_0487	16486	dinD	3.14618	1.12435e-17	2.32391	1.2137e-10
LF82	3535697	3536878	LF82_2326	15908	tsgA	0.630772	0.00293283	0.408468	1.35971e-10
LF82	403376	404470	LF82_0455	9817	ddlA	0.535514	2.45178e-06	0.437087	1.36902e-10
LF82	3895569	3896960	LF82_2367	16552	uhpT	0.821661	0.184036	0.43733	1.4227e-10
LF82	1234340	1235035	LF82_1349	11478	minC	0.284062	8.80344e-21	0.446088	1.48197e-10
plLF82	73943	74293	#N/A	18390	.	4.03767	2.20925e-23	2.52242	1.56509e-10
LF82	223838	224653	LF82_1329	9493	metQ	1.00608	0.989386	0.427148	1.57967e-10
LF82	4178291	4179037	LF82_0730	17093	fpr	0.699158	0.0351823	0.356988	1.63741e-10
LF82	1950373	1950870	LF82_0755	12880	ftnA	0.588597	4.61077e-05	2.33339	1.71463e-10
LF82	2783642	2783887	LF82_1517	14432	nrdH	1.37272	0.00994706	0.436242	1.86058e-10
LF82	2604398	2605864	LF82_0954	14074	guaB	0.840591	0.272801	2.29166	1.87209e-10
plLF82	52706	53089	#N/A	18361	.	2.77507	5.67333e-06	3.34188	1.89965e-10
LF82	2646270	2647073	LF82_2207	14132	suhB	3.19503	2.81278e-19	2.24581	1.90755e-10
LF82	4644900	4645463	LF82_1090	17959	idnK	2.06453	0.0369118	4.81405	1.99553e-10
LF82	3316812	3317156	LF82_2237	15426	tdcR	4.29215	1.97837e-06	4.99308	2.05606e-10
LF82	3452329	3453210	LF82_1723	15696	prmA	0.406902	5.45801e-09	0.380377	2.12045e-10
LF82	487739	488932	LF82_0024	9981	acrA	0.730786	0.0219044	0.44128	2.17504e-10
LF82	125350	125637	ESCLF0111	9317	.	3.26551	1.1981e-16	2.40859	2.20313e-10
LF82	2481665	2485258	LF82_0598	13846	evgS	0.628395	0.000237253	0.433126	2.3299e-10
LF82	1868767	1869225	LF82_3601	12708	yobD	0.137232	3.172e-13	0.25484	2.38077e-10
LF82	1261851	1263269	LF82_0481	11534	dhaM	0.341637	3.27131e-10	0.371113	2.43383e-10
LF82	3878943	3879257	LF82_p569	16520	.	6.5948	0.000426176	12.2269	2.61455e-10
LF82	3218813	3219631	LF82_p504	15248	.	0.990013	0.924573	0.449087	2.64052e-10
LF82	2641961	2642476	LF82_1035	14120	hscB	1.24483	0.37826	2.63506	2.66233e-10
plLF82	81589	82251	#N/A	18398	.	2.50311	1.45889e-11	2.27834	2.84167e-10
LF82	1794253	1795140	LF82_0303	12560	cho	2.50233	2.99781e-10	2.3478	2.91117e-10
LF82	3582325	3582900	LF82_0913	15994	gntY	0.615261	2.50129e-05	0.456331	3.02752e-10
LF82	1461399	1463054	LF82_1289	11901	mdoD	0.563703	4.5521e-05	0.440915	3.03669e-10
LF82	3349791	3351728	LF82_0457	15500	dead	0.385135	4.83334e-15	0.445803	3.17291e-10
LF82	1768109	1768408	LF82_1094	12507	ihfA	0.634678	0.00044446	0.411854	3.26337e-10
LF82	634893	635981	LF82_1895	10257	rlpA	0.451319	9.06319e-08	0.431217	3.39877e-10
LF82	2627885	2628316	LF82_1474	14100	ndk	0.339752	1.12743e-19	0.433071	3.62745e-10
LF82	2616675	2618852	LF82_p376	14082	.	3.89348	9.51016e-07	4.26721	3.71244e-10
LF82	3483149	3484138	LF82_1958	15768	rpoA	0.2872	4.52e-25	0.406725	3.78711e-10
LF82	1138903	1139280	LF82_2720	11246	ycfL	0.553618	2.69524e-05	0.430313	3.86178e-10
LF82	3005193	3006971	LF82_3164	14848	ygeV	2.56206	2.39706e-13	2.19773	3.95332e-10
LF82	4688297	4690246	LF82_p733	18027	.	2.03366	0.000753234	2.89587	4.76783e-10
LF82	1633338	1633679	LF82_3568	12245	ynfB	2.00019	1.33199e-07	2.20524	4.79849e-10
LF82	4222379	4225030	LF82_1696	17165	ppc	1.17762	0.225044	0.455476	4.83032e-10
LF82	3636122	3637438	LF82_2360	16084	ugpB	3.02907	5.33361e-15	2.3473	4.93903e-10
LF82	1888041	1888382	LF82_2936	12756	yebY	0.406265	5.975e-13	0.44497	5.00349e-10
LF82	2285759	2286745	LF82_3019	13490	yeiR	0.277161	2.14679e-08	0.283236	5.00349e-10
LF82	3728835	3730790	LF82_3326	16250	yhjK	0.321428	5.78941e-13	0.411182	5.05889e-10
LF82	4763934	4764260	LF82_2315	18167	trpR	0.884564	0.512716	0.361267	5.16095e-10
LF82	2984374	2985414	LF82_2219	14810	tas	0.570659	0.000155391	0.443351	5.22484e-10
LF82	4761907	4763844	LF82_2137	18165	slt	0.565992	4.50542e-06	0.455177	5.26299e-10
LF82	3650365	3650724	LF82_3302	16112	yhhM	0.496792	0.00011044	0.337225	5.28381e-10
LF82	4722498	4723469	LF82_p743	18083	.	5.13311	5.76267e-07	5.78217	5.393e-10
LF82	3306234	3307565	LF82_3240	15410	yhaO	1.69322	3.46149e-05	2.25985	5.40492e-10
LF82	341823	342584	LF82_p057	9711	.	5.78756	1.1441e-10	5.10147	5.52341e-10
LF82	4725983	4726888	LF82_3499	18087	yjjM	5.42485	2.16125e-16	3.932	5.70081e-10
LF82	428576	429646	LF82_1804	9863	queA	0.346506	4.27574e-10	0.374097	5.78172e-10
LF82	2290294	2292108	LF82_3024	13498	yejA	0.931486	0.726319	0.386651	5.89611e-10
LF82	1121597	1122556	LF82_1899	11208	rluC	0.443152	5.23889e-09	0.45	5.99627e-10
LF82	2435619	2436401	LF82_0129	13758	argT	7.39302	2.59288e-49	2.47451	6.39735e-10
LF82	4294623	4296347	LF82_0016	17293	aceK	3.57242	4.52429e-05	4.76134	6.79365e-10
LF82	4595133	4595474	LF82_3713	17875	ytfP	1.02973	0.819369	0.452403	6.98814e-10
LF82	1688245	1688940	LF82_2039	12345	rsxE	0.0570968	4.99033e-14	0.190612	7.06618e-10
LF82	4564530	4564925	LF82_1973	17819	rpsF	0.572458	2.56122e-06	0.422854	7.21215e-10
LF82	1327804	1328547	LF82_2750	11666	yciC	0.71127	0.0110711	0.447416	7.53509e-10
LF82	4058675	4059628	LF82_1330	16859	metR	7.29109	7.81605e-35	3.1119	8.02388e-10
LF82	665185	666333	LF82_1439	10323	nagA	0.847641	0.353723	0.444293	8.09893e-10
LF82	3355235	3355504	LF82_1982	15508	rpsO	3.52558	1.70342e-19	0.414962	8.22605e-10
LF82	4730734	4731228	LF82_3493	18093	yjjA	1.59373	0.0019062	2.24036	8.24892e-10
LF82	1850830	1851945	LF82_1908	12676	rnd	0.608674	0.000812933	0.434777	8.27087e-10
LF82	109486	112191	LF82_2102	9287	secA	0.79611	0.0862412	0.445949	8.3074e-10
LF82	1787115	1787873	LF82_0294	12544	chbG	1.05453	1	3.31436	8.41688e-10
LF82	3182761	3183255	LF82_3658	15176	yqhA	0.890889	0.354335	0.450325	8.47058e-10
LF82	3296831	3297607	LF82_0602	15382	exuR	0.985981	0.940549	0.464216	8.4963e-10
LF82	2921173	2921403	LF82_3158	14706	ygdI	9.28108	2.26313e-59	2.21756	8.87195e-10
LF82	712431	714197	LF82_2097	10407	sdhA	1.19034	0.335242	2.32093	9.27308e-10
LF82	1617027	1618172	LF82_p280	12203	.	1.30642	0.0614999	2.49839	9.38036e-10
LF82	1516535	1517188	LF82_0632	12003	fdnI	0.576604	7.80102e-05	0.44953	9.47088e-10
LF82	630135	630338	LF82_2224	10247	tatE	0.639024	0.000859879	0.42827	9.51476e-10
LF82	919273	920037	LF82_2674	10788	ycal	3.20479	6.77595e-18	2.27123	9.60836e-10
LF82	4636492	4637592	LF82_3474	17945	yjgP	0.826018	0.227738	0.464289	9.87793e-10
LF82	2196179	2197303	LF82_0624	13340	fbaB	3.25827	7.45981e-07	3.613	1.00456e-09
LF82	989543	991087	LF82_0102	10914	appC	3.71483	1.93344e-08	3.86055	1.00982e-09
LF82	1303190	1303279	LF82_2294	11612	tpr	2.81711	0.0464316	7.31118	1.06113e-09
LF82	957900	958442	LF82_2685	10848	ycbW	5.24329	2.39698e-36	2.18922	1.07174e-09
LF82	208898	212380	LF82_0504	9465	dnae	0.438875	1.94005e-10	0.463131	1.07174e-09
LF82	2159297	2162614	LF82_2974	13280	yegE	0.37767	2.56818e-08	0.374322	1.08047e-09
LF82	873936	874190	LF82_0373	10724	cspD	2.33692	2.17377e-11	2.23415	1.08306e-09
LF82	1315485	1315781	LF82_p209	11638	.	5.21366	1.34041e-08	5.10806	1.08306e-09
LF82	630438	631403	LF82_1199	10249	lipA	0.752139	0.0340046	0.465892	1.08524e-09
plLF82	73477	73788	#N/A	18389	.	2.4319	0.000749193	3.51483	1.16779e-09
LF82	755994	758255	LF82_2626	10501	ybhJ	1.88175	0.0162518	3.13045	1.16779e-09
LF82	3386515	3387090	LF82_3691	15576	yrbK	0.488094	2.22662e-08	0.465839	1.23557e-09
LF82	1003420	1003734	LF82_p101	10948	.	1.70329	0.248073	4.68679	1.23621e-09
LF82	3564263	3566398	LF82_3696	15964	yrfF	1.62991	0.000237593	2.1931	1.24371e-09
LF82	4658435	4658842	LF82_p721	17977	.	8.60432	6.5679e-05	13.244	1.25252e-09
LF82	578437	579090	LF82_1483	10147	nfsB	0.317102	1.18896e-19	0.459797	1.25782e-09
LF82	2685490	2686446	LF82_2017	14204	rseB	0.556078	6.41372e-06	2.29932	1.27474e-09
LF82	2770036	2771013	LF82_0367	14400	csiD	7.90125	1.44298e-11	6.41646	1.31949e-09
LF82	3887015	3887236	LF82_p573	16534	.	2.70423	0.144976	8.78582	1.32821e-09
LF82	465216	467087	LF82_1706	9937	ppiD	0.653594	0.000850293	0.444505	1.38766e-09
LF82	852436	853104	LF82_0155	10686	artM	0.455469	0.000123703	0.271291	1.39834e-09
LF82	4581624	4582484	LF82_3706	17855	ytfG	3.39168	3.78816e-08	3.69675	1.4047e-09
LF82	2450647	2452653	LF82_1360	13786	mnmC	0.369464	4.74171e-13	0.450546	1.42075e-09
LF82	4544189	4545487	LF82_1773	17773	purA	0.643126	0.000449173	0.459547	1.44789e-09
LF82	3632056	3632496	LF82_3297	16074	yhhA	0.889043	0.562573	0.402792	1.49954e-09
LF82	3378914	3380173	LF82_1415	15556	murA	0.498633	2.43308e-07	0.452723	1.5029e-09
LF82	1937762	1938688	LF82_1381	12852	motB	0.148028	4.06117e-34	0.461752	1.528e-09
LF82	98295	99611	LF82_1418	9267	murD	0.529352	0.000110863	0.36459	1.53146e-09
LF82	1910909	1911511	LF82_2922	12802	yebB	3.65866	0.00178372	6.76998	1.54093e-09
LF82	4389704	4391272	LF82_p656	17461	.	1.31876	0.0608297	0.430321	1.56369e-09
LF82	1230675	1231202	LF82_p192	11462	.	1.91122	0.162477	4.75664	1.61908e-09
LF82	1493023	1493694	LF82_p231	11967	.	5.01201	6.91125e-19	3.08672	1.77529e-09
LF82	4540174	4541454	LF82_0992	17765	hflX	0.755851	0.0285778	0.46043	1.82757e-09
LF82	2273255	2273914	LF82_3014	13468	yeiL	1.54602	0.0355369	2.62035	2.03883e-09
LF82	1447140	1448432	LF82_3555	11877	ynbD	1.6179	0.180754	4.60246	2.18092e-09
LF82	4666434	4666937	LF82_0664	17993	fimG	0.204645	1.24916e-19	0.427211	2.18349e-09
LF82	4031840	4033036	LF82_0986	16807	hemY	0.262693	2.64399e-11	0.350757	2.24205e-09
LF82	1191695	1192009	ESCLF1133	11372	.	2.42491	0.00434884	4.07191	2.33097e-09
LF82	365958	367544	LF82_1743	9753	prpR	3.99186	1.07019e-06	4.61731	2.38405e-09
LF82	201700	204132	LF82_2493	9451	yaet	0.215494	5.02071e-38	0.442645	2.387e-09
LF82	728189	728881	LF82_2279	10433	tolQ	0.393912	5.1201e-13	0.467815	2.48006e-09
LF82	523990	524799	LF82_2565	10049	ybbO	0.356963	1.90516e-09	0.400264	2.48981e-09
LF82	329366	330256	LF82_3510	9689	ykgA	2.83197	6.33991e-15	2.14375	2.57626e-09
LF82	1183416	1183718	LF82_p158	11348	.	5.74704	4.16572e-16	3.88818	2.79542e-09
LF82	2882766	2883914	LF82_p424	14638	.	2.15855	4.32436e-05	2.54212	2.80401e-09
LF82	537737	539098	LF82_0069	10073	allB	3.07664	3.64041e-08	3.05012	2.88181e-09
LF82	112737	112934	LF82_2470	9291	yacG	0.575526	0.00601313	0.328542	2.96286e-09
LF82	719775	720941	LF82_2197	10415	sucC	0.368461	4.20149e-10	0.430158	2.96956e-09
LF82	118841	119734	LF82_1434	9305	nadC	0.670839	0.0120758	0.403914	3.09219e-09
LF82	2906434	2907723	LF82_2096	14678	sdac	0.77359	0.0583838	0.477966	3.1119e-09
LF82	3484164	3484784	LF82_1971	15770	rpsD	0.333535	2.06341e-19	0.427078	3.18403e-09
LF82	3393484	3394137	LF82_0552	15596	elbB	0.914783	0.554483	0.461762	3.30464e-09
LF82	2815116	2816555	LF82_1508	14506	norV	3.0747	0.0294686	6.82326	3.37606e-09
LF82	568468	569151	LF82_0389	10133	cusR	2.74224	2.02543e-09	2.45976	3.46794e-09
LF82	3751303	3752910	LF82_0515	16284	dppA	2.04418	1.7184e-07	2.11566	3.55232e-09
LF82	1410322	1411272	LF82_2391	11820	uspE	0.631099	0.00043369	0.46254	3.55886e-09
LF82	1442693	1443553	LF82_2786	11869	ydbC	1.26915	0.33637	2.66339	3.63467e-09
LF82	275423	275935	LF82_p039	9589	.	3.38648	1.50756e-08	3.17756	3.86351e-09
LF82	720941	721810	LF82_2198	10417	sucD	0.383666	1.15773e-09	0.431392	3.95733e-09
LF82	4484609	4485007	LF82_p689	17643	.	0.794557	0.150731	0.376999	3.99195e-09
LF82	935333	939793	LF82_1412	10818	mukB	0.290959	5.2266e-15	0.452105	4.03973e-09
LF82	1341730	1342605	LF82_1898	11692	rluB	0.402001	1.3829e-11	0.468902	4.21708e-09
LF82	2745678	2747099	LF82_p389	14334	.	2.76811	0.000152479	3.63457	4.39532e-09
LF82	3015292	3016062	LF82_3646	14862	yqeC	4.78082	0.000631706	7.57814	4.47089e-09
LF82	1625658	1625846	LF82_0484	12229	dicB	4.33888	3.64575e-07	4.52246	4.54671e-09
LF82	3974180	3975631	LF82_2416	16701	viaA	0.166962	2.55129e-16	0.380289	4.58912e-09
LF82	35869	36264	LF82_0262	9161	caiF	0.542354	0.000244061	0.401093	4.69931e-09
LF82	3740438	3741190	LF82_3327	16260	yhjQ	0.679292	0.0146109	0.434631	4.70625e-09
LF82	1159498	1160292	LF82_1686	11286	potC	0.374798	7.51155e-05	0.229286	4.73454e-09
LF82	1138541	1138900	LF82_0995	11244	hinT	0.922384	0.745138	0.475193	4.73454e-09
LF82	3683717	3685759	LF82_1722	16176	prlC	0.405454	1.05499e-10	0.461638	4.73861e-09
LF82	206332	207120	LF82_1224	9459	lpxA	0.434087	1.46857e-11	0.478377	4.82071e-09
LF82	266780	267445	LF82_p031	9571	.	2.95372	4.34207e-07	3.08236	4.97077e-09
LF82	2441895	2442809	LF82_0011	13770	accD	0.597779	3.4086e-05	0.474977	5.00393e-09
LF82	929680	929862	LF82_2678	10804	ycaR	0.652204	0.0122677	0.399612	5.00975e-09
LF82	1684231	1686558	LF82_2037	12339	rsxC	0.377555	4.4281e-10	0.441339	5.26282e-09
LF82	1480679	1481197	LF82_3557	11943	yncA	1.00305	0.926049	0.461239	5.30168e-09
LF82	348681	349268	LF82_0221	9723	betI	1.74169	0.000150803	2.14023	5.45974e-09
LF82	2111153	2112052	LF82_1003	13192	hisG	3.21968	9.78032e-20	2.0832	5.49974e-09
LF82	4491650	4491862	ESCLF4306	17657	.	4.56218	7.83905e-31	2.10654	5.54049e-09
LF82	844772	845248	LF82_2663	10670	ybjN	0.520811	2.74462e-07	0.476261	5.5852e-09
LF82	727788	728192	LF82_2608	10431	ybgC	0.756566	0.0487656	0.471824	5.64082e-09
LF82	1766415	1766966	LF82_0251	12503	btuE	0.343871	9.57702e-11	0.43795	5.68358e-09
LF82	2108290	2109219	LF82_2970	13184	yeeY	2.5099	5.5087e-08	2.44556	5.82796e-09
LF82	1886714	1886989	LF82_2935	12748	yebW	2.53706	1.83854e-11	2.1509	5.84897e-09
LF82	324991	329241	LF82_p054	9687	.	2.65242	6.86991e-12	2.27537	5.86202e-09
LF82	1644007	1644702	LF82_3575	12265	ynfK	0.551916	7.27676e-05	0.468387	5.87416e-09
LF82	3852128	3852607	LF82_0331	16464	coad	0.164449	5.46236e-13	0.302332	5.93562e-09
LF82	1322068	1323528	LF82_0322	11652	cls	0.381332	9.7953e-09	0.417024	6.32988e-09
LF82	1102222	1102806	LF82_1887	11168	rimJ	0.6607	0.00462634	0.432775	6.75911e-09
LF82	734571	735614	LF82_1432	10459	nadA	0.976746	1	2.13439	6.76437e-09
LF82	4672715	4673098	LF82_3480	18003	yjiD	1.251	0.514361	2.80353	6.87319e-09
LF82	1698442	1698678	LF82_2852	12367	ydhI	2.438	1.05031e-11	2.06413	7.21405e-09
LF82	53773	54594	LF82_1163	9199	ksgA	0.383809	9.88808e-08	0.38157	7.34921e-09
LF82	2276251	2277192	LF82_3009	13474	yeiC	3.0185	2.03703e-09	2.69824	7.52831e-09
LF82	3597294	3598124	LF82_0869	16012	glpG	0.304177	1.42543e-10	0.38892	8.07554e-09
LF82	3228450	3229121	LF82_3213	15264	ygiB	1.02956	0.91372	0.475326	8.07554e-09
LF82	1709147	1710316	LF82_2858	12393	ydhP	3.06488	7.75973e-13	2.47688	8.66193e-09
LF82	3485224	3485580	LF82_1980	15774	rpsM	0.744983	0.0278681	0.43845	8.83245e-09
LF82	4302114	4303745	LF82_3421	17303	yjbB	0.866129	0.451884	0.389996	9.36778e-09
LF82	3604920	3605483	LF82_p530	16030	.	3.02861	0.00498053	5.18994	9.482e-09
LF82	204743	205768	LF82_1227	9455	lpxD	0.4694	2.51462e-10	0.454694	1.00308e-08
LF82	3844715	3845407	LF82_p561	16450	.	0.711721	0.00946435	0.481819	1.02513e-08
LF82	187245	188402	LF82_0281	9423	cdaR	1.09479	0.834763	2.27835	1.02669e-08
LF82	2996066	2996902	LF82_1155	14832	kduI	4.62567	2.38712e-07	4.87834	1.02803e-08
LF82	2514773	2515144	LF82_3080	13900	yfeD	0.665386	0.00514025	0.479536	1.11524e-08
LF82	4566865	4568133	LF82_p705	17829	.	1.75548	7.67662e-06	2.06497	1.14224e-08
LF82	1882187	1884820	LF82_2933	12742	yebT	0.422651	1.09686e-08	0.451149	1.16995e-08
LF82	958439	959548	LF82_2686	10850	ycbX	0.422372	1.25273e-05	0.355707	1.17962e-08
LF82	335383	336102	LF82_3514	9701	ykgE	1.85784	0.000880437	2.46685	1.17962e-08
LF82	182444	183244	LF82_0252	9415	btuF	0.62595	0.00545797	0.384106	1.19816e-08
LF82	1082477	1083010	LF82_3536	11128	ymdB	0.553915	0.00030568	0.424735	1.20317e-08
LF82	747580	748353	LF82_1372	10485	modA	0.25894	6.26026e-19	0.466668	1.21395e-08
LF82	2085487	2086296	LF82_p330	13132	.	3.88318	0.000453845	6.16695	1.22708e-08
LF82	4629228	4629731	LF82_3473	17935	yjgM	2.13114	1.75988e-05	2.46497	1.26547e-08
LF82	1789342	1790184	LF82_0295	12548	chbR	1.84541	6.67425e-07	2.04689	1.32194e-08
LF82	3167902	3168594	LF82_3208	15146	yghT	2.80138	0.000925811	3.78937	1.32328e-08
[truncated: 2,992 more rows]

## Sheet: THP1 vs Raw comparison
Supplementary data 2
[truncated: 4,494 more rows]
