# Supplementary material for: The Crohn’s disease-related bacterial strain LF82 assembles biofilm-like communities to protect itself from phagolysosomal attack
Source: Commun Biol. 2021 May 25;4:627. doi: 10.1038/s42003-021-02161-7 (PMC8149705; doi:10.1038/s42003-021-02161-7)
Supplement: Supplementary file 7 — Supplementary Data 4 [file 42003_2021_2161_MOESM7_ESM.xlsx]

## Sheet: All genes
Supplementary data 4
start_coord	end_coord	strand	length	locus_type	locus_tag	gene_symbol	description	Nomalized Mariner Insertion Density in the library rep1	Nomalized Mariner Insertion Density after 3x24h in LB rep1	Nomalized Mariner Insertion Density after 3x24h in Macrophages rep1	Nomalized Mariner Insertion Density in the library rep2	Nomalized Mariner Insertion Density after 3x24h in LB rep2	Nomalized Mariner Insertion Density after 3x24h in Macrophages rep2	Average [3x24h in macrophages]/[3x24h in LB]	Average [3x24h in macrophages]/[library]	Average [3x24h in LB]/[library]	Average insertion density in the library
1	2463	+	820	CDS	LF82_2259	thrA	bifunctional aspartokinase/homoserine dehydrogenase I	34.2335	35.1561	25.0755	35.2252	32.6423	38.4821	0.93745	0.915042	0.976096	34.7293
2465	3397	+	310	CDS	LF82_2260	thrB	Homoserine kinase	26.9698	12.7861	24.725	21.4669	10.4144	36.8974	2.65608	1.27223	0.478987	24.2183
3398	4684	+	428	CDS	LF82_2261	thrC	Threonine synthase	14.289	11.0601	11.6014	8.80087	1.85972	6.77707	1.42251	0.795953	0.559543	11.5449
4898	5194	+	98	CDS	LF82_2465	yaaX	Uncharacterized protein yaaX	24.4321	26.5888	21.5525	8.04478	13.018	11.7971	0.842015	1.02687	1.21954	16.2384
5244	6020	-	258	CDS	LF82_2459	yaaA	UPF0246 protein yaaA	37.0241	26.2537	22.7594	34.8406	12.3981	32.1283	1.42006	0.763765	0.537842	35.9323
6090	7520	-	476	CDS	LF82_2462	yaaJ	Uncharacterized transporter yaaJ	40.0606	25.9785	52.1801	35.0088	15.2406	43.1235	2.31212	1.26954	0.549081	37.5347
7799	8752	+	317	CDS	LF82_2216	talB	Transaldolase B	25.5259	42.3102	3.99538	23.3897	43.0942	22.5383	0.310683	0.542438	1.74595	24.4578
8867	9454	+	195	CDS	LF82_1379	mog	Molybdopterin biosynthesis mog protein	9.71883	4.51168	0.795783	10.3573	20.0278	7.87762	0.353448	0.432027	1.22232	10.038
9659	10225	-	188	CDS	LF82_2460	yaaH	Inner membrane protein yaaH	33.152	29.8733	47.0361	31.163	24.3003	24.6987	1.32416	1.11537	0.842318	32.1575
10374	11087	-	237	CDS	LF82_2464	yaaW	UPF0174 protein yaaW	25.4107	28.2995	33.3632	34.6137	32.5451	50.2633	1.37443	1.39321	1.01366	30.0122
11113	11517	-	134	CDS	LF82_2461	yaaI	UPF0412 protein yaaI	18.4658	21.3493	8.27615	23.3722	15.6217	25.9035	0.9245	0.816951	0.883668	20.919
11889	13805	+	638	CDS	LF82_0507	dnaK	chaperone protein dnaK	1.88486	0.213279	0.526664	1.66285	0	1.47863	9.40221	0.565237	0.0601175	1.77385
13894	15024	+	376	CDS	LF82_0506	dnaJ	chaperone protein dnaJ	4.22558	1.73405	1.61925	10.0514	0	1.30958	1.689	0.205143	0.121458	7.13848
15129	15281	-	50	CDS	LF82_1022	hokC	Protein hokC	8.09903	19.9416	5.68985	24.1344	0	33.8854	1.98455	1.22777	0.618664	16.1167
15330	15384	+	55	RNA	LF82_s2153	sokC	-	30.7763	17.009	21.7249	50.1741	26.0361	48.1925	1.62428	0.863707	0.531747	40.4752
15896	16657	+	253	CDS	LF82_001	-	hypothetical protein	4.66658	5.25074	9.75403	4.83897	3.71944	6.81293	1.84689	1.74287	0.943678	4.75278
16677	18170	+	497	CDS	LF82_002	-	hypothetical protein (EC 3168)	21.6047	23.3656	46.5254	19.0191	12.6662	21.939	1.90011	1.68533	0.886963	20.3119
18299	19558	+	419	CDS	LF82_003	-	hypothetical protein	17.5258	15.0379	12.3464	17.0752	9.39006	19.0104	1.28364	0.906239	0.705992	17.3005
19793	20959	+	388	CDS	LF82_1484	nhaA	Na(+)/H(+) antiporter 1	22.8291	1.09972	2.97424	17.8626	1.62726	2.25902	1.91907	0.128608	0.0670155	20.3459
21019	21924	+	301	CDS	LF82_1486	nhaR	Transcriptional activator protein nhaR	23.95	22.8742	16.1089	29.306	31.6152	27.1083	0.79313	0.8115	1.02316	26.628
22020	22283	-	87	CDS	LF82_1987	rpsT	30S ribosomal protein S20	0.719913	0.260675	0.459786	0.846819	0	1.67335	8.18313	1.36152	0.166381	0.783366
22386	22604	+	72	CDS	LF82_2466	yaaY	Uncharacterized protein yaaY	0	0.335153	0.295577	2.17754	0	0	0.881915	0.135739	0.153914	1.08877
22612	23553	+	313	CDS	LF82_1882	ribF	riboflavin biosynthesis protein ribF	0.636352	0	0.369471	0.816576	0	1.39844	#DIV/0!	1.21679	0	0.726464
23596	26412	+	938	CDS	LF82_1096	iles	Isoleucyl-tRNA synthetase	1.6873	0.553934	0.229893	1.90534	0	2.30086	4.56869	0.704426	0.154186	1.79632
26412	26906	+	164	CDS	LF82_1235	lspA	Lipoprotein signal peptidase	1.61981	0.558589	4.2366	1.45169	0	3.01203	12.9767	2.35997	0.181862	1.53575
27014	27463	+	149	CDS	LF82_0675	fkpB	FKBP-type 16 kDa peptidyl-prolyl cis-trans isomerase	4.85942	4.69215	0.229893	14.9605	11.5716	10.7094	0.672621	0.551937	0.820577	9.90995
27465	28415	+	316	CDS	LF82_1131	ispH	4-hydroxy-3-methylbut-2-enyl diphosphate reductase	1.4329	1.17304	1.75072	1.56336	0	2.31695	3.46764	1.35758	0.3915	1.49813
28481	29395	+	304	CDS	LF82_1885	rihC	Nonspecific ribonucleoside hydrolase rihC	28.8952	25.3527	46.9872	29.0104	35.2747	32.5494	1.31189	1.37355	1.047	28.9528
29418	29783	+	121	CDS	LF82_004	-	hypothetical protein	12.2385	13.0337	13.2188	26.6748	5.7858	22.0882	1.87609	0.907326	0.483627	19.4567
29944	30765	+	273	CDS	LF82_0438	dapB	Dihydrodipicolinate reductase	0.269968	0.195506	0	1.48193	0	1.00401	5.13544	0.573097	0.111597	0.875951
31221	32369	+	382	CDS	LF82_0265	carA	Carbamoyl-phosphate synthase small chain	15.571	0.227039	1.00115	27.945	5.03924	0.777298	0.337704	0.0408687	0.121019	21.758
32387	35608	+	1073	CDS	LF82_0266	carB	Carbamoyl-phosphate synthase large chain	18.337	0.300779	1.40588	21.1379	2.00278	1.54463	1.28085	0.074744	0.0583549	19.7375
35616	35840	-	74	CDS	LF82_746	-	-	15.3259	16.4225	13.3692	29.7038	4.00555	30.352	2.14025	0.970941	0.453658	22.5148
35869	36264	+	131	CDS	LF82_0262	caiF	Transcriptional activatory protein caiF	14.3353	9.38429	5.3795	6.60519	0	7.68068	1.39171	0.623681	0.448142	10.4702
36383	36973	-	196	CDS	LF82_0261	caiE	Carnitine operon protein caiE	17.0703	18.9491	15.9157	11.9206	20.0278	25.4864	1.06222	1.42811	1.34445	14.4954
36979	37872	-	297	CDS	LF82_0260	caiD	Carnitinyl-CoA dehydratase	13.8493	8.68047	9.41412	5.33496	10.4144	14.6084	1.25806	1.25219	0.99534	9.59215
37873	39441	-	522	CDS	LF82_0259	caiC	crotonobetaine/carnitine-CoA ligase	26.1483	31.6002	55.7373	35.4109	24.442	39.7096	1.70313	1.55049	0.91038	30.7796
39499	40716	-	405	CDS	LF82_0258	caiB	Crotonobetainyl-CoA:carnitine CoA-transferase	42.9617	39.9366	47.823	41.2247	43.788	55.038	1.22856	1.22182	0.994514	42.0932
40844	41986	-	380	CDS	LF82_0257	caiA	Crotonobetainyl-CoA dehydrogenase	17.8179	21.1147	23.8204	20.1934	24.0333	19.3079	0.955266	1.13462	1.18775	19.0056
42017	43531	-	504	CDS	LF82_0263	caiT	L-carnitine/gamma-butyrobetaine antiporter	56.4232	50.7013	45.4422	56.5017	80.0369	67.2687	0.862112	0.998105	1.15774	56.4624
44004	44774	+	256	CDS	LF82_0669	fixA	Protein fixA	10.3359	12.7358	5.81301	13.5491	22.3166	13.9127	0.562748	0.825862	1.46755	11.9425
44789	45730	+	313	CDS	LF82_0670	fixB	Protein fixB	14.0923	15.0149	13.966	9.3997	33.8469	16.7168	0.62795	1.30609	2.07993	11.746
45781	47067	+	428	CDS	LF82_0671	fixC	Protein fixC	21.162	26.8663	20.6236	24.667	33.5949	33.3267	0.892311	1.17721	1.31928	22.9145
47064	47351	+	95	CDS	LF82_0672	fixX	Ferredoxin-like protein fixX	19.4377	9.38429	5.68985	9.52672	26.0361	36.1444	1.18108	1.44433	1.22289	14.4822
47410	48741	+	443	CDS	LF82_2463	yaaU	metabolite transport protein yaaU	23.3443	23.8057	19.6558	29.0658	12.2523	30.3861	1.38782	0.954815	0.687998	26.205
48849	49379	+	176	CDS	LF82_1159	kefF	glutathione-regulated potassium-efflux system ancillary	13.4002	9.38429	6.95949	14.088	18.9353	22.1795	1.02893	1.06005	1.03025	13.7441
49372	51234	+	620	CDS	LF82_1158	kefC	glutathione-regulated potassium-efflux system protein	18.1328	22.8742	22.2421	21.0293	40.5006	17.6538	0.629525	1.01874	1.61827	19.5811
51426	51905	+	159	CDS	LF82_0721	folA	Dihydrofolate reductase	0.404951	0.439889	0.25863	0.793893	0	3.20028	7.86315	2.88521	0.366927	0.599422
51991	52224	+	77	CDS	LF82_005	-	antitoxin of gyrase inhibiting toxin-antitoxin system (CcdA-like protein)	1.21485	1.4663	0.517259	5.39847	0	1.50602	1.37985	0.305939	0.221718	3.30666
52227	52541	+	104	CDS	LF82_006	-	toxin of gyrase inhibiting toxin-antitoxin system	30.6683	27.5273	20.2766	34.3809	24.3003	33.3331	1.03439	0.824141	0.796745	32.5246
52538	53386	-	282	CDS	LF82_0097	apaH	bis(5'-nucleosyl)-tetraphosphatase, symmetrical	20.1739	0.746478	1.03452	6.23567	0	2.46439	4.68722	0.132486	0.0282654	13.2048
53393	53770	-	125	CDS	LF82_0096	apaG	Protein apaG	29.6549	38.8004	9.07193	29.7038	64.0888	6.25576	0.148973	0.258221	1.73335	29.6794
53773	54594	-	273	CDS	LF82_1163	ksgA	Dimethyladenosine transferase	45.8045	0.52135	2.52882	29.7798	0	2.34269	9.34404	0.0644514	0.00689759	37.7922
54591	55580	-	329	CDS	LF82_1605	pdxA	4-hydroxythreonine-4-phosphate dehydrogenase	26.4352	20.2701	11.7521	17.4784	20.8289	24.5782	0.883972	0.827314	0.935905	21.9568
55580	56866	-	428	CDS	LF82_2209	surA	chaperone surA	2.29472	0.195506	1.20694	2.54046	0	1.38051	13.2346	0.53513	0.0404341	2.41759
56919	59273	-	784	CDS	LF82_1112	imp	LPS-assembly protein	0.971883	0.592692	1.87302	1.17663	0	1.87063	6.31635	1.74244	0.275861	1.07426
59528	60343	+	271	CDS	LF82_0492	djlA	DnaJ-like protein djlA	24.4591	15.6014	30.1045	30.9936	13.018	23.3432	1.86753	0.963844	0.516106	27.7263
60461	61120	-	219	CDS	LF82_1897	rluA	ribosomal large subunit pseudouridine synthase A	29.2518	29.8089	27.2626	18.6798	9.18921	18.7809	1.18066	0.960608	0.81362	23.9658
61132	64038	-	968	CDS	LF82_0987	hepA	RNA polymerase-associated protein rapA	23.0945	9.34875	2.72737	22.9796	18.9353	5.56769	0.293277	0.180037	0.613883	23.037
64203	66554	-	783	CDS	LF82_1683	polB	DNA polymerase II	21.7438	24.4946	46.115	24.3712	31.7729	27.5167	1.3086	1.5967	1.22015	23.0575
66629	67324	-	231	CDS	LF82_0108	arad	L-ribulose-5-phosphate 4-epimerase	20.8083	20.5733	19.4171	17.9786	36.05	21.5476	0.723461	1.05615	1.45985	19.3934
67439	68941	-	500	CDS	LF82_0105	araA	L-arabinose isomerase	27.5873	24.7071	16.423	24.2931	27.6633	19.2958	0.682041	0.688483	1.00944	25.9402
68952	70652	-	566	CDS	LF82_0106	araB	ribulokinase	29.8385	29.1407	27.2242	33.4939	41.1096	42.8818	0.997945	1.10695	1.10923	31.6662
70991	71836	+	281	CDS	LF82_0107	arac	Arabinose operon regulatory protein	14.4625	13.2386	13.5226	23.3178	1.85972	21.5145	2.32061	0.927391	0.399633	18.8902
72351	73199	+	282	CDS	LF82_007	-	hypothetical protein	4.85942	4.47492	8.73593	7.00978	0	5.74517	3.23606	1.22006	0.377019	5.9346
73206	73628	+	140	CDS	LF82_008	-	hypothetical protein	3.18899	3.66574	4.91396	7.93893	0	8.84784	3.75417	1.23669	0.329418	5.56396
73783	74547	+	254	CDS	LF82_2467	yabi	Inner membrane protein yabi	5.42635	4.69215	4.65533	5.58901	0	3.16263	1.66618	0.709733	0.425964	5.50768
74661	75359	-	232	CDS	LF82_2257	thiQ	Thiamine import ATP-binding protein thiQ	11.2307	9.5407	7.17266	17.7832	20.8289	6.82727	0.460986	0.482526	1.04673	14.5069
75343	76953	-	536	CDS	LF82_2256	thiP	Thiamine transport system permease protein thiP	21.9686	18.4753	16.229	11.9084	19.5271	19.0134	0.927375	1.04031	1.12178	16.9385
76929	77912	-	327	CDS	LF82_2229	tbpA	Thiamine-binding periplasmic protein	21.7174	22.5049	68.8913	21.5469	9.64299	22.5345	2.84391	2.11319	0.74306	21.6321
78076	79731	-	551	CDS	LF82_2130	sgrR	Uncharacterized protein yabN	22.0698	25.8655	21.5697	24.8965	18.2253	23.042	1.01182	0.949866	0.938773	23.4832
80059	80664	-	201	CDS	LF82_1181	leuD	3-isopropylmalate dehydratase small subunit	6.07427	16.227	7.06921	11.8555	21.6967	16.0642	0.609997	1.29022	2.11513	8.96487
80675	82075	-	466	CDS	LF82_1180	leuC	3-isopropylmalate dehydratase large subunit	35.4557	34.9956	38.4496	33.3082	15.9109	42.8378	1.5968	1.18212	0.740308	34.382
82078	83169	-	363	CDS	LF82_1179	leuB	3-isopropylmalate dehydrogenase	65.1443	62.834	65.5795	73.4524	83.7683	114.457	1.22806	1.299	1.05776	69.2984
83169	84740	-	523	CDS	LF82_1178	leuA	2-isopropylmalate synthase	39.5952	33.21	29.5642	31.3888	50.915	39.558	0.821661	0.973772	1.18513	35.492
85576	86520	+	314	CDS	LF82_1183	leuO	HTH-type transcriptional regulator leuO	38.5604	33.4315	29.1389	40.5768	39.0541	62.416	1.26308	1.15691	0.91595	39.5686
86838	88562	+	574	CDS	LF82_1108	ilvI	acetolactate synthase isozyme III large subunit	30.5351	29.8001	22.1871	28.8639	34.3455	38.836	0.951322	1.02734	1.07991	29.6995
88565	89056	+	163	CDS	LF82_1107	ilvH	acetolactate synthase isozyme III small subunit	21.0575	31.8396	26.8975	15.9686	26.0361	35.7141	1.08183	1.69101	1.56311	18.513
89236	90240	+	334	CDS	LF82_0745	fruR	Fructose repressor	34.6233	0.586518	1.12073	14.2901	0	1.25501	4.05058	0.0485703	0.011991	24.4567
90842	91300	+	152	CDS	LF82_1389	mraZ	Protein mraZ	11.5006	11.965	46.7602	13.4644	10.4144	22.289	3.08539	2.76584	0.89643	12.4825
91302	92243	+	313	CDS	LF82_1387	mraW	S-adenosyl-L-methionine-dependent methyltransferase	3.08534	1.45233	0.689679	3.2663	2.47963	1.57773	0.576662	0.35698	0.619045	3.17582
92240	92605	+	121	CDS	LF82_0762	ftsL	Cell division protein ftsL	0.899892	0.52135	1.14946	0.282273	0	0.66934	3.48865	1.53854	0.441013	0.591082
92621	94387	+	588	CDS	LF82_0760	ftsI	Peptidoglycan synthetase ftsI	1.00624	0.177733	0.532934	1.27023	0	1.50602	11.472	0.895662	0.0780738	1.13824
94374	95861	+	495	CDS	LF82_1419	murE	UDP-N-acetylmuramoylalanyl-D-glutamate--2	1.48847	0.317037	0.894719	1.5792	0	1.38391	7.18725	0.742786	0.103348	1.53384
95858	97216	+	452	CDS	LF82_1420	murF	UDP-N-acetylmuramoyl-tripeptide--D-alanyl-D-alanine ligase	1.71798	0.497652	0.689679	1.15475	0	2.09929	5.60426	0.970845	0.173233	1.43636
97210	98292	+	360	CDS	LF82_1388	mraY	Phospho-N-acetylmuramoyl-pentapeptide-transferase	1.36405	0.370433	0.871173	1.67135	0	2.37792	8.77108	1.0704	0.122037	1.5177
98295	99611	+	438	CDS	LF82_1418	murD	UDP-N-acetylmuramoylalanine--D-glutamate ligase	1.3816	0.690022	0.547686	1.27023	0	3.18921	5.41562	1.40918	0.260206	1.32591
99611	100855	+	414	CDS	LF82_0765	ftsW	Cell division protein ftsW	1.54447	0.218239	0.721757	1.24069	0	1.96132	12.2942	0.96335	0.0783581	1.39258
100852	101919	+	355	CDS	LF82_1421	murG	UDP-N-acetylglucosamine--N-acetylmuramyl-(pentapeptide)	2.04858	0.483015	1.15623	1.56911	1.53153	3.54357	2.33292	1.29912	0.556862	1.80884
101973	103448	+	491	CDS	LF82_1417	murC	UDP-N-acetylmuramate--L-alanine ligase	0.539935	0.300779	0.371366	0.977099	0	1.08124	4.82949	0.957531	0.198268	0.758517
103441	104361	+	306	CDS	LF82_0456	ddlB	D-alanine--D-alanine ligase B	16.6745	18.2856	12.5359	14.9439	13.7838	17.0977	0.924048	0.937229	1.01427	15.8092
104363	105193	+	276	CDS	LF82_0764	ftsQ	Cell division protein ftsQ	3.32486	0.370433	0.762277	2.94158	0	4.12173	13.1846	0.77939	0.0591137	3.13322
105190	106452	+	420	CDS	LF82_0757	ftsA	Cell division protein ftsA	0.937782	0.49391	0.871173	0.80225	0	0.39632	2.56624	0.728431	0.283851	0.870016
106513	107664	+	383	CDS	LF82_0768	ftsZ	Cell division protein ftsZ	1.29584	2.97169	3.03459	1.60896	0	2.20882	1.76445	1.80508	1.02303	1.4524
107765	108682	+	305	CDS	LF82_1226	lpxC	UDP-3-O-[3-hydroxymyristoyl] N-acetylglucosamine	0.404951	0.418942	0.960624	1.45169	0	1.1833	5.11747	1.15473	0.225645	0.928321
108912	109424	+	170	CDS	LF82_2108	secM	Secretion monitor	2.19831	0.50273	2.21683	1.08877	0	1.07573	6.54934	1.00167	0.152941	1.64354
109486	112191	+	901	CDS	LF82_2102	secA	Preprotein translocase subunit secA	0.634789	0.317037	0.419399	1.75086	0	1.75023	6.84347	0.909454	0.132894	1.19282
112251	112649	+	132	CDS	LF82_1429	mutT	Mutator mutT protein	36.6325	26.3482	27.6933	25.4046	32.0444	33.364	1.04563	0.984206	0.941253	31.0186
112737	112934	-	65	CDS	LF82_2470	yacG	UPF0243 zinc-binding protein yacG	5.66932	11.7304	24.8284	24.1344	0	15.0602	3.40046	1.33838	0.393588	14.9018
112944	113687	-	247	CDS	LF82_2469	yacF	UPF0289 protein yacF	32.3961	20.5026	22.6694	21.2073	13.584	10.6076	0.976247	0.620801	0.635905	26.8017
113687	114307	-	206	CDS	LF82_0332	coae	Dephospho-CoA kinase	1.51857	1.61293	3.36218	2.85802	0	4.89455	5.11911	1.88657	0.368535	2.18829
114532	115575	+	347	CDS	LF82_0955	guac	GMP reductase	18.3578	20.2349	16.7247	11.9613	19.5271	24.0962	1.02663	1.34638	1.31145	15.1596
115610	116812	-	400	CDS	LF82_1015	hofC	Protein transport protein hofC	30.9563	20.9192	38.9094	26.4631	24.5896	21.7536	1.33299	1.05649	0.792568	28.7097
116802	118187	-	461	CDS	LF82_1014	hofB	Protein transport protein hofB	21.5729	23.9406	14.5303	23.0951	43.788	27.7244	0.623882	0.945973	1.51627	22.334
118197	118637	-	146	CDS	LF82_1700	ppdD	Prepilin peptidase-dependent protein D	26.0249	18.4558	11.3107	11.0087	34.7148	14.6586	0.488415	0.701237	1.43574	18.5168
118841	119734	-	297	CDS	LF82_1434	nadC	Nicotinate-nucleotide pyrophosphorylase [carboxylating]	32.9144	19.707	13.7384	17.3767	12.4973	24.8191	1.19728	0.766686	0.640358	25.1456
119822	120373	+	183	CDS	LF82_0086	ampD	Protein ampD	33.8253	19.1826	19.3516	25.7035	27.5676	17.5407	0.789135	0.619737	0.785338	29.7644
120370	121224	+	284	CDS	LF82_0087	ampE	Protein ampE	56.7607	54.9372	37.8461	62.5588	110.653	66.0137	0.627208	0.870435	1.38779	59.6597
121267	122637	-	456	CDS	LF82_0151	aroP	Aromatic amino acid transport protein aroP	29.8796	24.3405	22.2052	24.3158	26.0361	29.1522	1.01947	0.947632	0.929536	27.0977
123165	124946	+	593	CDS	LF82_009	-	Uropathogenic specific protein (EC 31211)	31.922	29.8123	37.5454	25.6834	22.2259	33.5364	1.36595	1.23394	0.903356	28.8027
124952	125242	+	96	CDS	LF82_010	-	hypothetical protein	0.629924	0.260675	0.574732	1.97591	2.8929	1.84069	0.765931	0.926926	1.2102	1.30292
125350	125637	+	95	CDS	LF82_747	-	-	3.02364	2.50248	2.62078	5.08092	0	6.42567	3.61499	1.11622	0.308774	4.05228
125640	125933	+	97	CDS	LF82_011	-	hypothetical protein	2.47735	1.51805	1.94733	2.24158	3.06307	2.30332	0.927863	0.900765	0.970796	2.35947
126085	126330	+	81	CDS	LF82_748	-	-	9.82007	8.65115	8.53478	10.0031	0	8.65959	1.98752	0.867389	0.436417	9.91156
126331	126621	+	96	CDS	LF82_012	-	hypothetical protein	29.6193	19.2713	18.9169	24.3158	0	15.2753	1.77425	0.633951	0.357306	26.9676
127077	127841	+	254	CDS	LF82_1604	pdhR	Pyruvate dehydrogenase complex repressor	21.5203	13.9089	2.06904	13.2467	7.43888	7.31493	0.439577	0.269911	0.614024	17.3835
128002	130665	+	887	CDS	LF82_0014	aceE	Pyruvate dehydrogenase E1 component	2.35972	0.434458	0.894028	3.66955	0	1.45024	5.39584	0.388814	0.0720582	3.01463
130680	132572	+	630	CDS	LF82_0015	aceF	Dihydrolipoyllysine-residue acetyltransferase component	1.25985	0.0651687	0.747152	2.61103	0	0.66934	21.7358	0.365936	0.0168357	1.93544
132780	134204	+	474	CDS	LF82_1218	lpd	Dihydrolipoyl dehydrogenase	0.58902	0.586518	0.235118	1.15475	0	1.50602	2.96859	0.998486	0.33635	0.871887
134446	136191	-	581	CDS	LF82_2471	yach	Uncharacterized protein yach	38.8429	31.2028	22.0973	36.1253	91.647	39.3974	0.500568	0.820276	1.63869	37.4841
136546	139143	+	865	CDS	LF82_0019	acnB	aconitate hydratase 2	2.24973	0.391012	0.76631	3.29319	0	2.8447	9.23502	0.651463	0.0705427	2.77146
139318	139680	+	120	CDS	LF82_2472	yacL	UPF0231 protein yacL	22.8393	27.6837	29.5872	38.1069	10.4144	41.566	1.86763	1.16748	0.625111	30.4731
139718	140512	-	264	CDS	LF82_2160	speD	S-adenosylmethionine decarboxylase proenzyme	41.4433	37.9949	34.4167	49.8797	13.9706	33.867	1.31402	0.747715	0.56903	45.6615
140528	141394	-	288	CDS	LF82_2161	speE	Spermidine synthase	28.3745	22.7326	23.4015	31.5367	17.9559	21.9151	1.11374	0.756396	0.679147	29.9556
141500	141847	-	115	CDS	LF82_2468	yacC	Uncharacterized protein yacC	12.3105	11.965	10.5521	10.924	10.4144	21.6866	1.44055	1.38754	0.963198	11.6172
142013	143563	+	516	CDS	LF82_0383	cueO	Blue copper oxidase cueO	23.0822	29.3259	18.88	31.5017	35.1487	37.048	0.867441	1.02462	1.1812	27.292
143828	146218	-	796	CDS	LF82_0815	gcd	Quinoprotein glucose dehydrogenase	11.5831	17.5734	11.2821	17.5915	28.4923	20.4591	0.689041	1.08797	1.57897	14.5873
146424	146960	+	178	CDS	LF82_1031	hpt	hypoxanthine phosphoribosyltransferase	29.327	17.0399	3.92028	26.8754	8.22192	19.9745	0.945886	0.425156	0.44948	28.1012
147001	147663	-	220	CDS	LF82_0264	can	Carbonic anhydrase 2	0.566932	0.821126	0.310356	1.6513	0	3.16263	4.22955	1.56566	0.370172	1.10911
147772	148698	+	308	CDS	LF82_2477	yadG	Uncharacterized ABC transporter ATP-binding protein	11.1868	9.67755	8.72875	13.3374	19.5271	16.1897	0.853235	1.01608	1.19085	12.2621
148695	149465	+	256	CDS	LF82_2478	yadH	Inner membrane transport permease yadH	31.5862	24.2428	20.0007	26.4631	43.3935	43.549	0.93958	1.09475	1.16515	29.0247
149570	150010	+	146	CDS	LF82_2479	yadI	phosphotransferase enzyme IIA component yadI	48.7099	41.8942	22.7594	29.5782	7.43888	40.2321	1.27686	0.804612	0.630148	39.144
150074	151303	+	409	CDS	LF82_2476	yadE	Uncharacterized protein yadE	21.0575	29.1003	32.269	28.7267	28.0389	29.8886	1.08783	1.24854	1.14774	24.8921
151307	151687	-	126	CDS	LF82_1594	panD	Aspartate 1-decarboxylase	15.3882	27.5664	25.863	33.026	19.5271	53.8401	1.69244	1.64628	0.972721	24.2071
151961	152845	+	294	CDS	LF82_2475	yadD	Uncharacterized protein yadD	33.8483	30.8226	28.1104	41.9614	44.8898	35.7289	0.843182	0.842099	0.998716	37.9049
152927	153778	-	283	CDS	LF82_1593	panC	Pantoate--beta-alanine ligase	26.9968	24.145	18.1903	24.4519	28.2058	45.557	1.21769	1.23905	1.01753	25.7243
153790	154584	-	264	CDS	LF82_1592	panB	3-methyl-2-oxobutanoate hydroxymethyltransferase	18.9447	20.1966	16.2824	14.1382	40.7521	32.3466	0.797867	1.46991	1.84231	16.5414
154696	155958	-	420	CDS	LF82_2474	yadC	Uncharacterized fimbrial-like protein yadC	18.297	14.7043	21.856	15.8152	0.733411	15.7813	2.43802	1.10334	0.452556	17.0561
156008	156604	-	198	CDS	LF82_2480	yadK	Uncharacterized protein yadK	2.66111	2.59744	2.66019	3.71996	0	5.70134	3.21915	1.31037	0.407054	3.19053
156631	157239	-	202	CDS	LF82_2481	yadL	Uncharacterized protein yadL	5.39935	8.52407	5.17259	9.48438	5.20722	10.8433	1.16638	1.07607	0.92257	7.44186
157251	157817	-	188	CDS	LF82_2482	yadM	Uncharacterized protein yadM	6.25425	4.69215	5.63238	4.30467	2.8929	4.85272	1.38234	0.993009	0.718355	5.27946
157834	160422	-	862	CDS	LF82_1045	htrE	Outer membrane usher protein htrE	33.614	29.2642	22.2771	34.0956	26.2318	35.6461	1.04374	0.855466	0.819618	33.8548
160457	161197	-	246	CDS	LF82_0545	ecpD	chaperone protein ecpD	42.0274	38.9321	48.0911	31.5841	30.9618	31.1786	1.13414	1.07687	0.949499	36.8057
161306	161896	-	196	CDS	LF82_2483	yadN	Uncharacterized fimbrial-like protein yadN	9.12981	12.228	6.20711	10.3158	11.0456	8.03208	0.611817	0.732257	1.19686	9.72281
162260	162739	-	159	CDS	LF82_0726	folK	2-amino-4-hydroxy-6-hydroxymethyldihydropteridin	2.32847	0	0.387944	1.90534	0	0.94126	#DIV/0!	0.31395	0	2.11691
162736	164100	-	454	CDS	LF82_1603	pcnB	Poly(A) polymerase	16.594	6.93395	1.60925	16.2025	8.10012	5.35472	0.463213	0.212339	0.458405	16.3982
164193	165119	-	308	CDS	LF82_2473	yadB	glutamyl-Q tRNA(Asp) synthetase	33.7267	38.5426	25.7891	37.4718	55.7916	45.7183	0.758022	1.00434	1.32495	35.5992
165156	165611	-	151	CDS	LF82_0495	dksA	DnaK suppressor protein	49.674	500.887	1.89662	62.8763	125.841	3.26303	0.00823268	0.045843	5.56842	56.2752
165789	166493	-	234	CDS	LF82_2125	sfsA	Sugar fermentation stimulation protein A	20.6665	15.9371	15.7675	15.3304	14.3647	19.1108	1.15103	0.968927	0.841792	17.9984
166508	167038	-	176	CDS	LF82_1198	ligT	2'-5' RNA ligase	49.539	41.4473	33.1046	61.1827	56.4115	75.5518	1.11034	0.981346	0.883827	55.3609
167067	169541	+	824	CDS	LF82_1033	hrpB	ATP-dependent RNA helicase hrpB	21.3146	22.2691	15.5999	18.1461	38.8475	30.8375	0.759816	1.1768	1.5488	19.7304
169635	172169	+	844	CDS	LF82_1391	mrcB	Penicillin-binding protein 1B	30.5232	5.60858	3.9441	26.3176	4.88177	1.88252	0.555427	0.102508	0.184557	28.4204
174683	175480	+	265	CDS	LF82_0652	fhuC	Ferrichrome transport ATP-binding protein fhuC	17.3414	32.155	17.8911	23.4619	36.7568	38.802	0.822691	1.38942	1.68888	20.4017
175480	176370	+	296	CDS	LF82_0653	fhuD	Ferrichrome-binding periplasmic protein	30.3564	29.7169	15.4028	31.2382	32.7862	31.459	0.749752	0.760811	1.01475	30.7973
176367	178349	+	660	CDS	LF82_0651	fhuB	Ferrichrome transport system permease protein fhuB	10.2429	15.2495	9.37152	8.74217	13.7838	18.6037	0.963557	1.47354	1.52927	9.49253
178384	179664	-	426	CDS	LF82_0983	hemL	glutamate-1-semialdehyde 2,1-aminomutase	2.7632	0.621019	0.973664	0.896632	0	2.39191	5.41943	0.919598	0.169685	1.82991
179889	181310	+	473	CDS	LF82_0314	clcA	H(+)/Cl(-) exchange transporter clcA	24.3301	22.551	29.9377	23.4344	5.31349	24.6495	1.95902	1.14284	0.583372	23.8823
181392	181736	+	114	CDS	LF82_2484	yadR	Uncharacterized protein yadR	2.50334	0.639838	0.376188	1.3857	0	1.91675	3.58362	0.589589	0.164523	1.94452
181783	182406	-	207	CDS	LF82_2485	yadS	UPF0126 inner membrane protein yadS	10.3938	11.5349	3.27597	11.4321	4.33935	16.9427	1.27368	0.926364	0.727314	10.9129
182444	183244	-	266	CDS	LF82_0252	btuF	Vitamin B12-binding protein	10.0225	13.1967	5.94848	10.1618	19.5271	9.97735	0.486675	0.789018	1.62124	10.0922
183237	183935	-	232	CDS	LF82_1409	mtn	MTA/SAH nucleosidase	2.28678	0	0.243416	2.24158	0	1.24025	#DIV/0!	0.327638	0	2.26418
184019	185536	+	505	CDS	LF82_0478	dgt	Deoxyguanosinetriphosphate triphosphohydrolase	18.2297	229.796	611.663	17.7832	9.70837	14.3965	2.61398	17.3843	6.65052	18.0064
185666	187090	+	474	CDS	LF82_0461	degP	Protease do	25.4054	16.4225	0.871173	17.0478	12.3329	0.554848	0.0495914	0.0335904	0.677344	21.2266
187245	188402	+	385	CDS	LF82_0281	cdaR	Carbohydrate diacid regulator	30.8716	27.2559	14.9701	22.7894	78.1083	23.2989	0.363208	0.713163	1.96351	26.8305
188455	188841	-	128	CDS	LF82_2488	yaeH	UPF0325 protein yaeH	12.0473	18.1821	10.3452	30.9618	16.2726	10.5421	0.606226	0.485648	0.8011	21.5046
189160	189984	-	274	CDS	LF82_0439	dapD	2,3,4,5-tetrahydropyridine-2,6-dicarboxylate	1.12682	0.918029	0.539749	3.64501	0	1.30958	2.01445	0.387551	0.192385	2.38591
190015	192687	-	890	CDS	LF82_0848	glnD	[Protein-PII] uridylyltransferase	2.83466	0.648257	0.707828	2.13933	0	1.82307	3.90416	0.508827	0.130329	2.487
192749	193543	-	264	CDS	LF82_1274	map	Methionine aminopeptidase	0.269968	0.391012	0.17242	1.16438	0	1.00401	3.00868	0.820187	0.272607	0.717172
193749	193884	+	136	RNA	LF82_s2244	tff	-	0.323961	0	0	0.508092	0	1.20481	#DIV/0!	1.448	0	0.416026
193911	194636	+	241	CDS	LF82_1969	rpsB	30S ribosomal protein S2	0.202476	1.02641	0	0.317557	0	0.753008	0.733635	1.448	1.97373	0.260016
194771	195622	+	283	CDS	LF82_2325	tsf	elongation factor Ts	0.971883	0.234607	0.310356	1.39725	0	1.20481	6.45831	0.639545	0.0990266	1.18457
195769	196494	+	241	CDS	LF82_1797	pyrH	Uridylate kinase	0.809903	1.43371	2.41388	2.11705	0	1.33868	2.61737	1.28207	0.489831	1.46348
196644	197201	+	185	CDS	LF82_0740	frr	ribosome recycling factor	1.3884	0	0.443365	0.362923	0	1.07573	#DIV/0!	0.867394	0	0.875664
197293	198489	+	398	CDS	LF82_0535	dxr	1-deoxy-D-xylulose 5-phosphate reductoisomerase	0.944886	0.325844	0.517259	0.776251	0	1.33868	5.6958	1.07832	0.189319	0.860569
198675	199436	+	253	CDS	LF82_1132	ispU	Undecaprenyl pyrophosphate synthetase	0.49085	0.284373	0.438887	0.615869	0	2.09929	8.92555	2.29343	0.256951	0.553359
199449	200306	+	285	CDS	LF82_0284	cdsA	Phosphatidate cytidylyltransferase	0.88353	0.782024	1.63015	1.77062	0	2.64694	5.46925	1.61147	0.294642	1.32708
200318	201670	+	450	CDS	LF82_2019	rseP	Protease ecfE	1.19725	0.204006	0.629707	1.32546	0	1.50602	10.4689	0.8466	0.0808681	1.26135
201700	204132	+	810	CDS	LF82_2493	yaet	Outer membrane protein assembly factor yaet	1.28582	0.411168	0.895872	1.12618	0	2.73256	8.82471	1.50432	0.170467	1.206
204254	204739	+	161	CDS	LF82_2134	skp	chaperone protein skp	0.359957	0.52135	0.229893	1.41137	5.7858	0.33467	0.0895116	0.318724	3.5607	0.885661
204743	205768	+	341	CDS	LF82_1227	lpxD	UDP-3-O-[3-hydroxymyristoyl] glucosamine N-acyltransferase	0.736275	0.0710931	0.31349	0.769836	0	1.09528	19.8159	0.935372	0.0472031	0.753056
205873	206328	+	151	CDS	LF82_0612	fabZ	(3R)-hydroxymyristoyl-[acyl-carrier-protein]	2.59169	0.469215	1.03452	0.508092	0	2.40962	7.34023	1.11109	0.15137	1.54989
206332	207120	+	262	CDS	LF82_1224	lpxA	acyl-[acyl-carrier-protein]--UDP-N-acetylglucosamine	0.899892	0.651687	0.804625	2.82273	0	1.33868	3.28886	0.575751	0.175061	1.86131
207120	208268	+	382	CDS	LF82_1225	lpxB	Lipid-A-disaccharide synthase	1.79336	0.418942	0.812836	1.63315	0	1.61359	5.79179	0.708133	0.122265	1.71325
208265	208861	+	198	CDS	LF82_1912	rnhB	ribonuclease HII	9.44886	17.7911	6.20711	7.62138	8.6787	4.26704	0.395703	0.613592	1.55064	8.53512
208898	212380	+	1160	CDS	LF82_0504	dnae	DNA polymerase III subunit alpha	1.28301	0.185828	0.286797	1.18219	0	1.28235	8.4441	0.636517	0.0753801	1.2326
212393	213352	+	319	CDS	LF82_0008	accA	acetyl-coenzyme A carboxylase carboxyl transferase	1.11711	0.242697	0.142692	1.57684	0	1.55795	7.00725	0.631283	0.09009	1.34697
213450	215591	+	713	CDS	LF82_1172	ldcC	Lysine decarboxylase, constitutive	32.3022	33.117	44.1095	33.9096	36.9788	37.192	1.15986	1.2279	1.05866	33.1059
215648	216037	+	129	CDS	LF82_2492	yaeR	Uncharacterized protein yaeR	9.27707	23.8873	8.46424	18.707	9.46767	11.7743	0.606763	0.723216	1.19193	13.992
216102	217400	+	432	CDS	LF82_2269	tilS	tRNA(Ile)-lysidine synthase	1.72431	0.378399	0.467202	1.72096	0	2.04041	6.62689	0.727843	0.109832	1.72263
217449	217709	-	86	CDS	LF82_1919	rof	Protein rof	45.3545	40.763	35.6909	64.1466	19.5271	40.2859	1.26019	0.693845	0.550589	54.7506
217696	217896	-	66	CDS	LF82_2490	yaeP	UPF0253 protein yaeP	27.5367	31.1693	22.1683	43.1878	59.5111	30.1203	0.576625	0.739328	1.28216	35.3622
218062	218607	+	181	CDS	LF82_2491	yaeQ	Uncharacterized protein yaeQ	19.5996	21.5839	10.5521	12.9563	57.2794	13.2529	0.301852	0.731203	2.42239	16.278
218604	219026	+	140	CDS	LF82_2489	yaeJ	Uncharacterized protein yaeJ	13.4002	12.7968	8.08805	24.2498	4.73383	30.3941	2.19514	1.0221	0.46562	18.825
219040	219750	+	236	CDS	LF82_1502	nlpE	Copper homeostasis protein cutF	34.0159	57.6464	25.2225	37.623	29.7555	25.1003	0.575763	0.702451	1.22003	35.8194
219906	220730	-	274	CDS	LF82_2487	yaeF	Uncharacterized lipoprotein yaeF	22.0773	16.4225	11.9544	24.9341	5.7858	23.3154	1.58813	0.750238	0.472402	23.5057
220783	222501	-	572	CDS	LF82_1734	proS	Prolyl-tRNA synthetase	0.674919	0.733148	0.646574	1.74657	0	1.75702	3.27845	0.992611	0.302768	1.21074
222612	223319	-	235	CDS	LF82_2486	yaeB	UPF0066 protein yaeB	14.0629	16.5292	7.80591	11.2011	14.2015	14.1018	0.712894	0.867152	1.21638	12.632
223316	223720	-	134	CDS	LF82_1827	rcsF	Protein rcsF	9.1789	17.5956	10.1728	37.4718	30.3754	24.8493	0.730067	0.750729	1.0283	23.3253
223838	224653	-	271	CDS	LF82_1329	metQ	D-methionine-binding lipoprotein metQ	43.4489	24.7028	30.5487	25.4046	36.7568	22.3245	0.860292	0.767909	0.892614	34.4267
224693	225346	-	217	CDS	LF82_1324	metI	D-methionine transport system permease protein metI	28.4141	22.8742	25.1733	25.7221	23.8664	30.6223	1.19373	1.03065	0.863389	27.0681
225339	226370	-	343	CDS	LF82_1328	metN	Methionine import ATP-binding protein metN	47.2561	53.2457	42.3703	48.0478	65.6562	56.5738	0.832149	1.0382	1.24761	47.6519
226558	227130	+	190	CDS	LF82_0901	gmhB	D,D-heptose 1,7-bisphosphate phosphatase	10.413	0.782024	0.788204	13.5491	0	3.01203	4.85948	0.158593	0.0326358	11.9811
227496	229042	+	1547	RNA	LF82_r2014	rrsH	16S ribosomal RNA of rrnH operon	12.9896	7.03822	7.52015	15.829	6.00833	8.68855	1.24237	0.562439	0.452713	14.4093
229106	229182	+	77	RNA	LF82_t1099	ileV	Ile tRNA	1.61981	8.60227	0.689679	15.2428	0	12.0481	1.48075	0.75539	0.51014	8.43128
229225	229300	+	76	RNA	LF82_t0061	alaV	Ala tRNA	20.2476	12.9034	4.13807	27.945	0	21.0842	1.9547	0.523364	0.267747	24.0963
229475	232376	+	2902	RNA	LF82_r2005	rrlH	23S ribosomal RNA of rrnH operon	15.771	12.1569	7.27925	20.393	2.8403	11.9386	1.28143	0.531409	0.414701	18.082
232470	232589	+	120	RNA	LF82_r1998	rrfH	5S ribosomal RNA of rrnH operon	4.85942	3.1281	4.82775	2.54046	0	6.02406	3.46914	1.46649	0.422723	3.69994
232641	232717	+	77	RNA	LF82_t0177	aspU	Asp tRNA	9.71883	14.8585	8.96583	9.31501	0	10.0401	1.27913	0.998533	0.780634	9.51692
232880	233683	+	267	CDS	LF82_0494	dkgB	2,5-diketo-D-gluconic acid reductase B	20.834	17.0697	8.49019	25.5798	19.7515	21.6035	0.817293	0.648378	0.793324	23.2069
233680	234594	-	304	CDS	LF82_2494	yafC	Uncharacterized HTH-type transcriptional regulator	26.5137	26.6712	12.5231	31.622	17.8142	28.6936	0.926523	0.708974	0.765198	29.0678
234835	235635	+	266	CDS	LF82_2495	yafD	UPF0294 protein yafD	56.4968	46.7793	69.156	49.1925	88.3649	29.025	0.726491	0.928958	1.27869	52.8447
235713	236483	+	256	CDS	LF82_2496	yafE	Uncharacterized protein yafE	54.5166	36.2908	23.8586	48.1099	40.6814	48.7573	0.943403	0.707574	0.750023	51.3133
236532	237890	-	452	CDS	LF82_1358	mltD	Membrane-bound lytic murein transglycosylase D	36.3469	32.1012	34.4671	40.0897	31.7513	42.8296	1.21055	1.01125	0.835366	38.2183
237962	238717	-	251	CDS	LF82_0862	gloB	hydroxyacylglutathione hydrolase	30.5381	28.4289	24.8284	41.3945	22.973	40.1309	1.26375	0.903058	0.714584	35.9663
238751	239473	+	240	CDS	LF82_2504	yafS	Uncharacterized protein yafS	36.4456	20.6454	45.7257	37.3447	13.018	24.8493	2.09648	0.956425	0.456204	36.8952
239470	239937	-	155	CDS	LF82_1911	rnhA	ribonuclease HI	7.59284	9.82418	2.97424	16.6718	6.50902	5.64756	0.527869	0.355324	0.673129	12.1323
240002	240733	+	243	CDS	LF82_0509	dnaQ	DNA polymerase III subunit epsilon	2.75967	0.347566	0.76631	2.16409	0	2.5658	9.58698	0.676741	0.0705896	2.46188
240866	240942	+	77	RNA	LF82_t0178	aspV	Asp tRNA	3.77955	21.8967	6.20711	2.54046	0	11.0441	0.787846	2.72962	3.46466	3.16
241272	242057	+	261	CDS	LF82_2505	yafT	Uncharacterized lipoprotein yafT	1.78179	3.0499	3.51736	4.74219	1.73574	4.71885	1.72103	1.26245	0.733546	3.26199
242397	242876	-	159	CDS	LF82_013	-	hypothetical protein	9.07091	12.9034	7.65544	12.7023	5.20722	3.91564	0.638911	0.531437	0.831785	10.8866
242894	244252	-	452	CDS	LF82_014	-	hypothetical protein	32.2285	33.4113	27.8963	61.1462	28.7295	50.2698	1.25789	0.837122	0.665499	46.6874
244263	247751	-	1162	CDS	LF82_015	-	hypothetical protein	34.0515	30.8083	23.7826	36.0131	38.9111	41.4072	0.93503	0.930423	0.995073	35.0323
247807	249249	-	480	CDS	LF82_016	-	hypothetical protein	23.5495	26.0775	13.7671	24.3298	26.0361	35.5651	0.946628	1.03035	1.08844	23.9396
249254	249997	-	247	CDS	LF82_017	-	hypothetical protein	8.79323	4.52457	3.25134	4.17361	3.71944	7.96037	1.35998	0.864645	0.635776	6.48342
249994	252756	-	920	CDS	LF82_018	-	hypothetical protein	21.088	23.0181	19.6754	18.5981	15.7199	23.3006	1.1094	1.0829	0.976109	19.8431
252766	253530	-	254	CDS	LF82_019	-	hypothetical protein	12.4469	23.0903	13.721	13.3708	2.74064	23.4621	1.43948	1.44021	1.00051	12.9089
253535	254881	-	448	CDS	LF82_020	-	hypothetical protein	8.73538	14.8305	12.4142	16.1501	14.8778	13.0163	0.856007	1.0219	1.1938	12.4427
254884	255408	-	174	CDS	LF82_021	-	hypothetical protein	13.6947	10.8772	20.1261	18.938	9.46767	16.1554	1.78332	1.11182	0.623452	16.3163
255405	256697	-	430	CDS	LF82_022	-	hypothetical protein	21.2784	19.1951	17.3987	13.5106	9.46767	16.84	1.19453	0.984183	0.823905	17.3945
256702	257751	-	349	CDS	LF82_023	-	hypothetical protein	32.015	36.4331	21.3598	42.59	36.7568	53.1535	1.01808	0.99877	0.981033	37.3025
257715	259556	-	613	CDS	LF82_024	-	hypothetical protein	28.1908	28.1529	48.0255	24.8672	19.0264	28.3826	1.61953	1.44009	0.889201	26.529
259562	259987	-	141	CDS	LF82_025	-	hypothetical protein	33.0631	18.7686	13.9964	17.9326	3.06307	12.7568	1.22543	0.524618	0.428108	25.4979
259992	261476	-	494	CDS	LF82_026	-	hypothetical protein	18.1264	16.3108	18.3258	18.1461	7.43888	24.168	1.78923	1.17151	0.654757	18.1363
261499	262002	-	167	CDS	LF82_027	-	hypothetical protein	15.9821	25.494	17.242	30.9936	27.7718	33.7347	0.957025	1.08517	1.1339	23.4878
262708	263226	+	172	CDS	LF82_028	-	hypothetical protein	47.2689	54.3862	30.2832	45.2663	85.209	42.1684	0.519012	0.782963	1.50856	46.2676
263447	265789	+	780	CDS	LF82_029	-	hypothetical protein	37.6916	31.5366	25.9425	29.997	36.05	34.117	0.888631	0.887293	0.998494	33.8443
265868	266767	+	299	CDS	LF82_030	-	hypothetical protein	1.28235	1.85731	1.14946	3.42256	0.723225	3.63954	1.85582	1.01787	0.548477	2.35245
266780	267445	+	221	CDS	LF82_031	-	hypothetical protein	1.46048	1.38457	1.86552	2.20728	0.853642	2.22199	1.82624	1.11444	0.610238	1.83388
268098	268748	+	216	CDS	LF82_032	-	receptor protein	7.06235	11.0735	5.21397	13.4136	4.16577	13.6144	1.23552	0.919534	0.74425	10.238
268767	270749	+	660	CDS	LF82_033	-	hypothetical protein	25.6132	22.8253	25.6905	26.9924	24.9512	31.9401	1.20625	1.09552	0.908204	26.3028
270856	271902	+	348	CDS	LF82_034	-	hypothetical protein	1.93798	1.59198	2.77103	2.13217	0	4.46426	4.54484	1.77765	0.391135	2.03508
271895	273334	+	479	CDS	LF82_035	-	hypothetical protein	4.41397	4.51619	3.51736	6.16061	2.60361	5.27105	1.23436	0.831089	0.673294	5.28729
273309	273599	+	96	CDS	LF82_036	-	hypothetical protein	1.74441	0.451168	0.318313	0.977099	0	1.73771	4.55711	0.755473	0.165779	1.36075
273857	274036	+	59	CDS	LF82_749	-	-	4.36101	2.52654	2.38735	8.01221	0	4.4022	2.68729	0.548729	0.204194	6.18661
274136	274621	+	161	CDS	LF82_037	-	yhhI transposase	1.61981	2.0854	1.26441	3.95182	0	3.17937	2.1309	0.797572	0.374289	2.78581
274850	275353	+	167	CDS	LF82_038	-	hypothetical protein	2.25791	0.924211	2.57062	1.46269	0	1.00401	3.86777	0.960768	0.248404	1.8603
275423	275935	+	170	CDS	LF82_039	-	hypothetical protein	1.88977	1.40764	0.96555	2.45578	0	3.21283	2.96835	0.961532	0.323928	2.17277
276206	276976	-	256	CDS	LF82_2506	yafV	UPF0012 hydrolase yafV	54.3985	48.1923	41.6394	56.4193	114.993	55.7226	0.596635	0.878577	1.47255	55.4089
277130	277603	+	157	CDS	LF82_1135	ivy	Inhibitor of vertebrate lysozyme	63.7954	72.5478	39.1525	70.742	108.15	50.2778	0.494917	0.664724	1.3431	67.2687
277646	280090	-	814	CDS	LF82_0616	fadE	acyl-coenzyme A dehydrogenase	24.2971	14.235	12.2744	21.6282	13.3699	27.2711	1.43256	0.861083	0.601081	22.9627
280330	280908	+	192	CDS	LF82_1217	lpcA	Phosphoheptose isomerase	8.96292	0.31281	0.275872	0.846819	0	0.803208	3.44964	0.110001	0.0318877	4.90487
281113	281880	+	255	CDS	LF82_2497	yafJ	glutamine amidotransferase yafJ	23.4088	26.3366	25.8963	32.1245	31.9152	42.0713	1.16679	1.22391	1.04895	27.7667
281851	282591	-	246	CDS	LF82_2498	yafK	Uncharacterized protein yafK	30.7763	25.8825	29.7007	45.9741	26.876	49.7471	1.50588	1.03514	0.687403	38.3752
283026	283652	+	208	CDS	LF82_2499	yafL	Uncharacterized lipoprotein yafL	58.8961	60.8102	57.1054	74.9943	54.1551	76.0237	1.15799	0.994313	0.858652	66.9452
283828	284325	+	165	CDS	LF82_2500	yafM	Uncharacterized protein yafM	11.2091	16.5164	36.7461	19.9172	10.4144	14.6987	1.91026	1.65278	0.865212	15.5631
284743	286482	-	579	CDS	LF82_1194	lfhA	Protein fhiA	10.5935	12.4342	8.68995	13.9725	15.6217	15.1806	0.850824	0.97169	1.14206	12.283
286427	287212	+	261	CDS	LF82_1169	lafU	Protein mbhA	16.1209	13.853	19.5081	15.1218	12.3981	16.9247	1.38786	1.16612	0.840233	15.6213
287283	288338	+	351	CDS	LF82_0486	dinB	DNA polymerase IV	24.1403	18.3145	12.6144	18.7666	18.4772	15.4488	0.76276	0.654049	0.857477	21.4535
288390	288683	+	97	CDS	LF82_2501	yafN	Uncharacterized protein yafN	0	0	0.443365	0.362923	0	0.86058	#DIV/0!	3.5929	0	0.181461
288686	289084	+	132	CDS	LF82_2502	yafO	Uncharacterized protein yafO	23.7571	16.5789	12.4142	26.4208	31.2433	28.7147	0.860038	0.819662	0.953053	25.089
289094	289546	+	150	CDS	LF82_2503	yafP	Uncharacterized acetyltransferase yafP	11.3386	7.03822	6.6669	4.79864	0	5.18739	1.68427	0.73459	0.436147	8.06864
289851	291002	+	383	CDS	LF82_040	-	hypothetical protein	26.6574	24.3321	14.2468	28.2354	20.8289	31.8415	1.02053	0.839606	0.822713	27.4464
290999	291613	+	204	CDS	LF82_1717	prfH	Peptide chain release factor homolog	3.54332	4.69215	6.72437	3.33435	6.50902	3.57679	0.91965	1.49777	1.62863	3.43884
291670	293127	-	485	CDS	LF82_1613	pepD	Aminoacyl-histidine dipeptidase	29.7736	15.3612	17.242	27.4007	18.5972	15.7056	0.970233	0.576266	0.593946	28.5871
293388	293846	+	152	CDS	LF82_0920	gpt	Xanthine phosphoribosyltransferase	14.0383	12.8252	13.9315	9.82311	10.4144	11.6465	1.10062	1.07194	0.973942	11.9307
293938	295182	+	414	CDS	LF82_0741	frsA	esterase yafA	29.2396	23.5209	2.38735	21.8219	14.687	17.1454	0.511223	0.382534	0.748273	25.5307
295240	295641	+	133	CDS	LF82_0355	crl	Sigma factor-binding protein crl	26.1869	45.5529	10.3452	36.4132	182.253	66.0137	0.335193	1.21979	3.63906	31.3
295680	296735	-	351	CDS	LF82_1658	phoE	Outer membrane pore protein E	7.58363	7.19818	9.49876	9.64219	4.73383	7.8039	1.4501	1.00446	0.692682	8.61291
297024	298127	+	367	CDS	LF82_1727	proB	glutamate 5-kinase	4.91341	0.547417	0.551743	6.35115	0	1.10441	3.0254	0.147024	0.0485964	5.63228
298139	299392	+	417	CDS	LF82_1726	proA	Gamma-glutamyl phosphate reductase	10.8758	1.67577	0.88673	8.71014	0	3.35626	2.53197	0.216634	0.0855595	9.79299
299507	299582	+	76	RNA	LF82_t2266	thrW	Thr tRNA	22.6773	40.3525	11.1728	37.5988	31.2433	46.9877	0.812345	0.964902	1.1878	30.138
299737	300075	+	112	CDS	LF82_041	-	CP4-like integrase	12.9584	30.6665	27.7842	21.231	14.8778	27.7537	1.21943	1.62442	1.33212	17.0947
300510	301034	-	174	CDS	LF82_042	-	hypothetical protein	0.979417	1.74592	0.817991	2.1269	1.21098	2.45165	1.10577	1.05258	0.951899	1.55316
301160	305290	-	1376	CDS	LF82_043	-	Haemoglobin protease	32.098	31.0315	23.5083	28.662	22.6817	30.5453	1.00634	0.889626	0.884024	30.38
305603	305800	+	65	CDS	LF82_044	-	hypothetical protein	7.72523	11.3694	9.5494	7.8168	8.0111	9.73118	0.994842	1.24055	1.24698	7.77101
305883	306098	+	71	CDS	LF82_045	-	Insertion element IS1 1/2/3/5/6 protein insA	27.1767	20.3326	29.4263	32.1791	17.3574	30.1203	1.5799	1.00321	0.634984	29.6779
306158	306262	+	34	CDS	LF82_750	-	-	8.09903	11.7304	4.13807	40.6473	52.0722	54.2166	0.914613	1.19711	1.30887	24.3732
306400	306576	+	58	CDS	LF82_046	-	InsB protein	34.0159	41.7601	36.0012	39.1231	20.8289	38.554	1.19119	1.01936	0.855754	36.5695
307000	307137	+	45	CDS	LF82_751	-	-	45.3545	55.5237	45.5188	28.7919	34.7148	37.1484	0.916096	1.11492	1.21703	37.0732
307400	308014	+	204	CDS	LF82_2507	yagU	Inner membrane protein yagU	18.4069	11.7304	24.6403	15.8201	9.46767	16.2924	1.93097	1.19592	0.619337	17.1135
308263	308592	-	109	CDS	LF82_3519	ykgJ	Uncharacterized protein ykgJ	17.2104	33.7248	13.1901	36.8366	32.5451	41.7919	0.829668	1.0173	1.22615	27.0235
308899	309654	-	251	CDS	LF82_2508	yagV	Uncharacterized protein yagV	30.6028	26.3095	30.3705	23.3178	35.3347	24.419	0.888801	1.01612	1.14324	26.9603
309578	311221	-	547	CDS	LF82_2509	yagW	Uncharacterized protein yagW	49.4467	41.4885	27.8412	47.2882	43.8503	46.7657	0.874246	0.771252	0.882192	48.3674
311211	313736	-	841	CDS	LF82_2510	yagX	Uncharacterized protein yagX	26.5368	27.7184	27.6893	26.4396	34.0719	30.4178	0.940392	1.09685	1.16637	26.4882
313762	314430	-	222	CDS	LF82_1281	matC	Uncharacterized protein yagY	24.8086	30.005	20.4726	32.8923	21.9251	35.8273	1.08415	0.97572	0.89999	28.8504
314487	315074	-	195	CDS	LF82_1280	matB	Uncharacterized protein yagZ	12.7785	11.8173	6.13048	10.2559	15.4288	11.4903	0.646729	0.764979	1.18284	11.5172
315149	315739	-	196	CDS	LF82_1279	matA	HTH-type transcriptional regulator ykgK	2.47233	1.17304	0.32669	2.20619	2.74064	2.37792	0.691066	0.578091	0.83652	2.33926
316163	316453	+	96	CDS	LF82_047	-	hypothetical protein	20.479	13.4061	8.27615	15.6057	0	12.2633	1.53209	0.569201	0.371519	18.0423
316915	317178	-	87	CDS	LF82_3520	ykgM	50S ribosomal protein L31 type B	53.0118	44.7887	380.891	39.7235	66.2737	41.0732	3.79934	4.5502	1.19763	46.3677
318117	319259	-	380	CDS	LF82_048	-	oxidoreductase (NadH-dependent flavin oxidoreductase)	11.0996	9.99966	7.32643	11.203	3.41457	11.8506	1.4296	0.859855	0.601463	11.1513
319431	320351	-	306	CDS	LF82_049	-	hypothetical protein	24.2971	18.9491	12.3081	18.1089	34.7148	16.2186	0.531582	0.672706	1.26548	21.203
320508	321434	+	308	CDS	LF82_050	-	LysR-like transcriptional regulator	18.8592	12.4565	11.9216	15.0613	14.8778	15.9925	1.02121	0.822927	0.805835	16.9602
321634	322527	+	297	CDS	LF82_051	-	hypothetical transcriptional regulator ycjZ	11.854	13.01	6.86544	13.3951	7.10075	15.7447	1.12428	0.895481	0.796493	12.6246
322558	323547	-	329	CDS	LF82_052	-	aldo/keto reductase	42.9788	26.5888	22.6215	38.869	57.2794	39.558	0.741395	0.759696	1.02468	40.9239
323574	324425	-	283	CDS	LF82_053	-	2,5-diketo-D-gluconic acid reductase A (EC 111-)	20.1126	19.6484	14.397	21.488	28.2058	21.8372	0.757182	0.871003	1.15032	20.8003
324991	329241	+	1416	CDS	LF82_054	-	adhesin	23.6118	20.5372	16.3613	21.9652	22.0305	25.3242	0.979276	0.914618	0.933974	22.7885
329366	330256	-	296	CDS	LF82_3510	ykgA	Uncharacterized HTH-type transcriptional regulator	7.94717	8.4312	9.69861	11.9878	3.25451	10.0715	1.69182	0.99173	0.586192	9.96748
330456	331340	+	294	CDS	LF82_055	-	2,5-diketo-D-gluconic acid reductase A (EC111-)	11.2971	10.4671	34.8023	13.3537	2.67037	11.2758	3.50738	1.86923	0.532943	12.3254
331500	332093	-	197	CDS	LF82_3511	ykgB	Inner membrane protein ykgB	2.05591	6.76752	10.0269	7.32825	6.00833	8.22516	1.42864	1.94498	1.36143	4.69208
332105	332341	-	78	CDS	LF82_3518	ykgI	UPF0379 protein ykgI	66.682	31.672	90.0031	4.02239	4.33935	4.01604	2.61082	1.32975	0.509323	35.3522
332450	333775	-	441	CDS	LF82_3512	ykgC	pyridine nucleotide-disulfide oxidoreductase	15.2262	17.8693	10.6211	14.2689	11.2823	15.2108	0.886121	0.875801	0.988354	14.7475
333951	334856	+	301	CDS	LF82_3513	ykgD	Uncharacterized HTH-type transcriptional regulator	13.2477	19.774	61.6277	18.5091	9.2986	16.6737	2.6933	2.46566	0.915479	15.8784
335383	336102	+	239	CDS	LF82_3514	ykgE	Uncharacterized protein ykgE	28.8865	30.7922	24.3974	36.3074	26.0361	46.812	1.25306	1.09227	0.871681	32.597
336113	337540	+	475	CDS	LF82_3515	ykgF	Uncharacterized electron transport protein ykgF	29.5086	37.7412	37.2876	48.2135	41.8841	56.5083	1.17797	1.20681	1.02449	38.8611
337533	338228	+	231	CDS	LF82_3516	ykgG	Uncharacterized protein ykgG	47.7843	41.4828	30.7534	62.1258	54.4391	63.9372	0.987163	0.861529	0.872732	54.955
338469	339137	-	222	CDS	LF82_3517	ykgH	Uncharacterized protein ykgH	3.46049	1.91951	1.50475	2.94462	0	4.5865	3.17333	0.950999	0.299685	3.20256
339319	341781	-	820	CDS	LF82_056	-	Puative autotransporter/virulence factor	20.5819	23.8482	16.894	21.0462	22.9309	20.9461	0.80891	0.909002	1.12374	20.8141
341823	342584	-	253	CDS	LF82_057	-	hypothetical protein	14.6554	14.2999	15.567	11.4925	17.3574	14.0561	0.935747	1.13291	1.2107	13.074
342738	343448	-	236	CDS	LF82_058	-	hypothetical protein	41.4523	23.0342	22.6654	32.4486	28.403	39.841	1.2152	0.845813	0.696029	36.9504
343862	344425	-	187	CDS	LF82_059	-	Type 1 fimbriae regulatory protein FimX	46.0025	21.7012	18.4144	30.4855	18.2253	29.6685	1.20429	0.628634	0.521996	38.244
345242	345469	+	75	CDS	LF82_060	-	hypothetical protein	4.31948	6.51687	5.74732	6.49228	0	5.02005	1.65223	0.995895	0.602757	5.40588
345511	347181	-	556	CDS	LF82_0219	betA	choline dehydrogenase	40.31	33.3813	27.4886	40.357	50.5844	46.7295	0.883911	0.920056	1.04089	40.3335
347195	348667	-	490	CDS	LF82_0220	betB	Betaine aldehyde dehydrogenase	26.7499	19.5059	11.6457	24.6787	19.3411	26.0756	0.971022	0.733468	0.755357	25.7143
348681	349268	-	195	CDS	LF82_0221	betI	HTH-type transcriptional regulator betI	12.8235	14.663	10.5176	13.1257	8.6787	22.0882	1.39689	1.25653	0.899515	12.9746
349397	351430	+	677	CDS	LF82_0222	betT	High-affinity choline transport protein	33.4269	28.3662	56.5223	26.7518	23.6692	33.5887	1.73173	1.49739	0.86468	30.0893
352308	353396	+	362	CDS	LF82_2511	yahA	Uncharacterized protein yahA	13.2104	12.5124	10.3912	10.8393	3.47148	7.56354	1.1233	0.746567	0.664618	12.0249
353438	354370	-	310	CDS	LF82_2512	yahB	Uncharacterized HTH-type transcriptional regulator	29.2396	21.6561	19.3641	25.6	26.7037	25.4864	0.927434	0.817849	0.88184	27.4198
354462	354959	-	165	CDS	LF82_2513	yahC	Uncharacterized protein yahC	8.95657	9.5223	26.0455	8.51801	3.06307	15.0602	3.26615	2.35231	0.72021	8.73729
355217	355822	+	201	CDS	LF82_2514	yahD	ankyrin repeat protein yahD	3.0645	4.69215	3.91439	10.2305	0	9.52453	2.86413	1.01083	0.352926	6.6475
355862	356725	+	287	CDS	LF82_2515	yahE	Uncharacterized protein yahE	11.0479	11.4296	8.38225	10.8784	9.34629	8.41824	0.808654	0.766226	0.947533	10.9631
356715	358262	+	515	CDS	LF82_2516	yahF	Uncharacterized protein yahF	20.3633	15.7522	10.4437	13.7911	14.8778	12.9087	0.762404	0.683732	0.896811	17.0772
358262	359680	+	472	CDS	LF82_2517	yahG	Uncharacterized protein yahG	25.6132	23.3874	15.8411	22.4672	29.2906	30.7792	0.885004	0.969632	1.09562	24.0402
360113	361063	+	316	CDS	LF82_2518	yahI	Carbamate kinase-like protein yahI	3.07763	5.98249	6.62092	6.85924	15.6217	5.87346	0.578333	1.25738	2.17414	4.96843
361073	362455	+	460	CDS	LF82_2519	yahJ	Uncharacterized protein yahJ	37.7582	32.845	15.9815	37.4937	46.6854	30.9512	0.590123	0.623675	1.05686	37.6259
362832	363881	+	349	CDS	LF82_2520	yahK	Zinc-type alcohol dehydrogenase-like protein yahK	26.4028	20.489	17.242	30.0621	17.3574	24.7991	1.11083	0.744551	0.670265	28.2325
364556	364747	+	63	CDS	LF82_752	-	-	14.5782	13.7413	3.54692	4.35507	0	10.7573	1.04096	0.755503	0.725773	9.46666
364764	365435	-	223	CDS	LF82_2521	yahN	Uncharacterized membrane protein yahN	26.9137	22.8291	20.2129	41.0382	18.025	39.0406	1.45037	0.871992	0.601221	33.9759
365582	365857	+	91	CDS	LF82_2522	yahO	UPF0379 protein yahO	3.09236	5.75854	3.76188	2.30951	4.73383	2.46439	0.593409	1.15262	1.94236	2.70093
365958	367544	-	528	CDS	LF82_1743	prpR	Propionate catabolism operon regulatory protein	22.8748	13.5614	18.4195	27.1395	7.62032	19.1741	1.77481	0.751657	0.423514	25.0072
367783	368673	+	296	CDS	LF82_1739	prpB	Methylisocitrate lyase	10.6444	12.5124	6.99531	14.7589	9.91851	11.6178	0.829799	0.732706	0.882992	12.7016
368833	370002	+	389	CDS	LF82_1740	prpC	2-methylcitrate synthase	30.3713	26.0268	20.3024	24.9282	11.3908	18.3546	1.03312	0.699046	0.676633	27.6498
370036	371487	+	483	CDS	LF82_1741	prpD	2-methylcitrate dehydratase	18.6557	15.0472	10.916	20.9369	3.59118	12.3597	1.2488	0.58788	0.470755	19.7963
371527	373413	+	628	CDS	LF82_1742	prpE	Propionate--CoA ligase	43.9608	27.8801	19.3912	43.5423	25.4306	37.9656	1.0759	0.655484	0.609244	43.7515
373832	375091	+	419	CDS	LF82_0339	codB	Cytosine permease	31.3016	53.3256	111.952	34.5365	19.703	33.7022	1.99448	2.2123	1.10921	32.9191
375066	376364	+	432	CDS	LF82_0338	codA	Cytosine deaminase	29.1565	34.2073	44.2507	18.6847	45.3532	29.926	0.932331	1.55048	1.66301	23.9206
376485	377096	-	203	CDS	LF82_1165	lacA	Galactoside O-acetyltransferase	21.1556	15.8538	8.96583	17.3983	3.15589	14.6038	1.23988	0.611341	0.493067	19.277
377162	378415	-	417	CDS	LF82_1167	lacY	Lactose permease	27.4467	21.5926	21.9165	22.0644	10.6073	29.1721	1.58661	1.03186	0.650357	24.7555
378467	381541	-	1024	CDS	LF82_1168	lacZ	Beta-galactosidase	20.1654	15.2325	11.8145	14.6537	27.9228	21.3898	0.769415	0.953624	1.23941	17.4095
381664	382746	-	360	CDS	LF82_1166	lacI	Lactose operon repressor	23.7139	13.7011	12.1659	26.9289	6.24866	19.036	1.56403	0.616119	0.39393	25.3214
382948	383487	+	179	CDS	LF82_2526	yaiL	Uncharacterized protein yaiL	16.558	13.1641	5.05765	15.6662	11.5716	15.7295	0.840371	0.645079	0.767612	16.1121
383714	384547	-	277	CDS	LF82_0738	frmB	Uncharacterized protein yaiM	34.8933	34.8978	23.3629	38.5303	34.7148	32.6303	0.804354	0.762605	0.948096	36.7118
384640	385749	-	369	CDS	LF82_0737	frmA	alcohol dehydrogenase class 3	14.5782	19.3768	41.9172	16.9364	19.286	23.5385	1.69299	2.07699	1.22682	15.7573
385784	386059	-	91	CDS	LF82_0739	frmR	Uncharacterized protein yaiN	9.71883	6.64721	2.06904	2.96387	8.6787	7.02807	0.593577	0.717285	1.20841	6.34135
386246	387019	-	257	CDS	LF82_2527	yaiO	Uncharacterized protein yaiO	31.1916	22.1373	19.4702	23.1247	26.7037	29.0391	0.993208	0.893088	0.899195	27.1582
387021	387545	-	174	CDS	LF82_061	-	transferase	9.29888	4.51836	3.67829	4.2341	0	5.02005	1.92511	0.642751	0.333878	6.76649
387580	388776	-	398	CDS	LF82_2528	yaiP	Uncharacterized protein yaiP	26.6504	30.1006	33.6511	28.8558	26.5273	39.5542	1.29274	1.31887	1.02021	27.7531
388786	389457	-	223	CDS	LF82_2529	yaiS	Uncharacterized protein yaiS	13.1966	6.21019	13.4487	7.99497	10.7207	8.1502	1.27571	1.01922	0.798945	10.5958
390065	391027	+	320	CDS	LF82_2225	tauA	Taurine-binding periplasmic protein	28.3466	15.3561	11.7559	22.9796	16.5684	27.3821	1.22595	0.762534	0.621993	25.6631
391040	391807	+	255	CDS	LF82_2226	tauB	Taurine import ATP-binding protein tauB	32.2161	17.3349	15.1729	17.9243	17.3574	25.6023	1.17534	0.813219	0.691901	25.0702
391804	392631	+	275	CDS	LF82_2227	tauC	Taurine transport system permease protein tauC	17.2509	19.4724	12.0004	19.8156	23.4325	24.9999	0.862379	0.998213	1.15751	18.5333
392628	393479	+	283	CDS	LF82_2228	tauD	alpha-ketoglutarate-dependent taurine dioxygenase	15.8093	15.9533	15.8074	15.8525	29.1604	25.4215	0.91389	1.30217	1.42486	15.8309
393519	394493	-	324	CDS	LF82_0976	hemB	Delta-aminolevulinic acid dehydratase	1.85121	0.223436	0.295577	1.93559	0	1.72116	9.02604	0.532571	0.0590039	1.8934
395019	397967	+	982	CDS	LF82_062	-	structural protein	55.5581	51.8191	43.1326	61.0452	89.3209	59.9768	0.730547	0.884275	1.21043	58.3017
398008	398676	+	222	CDS	LF82_2530	yaiV	Uncharacterized protein yaiV	2.26019	1.74592	1.78033	3.36758	1.21098	3.92265	1.9287	1.01336	0.525411	2.81389
398677	399834	-	385	CDS	LF82_0089	ampH	Penicillin-binding protein ampH	40.1887	25.4264	77.505	30.3482	19.703	27.9223	2.33611	1.49464	0.639798	35.2684
399972	400157	+	61	CDS	LF82_753	-	-	34.0159	23.8517	7.93131	51.656	60.7509	22.0882	0.35483	0.350401	0.987519	42.8359
400186	401406	+	406	CDS	LF82_2091	sbmA	Protein sbmA	37.9448	36.3891	185.157	41.1879	52.0722	167.777	3.98969	4.46002	1.11789	39.5663
401419	402513	+	364	CDS	LF82_2531	yaiW	Uncharacterized protein yaiW	20.4095	25.1812	18.8972	21.7633	27.7718	21.8874	0.770204	0.967084	1.25562	21.0864
402572	402880	-	102	CDS	LF82_2532	yaiY	Inner membrane protein yaiY	14.0923	15.0149	11.7935	11.9402	5.20722	14.759	1.31304	1.01998	0.776803	13.0162
403140	403352	+	70	CDS	LF82_2533	yaiZ	Uncharacterized protein yaiZ	34.5558	58.9125	38.3921	70.8506	57.858	77.6435	0.993707	1.10084	1.10781	52.7032
403376	404470	-	364	CDS	LF82_0455	ddlA	D-alanine--D-alanine ligase A	29.8044	27.3709	26.8975	24.6424	52.0722	31.2247	0.731621	1.0675	1.45909	27.2234
404933	405193	+	86	CDS	LF82_1119	iraP	Uncharacterized protein yaiB	14.3983	10.427	5.97722	6.77456	11.5716	12.3828	0.8346	0.86715	1.039	10.5864
405294	406709	+	471	CDS	LF82_1656	phoA	alkaline phosphatase	26.5427	26.7132	20.4552	23.1528	28.403	38.7457	1.07411	1.19127	1.10908	24.8478
406828	407148	+	106	CDS	LF82_1747	psiF	Phosphate starvation-inducible protein psiF	49.4041	45.7484	34.7598	44.9661	26.0361	54.5178	1.24369	0.946036	0.76067	47.1851
407250	408365	+	371	CDS	LF82_0041	adrA	Uncharacterized protein yaiC	29.6254	25.992	17.7502	25.8057	34.258	33.7665	0.855047	0.929381	1.08694	27.7155
408382	409191	-	269	CDS	LF82_1728	proC	Pyrroline-5-carboxylate reductase	6.19752	0.102003	0.359832	2.76137	0	1.57149	18.934	0.215577	0.0113857	4.47944
409311	409769	+	152	CDS	LF82_2525	yaiI	UPF0178 protein yaiI	27.4414	22.7707	17.0391	34.072	24.5046	25.6909	0.903855	0.694645	0.768536	30.7567
409952	410476	+	174	CDS	LF82_0149	aroL	Shikimate kinase 2	9.02463	25.3041	18.0302	15.2428	78.1083	29.9052	0.463536	1.9753	4.26137	12.1337
410526	410717	+	63	CDS	LF82_2523	yaiA	Uncharacterized protein yaiA	227.236	213.158	154.587	277.636	208.289	280.119	1.03146	0.861022	0.83476	252.436
410975	411652	+	225	CDS	LF82_0150	aroM	Protein aroM	38.0934	20.9529	92.6072	53.5248	17.9559	23.8885	2.99407	1.27154	0.424684	45.8091
411724	412008	+	94	CDS	LF82_2524	yaiE	UPF0345 protein yaiE	38.8753	41.2239	32.2179	41.0103	44.6333	51.6348	0.976653	1.04966	1.07475	39.9428
412216	412494	+	92	CDS	LF82_3521	ykiA	Uncharacterized protein ykiA	23.8111	28.3875	14.4833	27.1829	20.8289	40.06	1.10823	1.0696	0.965139	25.497
412652	413563	-	303	CDS	LF82_1829	rdgC	Recombination-associated protein rdgC	12.1962	14.6285	10.2235	14.9439	18.3784	14.883	0.760643	0.92507	1.21617	13.57
413688	414596	+	302	CDS	LF82_1256	mak	manno(fructo)kinase	20.855	16.4225	32.5873	19.0534	30.3754	20.2057	1.12811	1.32285	1.17263	19.9542
414865	416049	-	394	CDS	LF82_0113	araJ	Protein araJ	24.765	27.3187	29.2884	26.5901	23.1432	27.443	1.12424	1.10469	0.982607	25.6776
416175	419318	-	1047	CDS	LF82_2089	sbcC	exonuclease sbcC	17.9207	14.9702	19.8036	15.4444	9.09197	14.9167	1.44295	1.04062	0.721178	16.6825
419315	420517	-	400	CDS	LF82_2090	sbcD	Nuclease sbcCD subunit D	25.305	25.3897	24.1847	25.2917	18.5146	21.4189	1.03871	0.901317	0.867731	25.2983
420707	421396	+	229	CDS	LF82_1657	phoB	Phosphate regulon transcriptional regulatory protein	32.936	22.0531	41.9325	25.9127	20.8289	156.425	4.62566	3.37063	0.728681	29.4244
421454	422749	+	431	CDS	LF82_1662	phoR	Phosphate regulon sensor protein phoR	24.0839	19.0155	28.5309	31.6889	15.0735	22.1939	1.48801	0.90949	0.611213	27.8864
423156	424475	+	439	CDS	LF82_0245	brnQ	Branched-chain amino acid transport system II carrier	11.0687	14.3697	1.33625	18.5242	44.4783	7.96933	0.158129	0.314454	1.98859	14.7964
424551	425924	+	457	CDS	LF82_1738	proY	Proline-specific permease proY	46.1486	45.7714	50.7117	43.935	54.1142	56.4018	1.07236	1.18905	1.10881	45.0418
426080	427897	+	605	CDS	LF82_1269	malZ	Maltodextrin glucosidase	38.1724	36.6519	47.3146	39.1135	39.2998	44.7258	1.21183	1.19091	0.982736	38.6429
427902	428483	-	193	CDS	LF82_0020	acpH	acyl carrier protein phosphodiesterase	51.0239	31.281	25.4032	43.6112	40.5006	45.3478	0.985643	0.747619	0.758509	47.3175
428576	429646	+	356	CDS	LF82_1804	queA	S-adenosylmethionine:tRNA ribosyltransferase-isomerase	12.3645	6.64721	2.34491	9.3997	3.47148	2.51003	0.479799	0.22307	0.464923	10.8821
429701	430828	+	375	CDS	LF82_2245	tgt	Queuine tRNA-ribosyltransferase	22.3533	7.17228	1.77346	22.356	2.97555	1.46299	0.31893	0.0723886	0.226973	22.3547
430851	431183	+	110	CDS	LF82_2534	yajC	UPF0092 membrane protein yajC	1.61981	1.30337	0	0.282273	0	0.33467	0.256772	0.17595	0.685237	0.951039
431211	433058	+	615	CDS	LF82_2104	secD	Protein-export membrane protein secD	1.10147	0.281529	0.662092	2.33722	0	2.04818	9.62698	0.78817	0.081871	1.71934
433069	434040	+	323	CDS	LF82_2106	secF	Protein-export membrane protein secF	1.13824	0.380444	0.16776	1.51054	0	1.38391	4.07856	0.585803	0.14363	1.32439
434170	434517	+	115	CDS	LF82_2535	yajD	Uncharacterized protein yajD	43.163	29.9469	22.516	47.0732	30.6307	37.5618	0.991749	0.665783	0.671323	45.1181
434555	435439	-	294	CDS	LF82_2328	tsx	Nucleoside-specific channel-forming protein tsx	33.8846	40.771	31.8184	40.922	12.6662	39.6448	1.33733	0.955308	0.714338	37.4033
435738	436277	-	179	CDS	LF82_2537	yajI	Uncharacterized lipoprotein yajI	27.7527	32.2194	39.5876	57.9225	38.1863	61.2446	1.43216	1.17691	0.821775	42.8376
436428	436877	+	149	CDS	LF82_1519	nrdR	Transcriptional repressor nrdR	19.0327	1.17304	1.03452	16.0896	0	2.25902	2.80771	0.0937736	0.0333986	17.5611
436881	437984	+	367	CDS	LF82_1880	ribD	riboflavin biosynthesis protein ribD	2.13814	1.59533	0.993138	2.94693	0	1.56626	1.6043	0.503315	0.313728	2.54254
438073	438543	+	156	CDS	LF82_1881	ribE	6,7-dimethyl-8-ribityllumazine synthase	1.07987	0	0.862099	2.54046	0	0.502005	#DIV/0!	0.37679	0	1.81016
438563	438982	+	139	CDS	LF82_1555	nusB	N utilization substance protein B	0.925603	1.50819	0.443365	1.08877	0	1.07573	1.00723	0.754126	0.748715	1.00719
439060	440037	+	325	CDS	LF82_2254	thiL	Thiamine-monophosphate kinase	8.22363	0.451168	1.19368	1.75878	0	0.695084	4.18638	0.189209	0.0451963	4.9912
440015	440533	+	172	CDS	LF82_1633	pgpA	Phosphatidylglycerophosphatase A	28.5086	9.22789	5.51743	40.8167	10.4144	12.0481	0.894271	0.253379	0.283336	34.6626
440587	441561	-	324	CDS	LF82_2539	yajO	Uncharacterized oxidoreductase yajO	25.0718	20.4006	12.3243	37.6651	65.6562	35.0967	0.551042	0.755871	1.37171	31.3684
441616	443478	-	620	CDS	LF82_0536	dxs	1-deoxy-D-xylulose-5-phosphate synthase	1.55231	0.586518	0.17242	1.69364	0	2.00802	3.7176	0.671741	0.180692	1.62298
443503	444402	-	299	CDS	LF82_1125	ispA	Geranyltranstransferase	0.167566	0.242697	0.285384	1.31403	0	1.35022	6.73928	1.10395	0.163808	0.740798
444402	444644	-	80	CDS	LF82_2451	xseB	exodeoxyribonuclease 7 small subunit	17.8179	9.38429	1.37936	5.92774	0	3.01203	0.467951	0.184935	0.395201	11.8728
444850	446298	+	482	CDS	LF82_2252	thiI	Thiamine biosynthesis protein thiI	16.4295	8.04368	5.46817	14.6984	7.43888	5.7372	0.723741	0.359979	0.497387	15.5639
446352	446942	-	196	CDS	LF82_2538	yajL	Protein thiJ	8.90893	7.37337	7.24163	13.9725	3.71944	13.9844	1.9135	0.927654	0.484795	11.4407
446905	447816	-	303	CDS	LF82_1595	panE	2-dehydropantoate 2-reductase	28.0166	24.2428	94.7159	39.6123	30.8576	51.7623	2.65839	2.16591	0.814745	33.8145
447984	448475	+	163	CDS	LF82_2540	yajQ	UPF0234 protein yajQ	3.44209	8.50452	7.75889	19.371	6.50902	32.3793	2.67347	1.75944	0.658111	11.4065
448603	449967	-	454	CDS	LF82_2541	yajR	Inner membrane transport protein yajR	26.2114	7.53587	8.27615	32.795	14.2015	16.2467	1.12814	0.415597	0.36839	29.5032
450116	451006	-	296	CDS	LF82_0408	cyoE	Protoheme IX farnesyltransferase	21.0575	1.29439	2.21173	24.5286	1.79559	4.88157	2.29558	0.155602	0.0677834	22.793
451018	451347	-	109	CDS	LF82_0407	cyoD	Cytochrome o ubiquinol oxidase protein cyoD	11.0147	2.11147	1.03452	13.9725	0	3.01203	1.91646	0.161945	0.0845019	12.4936
451347	451961	-	204	CDS	LF82_0406	cyoC	Cytochrome o ubiquinol oxidase subunit 3	21.5974	1.17304	2.5863	18.63	0	3.01203	4.77251	0.139167	0.0291601	20.1137
451951	453942	-	663	CDS	LF82_0405	cyoB	Ubiquinol oxidase subunit 1	26.5496	2.67599	2.65095	28.8183	2.44088	4.42392	1.38266	0.127779	0.0924158	27.684
453964	454911	-	315	CDS	LF82_0404	cyoA	Ubiquinol oxidase subunit 2	21.2444	1.98514	1.59157	27.945	0	4.74974	3.19439	0.128916	0.040357	24.5947
455371	456846	-	491	CDS	LF82_0088	ampG	Protein ampG	23.8827	31.4265	25.454	36.6299	26.6416	46.021	1.23088	1.18116	0.959603	30.2563
456890	457468	-	192	CDS	LF82_2536	yajG	Uncharacterized lipoprotein yajG	45.3545	32.155	20.3252	28.6922	61.2614	35.4357	0.596907	0.75305	1.26159	37.0234
457773	458090	+	105	CDS	LF82_0243	bolA	Protein bolA	69.4492	61.1445	48.7517	48.4275	42.3086	85.6546	1.2992	1.14023	0.877639	58.9383
458099	458287	+	62	CDS	LF82_754	-	-	22.2723	7.03822	10.8624	6.35115	13.018	15.8132	1.33004	0.931949	0.700693	14.3117
458434	459732	+	432	CDS	LF82_2268	tig	Trigger factor	20.0451	17.5956	5.36656	16.3542	30.9179	7.15357	0.258076	0.343967	1.33281	18.1996
459978	460601	+	207	CDS	LF82_0319	clpP	ATP-dependent Clp protease proteolytic subunit	0.647922	0.703822	0.103452	1.01618	0	1.65662	2.50073	1.05767	0.422943	0.832053
460727	462001	+	424	CDS	LF82_0321	clpX	ATP-dependent Clp protease ATP-binding subunit clpX	1.82881	0.454079	1.13463	3.03216	1.67975	1.65176	1.30582	0.573217	0.438971	2.43049
462189	464543	+	784	CDS	LF82_1216	lon	ATP-dependent protease La	21.2025	0.490224	1.51318	9.63099	0	2.65239	8.49726	0.135098	0.0158991	15.4168
464752	465024	+	90	CDS	LF82_1048	hupB	DNA-binding protein HU-beta	29.5614	31.672	18.9662	26.6748	17.3574	14.3071	0.67864	0.59167	0.871846	28.1181
465216	467087	+	623	CDS	LF82_1706	ppiD	Peptidyl-prolyl cis-trans isomerase D	21.5021	16.3305	3.20498	19.2278	11.2313	7.61867	0.392705	0.265742	0.676696	20.365
467238	467609	+	123	CDS	LF82_2555	ybaV	Uncharacterized protein ybaV	10.1606	18.9819	11.2857	16.1666	4.73383	10.1314	0.903074	0.813496	0.900808	13.1636
467715	468113	+	132	CDS	LF82_2556	ybaW	acyl-CoA thioester hydrolase ybaW	32.6275	19.8858	24.5329	30.8484	17.3574	27.682	1.402	0.822593	0.586729	31.738
468165	468860	-	231	CDS	LF82_1805	queC	Queuosine biosynthesis protein queC	36.0407	36.0709	19.2248	39.3771	47.7328	16.0642	0.421091	0.467913	1.11119	37.7089
468925	470625	-	566	CDS	LF82_2544	ybae	Uncharacterized protein ybae	20.8981	19.8839	17.502	22.4477	14.5119	22.4668	1.16202	0.922092	0.793522	21.6729
470725	471543	+	272	CDS	LF82_0340	cof	Protein cof	28.845	27.431	18.3826	35.8595	20.0278	37.0712	1.16846	0.85703	0.733469	32.3523
471612	472154	+	180	CDS	LF82_2550	ybaO	Uncharacterized HTH-type transcriptional regulator	10.9787	7.42923	4.59786	7.05683	2.8929	8.19942	1.23979	0.70956	0.572323	9.01775
472184	473956	+	590	CDS	LF82_1285	mdlA	Multidrug resistance-like ATP-binding protein mdlA	28.9503	30.7975	12.0004	29.0074	48.2851	36.6373	0.615023	0.839192	1.36449	28.9789
473949	475730	+	593	CDS	LF82_1286	mdlB	Multidrug resistance-like ATP-binding protein mdlB	47.9	37.1182	22.6486	46.9985	50.2125	58.143	0.925122	0.851347	0.920254	47.4492
475911	476249	+	112	CDS	LF82_0852	glnK	Nitrogen regulatory protein P-II 2	7.69408	19.0618	2.5863	8.25649	84.6173	3.01203	0.0539967	0.35098	6.50003	7.97528
476279	477565	+	428	CDS	LF82_0090	amtB	Ammonia channel	23.2847	23.9739	20.3671	18.0214	21.1543	25.3199	1.01238	1.10606	1.09253	20.653
477614	478474	-	286	CDS	LF82_2243	tesB	acyl-CoA thioesterase 2	28.4522	26.6228	57.2134	48.9314	4.52801	39.4183	3.10206	1.24873	0.402551	38.6918
478692	479264	+	190	CDS	LF82_2557	ybaY	Uncharacterized lipoprotein ybaY	27.3461	23.3227	13.3879	21.5192	30.6307	17.1863	0.566677	0.625683	1.10413	24.4327
479295	479684	-	129	CDS	LF82_2558	ybaZ	Uncharacterized protein ybaZ	46.9744	27.8922	10.3452	26.5337	5.7858	17.0682	0.813984	0.37293	0.458154	36.754
479761	479874	+	114	RNA	LF82_s0648	ffs	-	0	0	0	1.27023	0	0	#DIV/0!	0	0	0.635115
479985	480338	+	117	CDS	LF82_2542	ybaA	Uncharacterized protein ybaA	10.2588	11.9259	2.5863	6.35115	4.33935	4.26704	0.421349	0.412605	0.979248	8.30496
480380	481930	-	516	CDS	LF82_3522	ylaB	Uncharacterized protein ylaB	30.5603	26.3542	12.2763	27.0982	24.3003	31.7769	0.869679	0.764036	0.878527	28.8293
482094	482564	-	156	CDS	LF82_3523	ylac	Inner membrane protein ylac	42.9248	26.1267	18.2451	32.1022	9.46767	24.6439	1.20494	0.571648	0.474421	37.5135
482680	483231	-	183	CDS	LF82_1251	maa	Maltose O-acetyltransferase	56.9749	57.0198	60.182	71.906	70.1842	74.9079	1.06199	1.04818	0.986989	64.4405
483405	483623	-	72	CDS	LF82_0994	hha	Hemolysin expression-modulating protein	1.88977	1.56405	0.517259	2.96387	0	4.76905	3.37989	1.08914	0.322242	2.42682
483649	484023	-	124	CDS	LF82_2545	ybaJ	Uncharacterized protein ybaJ	7.82906	14.9888	7.24163	20.0414	14.4645	13.5541	0.706059	0.746158	1.05679	13.9352
484567	487716	-	1049	CDS	LF82_0025	acrB	acriflavine resistance protein B	40.3056	84.3089	2.97149	32.053	203.303	4.67826	0.0265975	0.10572	3.97481	36.1793
487739	488932	-	397	CDS	LF82_0024	acrA	acriflavine resistance protein A	21.0575	55.3934	13.4487	30.4855	273.379	2.42636	0.048286	0.307997	6.37861	25.7715
489074	489721	+	215	CDS	LF82_0029	acrR	HTH-type transcriptional regulator acrR	15.0318	6.09979	10.3452	23.0674	4.16577	7.34936	1.72368	0.464434	0.269443	19.0496
489849	493211	+	1120	CDS	LF82_1156	kefA	Potassium efflux system kefA	29.1758	30.7782	19.9022	33.9635	30.9953	34.7459	0.884651	0.865516	0.97837	31.5696
493423	493584	-	53	CDS	LF82_2548	ybaM	Uncharacterized protein ybaM	12.1485	6.4517	19.1386	6.98626	0	2.25902	3.31658	1.11826	0.337171	9.5674
493598	494125	-	175	CDS	LF82_1720	priC	Primosomal replication protein N''	11.3386	8.01575	14.4833	9.31501	4.33935	4.76905	1.55825	0.93215	0.598204	10.3268
494195	494572	+	125	CDS	LF82_2549	ybaN	Inner membrane protein ybaN	51.2447	27.2998	34.7974	30.0236	37.8707	35.3229	1.07595	0.862825	0.801917	40.6342
494725	495276	+	183	CDS	LF82_0103	apt	adenine phosphoribosyltransferase	17.0703	12.0913	3.6606	11.5298	4.00555	9.03609	0.788769	0.44394	0.562826	14.3
495405	497336	+	643	CDS	LF82_0511	dnaX	DNA polymerase III subunit tau	0.789136	0.240623	0.424418	1.3028	0	1.39017	7.5412	0.86742	0.115024	1.04597
497389	497718	+	109	CDS	LF82_2543	ybaB	UPF0133 protein ybaB	0	1.17304	1.03452	8.25649	0	0	0.881915	0.125298	0.142075	4.12824
497718	498323	+	201	CDS	LF82_1843	recR	Recombination protein recR	43.3298	21.7012	6.46574	14.2901	19.5271	10.1656	0.403397	0.288639	0.715521	28.8099
498433	500307	+	624	CDS	LF82_1043	htpG	chaperone protein htpG	37.0442	34.4771	60.6768	34.4619	26.0361	49.4366	1.81966	1.53992	0.846266	35.7531
500488	501132	+	214	CDS	LF82_0040	adk	adenylate kinase	0.0809903	0.234607	0.310356	1.6513	0	1.80722	9.02604	1.22241	0.135432	0.866144
501264	502226	+	320	CDS	LF82_0982	hemH	Ferrochelatase	1.11711	0.970789	0.856153	3.59168	0	4.98543	6.01736	1.24057	0.206165	2.35439
502201	503169	-	322	CDS	LF82_0044	aes	acetyl esterase	37.8272	31.327	20.1427	34.1467	19.9099	36.4101	1.10375	0.78574	0.711881	35.987
503321	504625	+	434	CDS	LF82_0936	gsk	Inosine-guanosine kinase	40.5741	31.9295	15.7953	34.2652	35.5615	24.4636	0.596508	0.537938	0.901811	37.4197
504755	506431	-	558	CDS	LF82_2547	ybal	Inner membrane protein ybal	19.6064	30.0591	21.0783	13.2845	53.157	16.0014	0.445584	1.12736	2.53007	16.4454
506670	507890	-	406	CDS	LF82_0754	fsr	Fosmidomycin resistance protein	12.7609	16.5942	23.2136	16.6679	11.4305	22.48	1.63048	1.55268	0.952287	14.7144
508108	509760	+	550	CDS	LF82_2386	ushA	Protein ushA	17.1326	15.1592	12.5336	13.0443	16.0222	21.1421	1.07999	1.11595	1.03329	15.0884
509798	510301	-	167	CDS	LF82_063	-	hypothetical protein	19.052	19.8858	42.4645	24.1948	14.8778	23.0922	1.88579	1.51587	0.80384	21.6234
510298	510954	-	218	CDS	LF82_064	-	hypothetical protein	10.3668	9.85351	9.10376	11.6861	6.24866	9.39754	1.14899	0.838952	0.730162	11.0264
511122	511601	-	159	CDS	LF82_2546	ybaK	Uncharacterized protein ybaK	5.98082	10.828	10.5043	15.829	4.00555	21.5476	2.16077	1.46961	0.680133	10.9049
511723	511804	+	82	RNA	LF82_s2176	sroB	-	28.8325	15.9533	27.7251	19.8156	0	25.9035	3.3616	1.10238	0.327933	24.3241
511805	512599	-	264	CDS	LF82_2551	ybaP	Uncharacterized protein ybaP	26.0712	25.5834	13.301	23.1061	12.3981	30.8375	1.1621	0.897538	0.772339	24.5886
513069	513410	+	113	CDS	LF82_2552	ybaQ	Uncharacterized HTH-type transcriptional regulator	6.18471	5.11871	2.82141	3.69521	0	4.65496	1.4606	0.756724	0.518092	4.93996
513468	515972	-	834	CDS	LF82_0341	copA	Copper-transporting P-type ATPase	22.2247	20.0106	18.9865	19.7259	39.0541	23.6533	0.721915	1.01643	1.40796	20.9753
516235	517167	+	310	CDS	LF82_2553	ybaS	glutaminase 1	42.9248	25.0248	57.933	20.7471	20.8289	21.8874	1.74077	1.25362	0.720155	31.836
517170	518462	+	430	CDS	LF82_2554	ybaT	Inner membrane transport protein ybaT	17.1775	19.8052	13.9059	22.5687	15.7427	23.6059	1.05524	0.943783	0.894374	19.8731
518587	518994	+	135	CDS	LF82_0384	cueR	HTH-type transcriptional regulator cueR	9.12981	10.8772	6.77139	15.7047	52.0722	13.1434	0.316362	0.801902	2.53476	12.4172
520051	520509	-	152	CDS	LF82_2561	ybbJ	Inner membrane protein ybbJ	14.3468	11.0601	8.57172	19.5978	44.6333	30.1203	0.694733	1.13986	1.64071	16.9723
520506	521423	-	305	CDS	LF82_1800	qmcA	Uncharacterized protein ybbK	22.2048	18.7686	34.4839	23.0758	15.1877	24.7238	1.74364	1.30757	0.749907	22.6403
521569	522246	+	225	CDS	LF82_2562	ybbL	Uncharacterized ABC transporter ATP-binding protein	8.85494	13.138	9.58654	13.3797	8.6787	11.0441	0.945635	0.927859	0.981202	11.1173
522206	523012	+	268	CDS	LF82_2563	ybbM	UPF0014 inner membrane protein ybbM	13.1513	11.7304	10.2467	7.9843	3.71944	9.10781	1.25273	0.915729	0.730986	10.5678
523075	523929	-	284	CDS	LF82_2564	ybbN	Uncharacterized protein ybbN	31.0708	20.6881	24.8284	31.8712	9.46767	38.8826	2.11273	1.01222	0.479104	31.471
523990	524799	-	269	CDS	LF82_2565	ybbO	Uncharacterized oxidoreductase ybbO	32.2161	40.0136	23.9089	25.6869	57.858	25.2676	0.502459	0.849291	1.69027	28.9515
524789	525415	-	208	CDS	LF82_2242	tesA	acyl-CoA thioesterase I	33.044	27.8401	19.311	20.6624	17.3574	27.7107	1.04036	0.875532	0.841565	26.8532
525383	526069	+	228	CDS	LF82_2559	ybbA	Uncharacterized ABC transporter ATP-binding protein	26.3218	33.8714	18.6213	26.8336	42.3086	29.9321	0.63735	0.913423	1.43316	26.5777
526066	528480	+	804	CDS	LF82_2566	ybbP	Uncharacterized ABC transporter permease ybbP	15.1016	17.4331	40.5213	17.7441	16.8233	24.884	1.90928	1.99129	1.04295	16.4228
528721	529815	-	364	CDS	LF82_2560	ybbB	tRNA 2-selenouridine synthase	24.657	17.8997	15.9392	17.3128	25.0718	29.2279	1.0511	1.07618	1.02387	20.9849
529884	530810	-	308	CDS	LF82_0073	allS	Uncharacterized HTH-type transcriptional regulator	18.6278	23.2932	12.562	19.3256	11.1583	20.7615	0.967259	0.878011	0.907731	18.9767
531040	531522	+	160	CDS	LF82_0068	allA	Ureidoglycolate hydrolase	18.4848	16.5605	7.05907	16.2888	27.5676	17.3635	0.553446	0.702329	1.26901	17.3868
531600	532415	+	271	CDS	LF82_0072	allR	Negative regulator of allantoin and glyoxylate	35.1132	12.4872	6.40734	28.027	23.5165	28.4686	0.968677	0.552356	0.570217	31.5701
532505	534286	+	593	CDS	LF82_0816	gcl	glyoxylate carboligase	24.4915	19.2847	18.4144	22.4068	24.9946	28.4336	1.05801	0.998927	0.944157	23.4491
534299	535075	+	258	CDS	LF82_1073	hyi	hydroxypyruvate isomerase	3.09236	4.1945	2.19443	4.61902	1.57794	4.10732	1.0917	0.817202	0.748562	3.85569
535175	536053	+	292	CDS	LF82_0890	glxR	2-hydroxy-3-oxopropionate reductase	10.4935	8.97628	5.30753	10.1618	11.32	12.572	0.880923	0.86561	0.982618	10.3277
536223	537677	+	484	CDS	LF82_2567	ybbW	allantoin permease	9.17129	9.74777	5.65342	7.69294	6.6007	10.5633	0.991943	0.961606	0.969417	8.43211
537737	539098	+	453	CDS	LF82_0069	allB	allantoinase	34.363	37.3696	23.8678	32.0279	98.5652	51.4197	0.55385	1.134	2.04749	33.1955
539154	540455	+	433	CDS	LF82_2568	ybbY	purine permease ybbY	15.8534	16.0731	9.33268	13.5671	12.1871	17.0468	0.93345	0.896635	0.96056	14.7103
540477	541622	+	381	CDS	LF82_0889	glxK	glycerate kinase 1	19.3818	15.6135	11.9861	21.3749	10.7736	27.0044	1.47764	0.956666	0.647429	20.3783
541751	542536	-	261	CDS	LF82_3524	ylbA	Uncharacterized protein ylbA	12.0473	12.4635	11.315	12.226	1.62726	9.31847	1.46433	0.850051	0.580506	12.1366
542547	543782	-	411	CDS	LF82_0070	allC	allantoate amidohydrolase	14.9427	12.3169	16.8626	13.2104	14.3198	14.3071	1.17018	1.10715	0.946139	14.0765
543804	544853	-	349	CDS	LF82_0071	allD	Ureidoglycolate dehydrogenase	18.3419	18.9756	17.1	23.7608	21.4415	21.9701	0.966673	0.927972	0.959965	21.0513
545170	546837	+	555	CDS	LF82_0636	fdrA	Protein fdrA	10.1757	12.1515	13.6344	7.75166	12.0167	11.5847	1.04349	1.40674	1.34811	8.96368
546847	548106	+	419	CDS	LF82_3525	ylbE	Uncharacterized protein ylbE	24.5285	23.4607	11.7492	14.154	27.8958	23.0205	0.677026	0.898849	1.32764	19.3412
548117	548932	+	271	CDS	LF82_3526	ylbF	Uncharacterized protein ylbF	15.1673	23.5674	187.436	24.8272	33.1368	29.5727	3.82703	5.42596	1.4178	19.9972
548929	549822	+	297	CDS	LF82_2569	ybcF	Carbamate kinase	29.2301	24.2072	12.038	19.0534	23.6692	22.4533	0.720425	0.71435	0.991567	24.1418
550255	551322	-	355	CDS	LF82_1780	purK	Phosphoribosylaminoimidazole carboxylase ATPase subunit	28.379	25.713	20.5248	30.079	70.8182	31.9275	0.543373	0.897266	1.65129	29.229
551319	551828	-	169	CDS	LF82_1777	purE	Phosphoribosylaminoimidazole carboxylase catalytic	11.6331	2.77263	15.6118	5.54282	9.46767	0	1.27544	0.908934	0.712641	8.58798
551924	552253	-	109	CDS	LF82_066	-	hypothetical protein	20.6525	17.5956	15.7764	22.7053	3.25451	20.7077	1.74983	0.841465	0.480883	21.6789
552365	553087	-	240	CDS	LF82_1228	lpxH	UDP-2,3-diacylglucosamine hydrolase	0.269968	0.391012	0.344839	1.69364	0	4.26704	11.7947	2.34868	0.19913	0.981803
553090	553584	-	164	CDS	LF82_1704	ppiB	Peptidyl-prolyl cis-trans isomerase B	1.4952	0.541402	0.47747	1.75878	0	1.15847	3.02168	0.502751	0.166381	1.62699
553758	555143	+	461	CDS	LF82_0423	cysS	Cysteinyl-tRNA synthetase	0.58902	0.426559	0.626981	1.46269	1.57794	1.82547	1.22347	1.19532	0.976992	1.02585
555179	555700	-	173	CDS	LF82_2571	ybcI	Inner membrane protein ybcI	35.52	34.6884	23.4983	38.1069	55.7916	32.4869	0.618758	0.760391	1.2289	36.8134
555807	556019	-	70	CDS	LF82_2572	ybcJ	Uncharacterized protein ybcJ	53.4536	11.7304	197.593	10.1618	0	12.0481	17.8717	3.29545	0.184395	31.8077
556021	556887	-	288	CDS	LF82_0724	folD	bifunctional protein folD	1.3884	0.558589	0.788204	0.846819	0	0.71715	2.69492	0.673469	0.249903	1.11761
556928	557125	+	65	CDS	LF82_067	-	hypothetical protein	44.1975	59.9925	35.7648	88.916	133.9	75.3008	0.572821	0.834367	1.45659	66.5568
557158	557234	+	77	RNA	LF82_t0130	argU	Arg tRNA	0.539935	0	0	2.54046	0	0	#DIV/0!	0	0	1.5402
557242	557595	-	117	CDS	LF82_068	-	Prophage DLP12 integrase	27.5367	36.1966	30.4444	54.4384	74.3888	53.356	0.757789	1.02227	1.34901	40.9875
557570	557962	-	130	CDS	LF82_069	-	Prophage DLP12 integrase	19.8426	22.8742	19.1386	24.4519	19.5271	21.0842	0.948622	0.908076	0.957258	22.1473
557876	558232	+	118	CDS	LF82_070	-	Lambdoid prophage Qin tail fiber assembly protein-like protein	10.1238	13.4899	25.6905	7.83308	4.33935	8.78509	1.93365	1.91991	0.992894	8.97843
558287	558952	-	221	CDS	LF82_2581	ybcY	Uncharacterized protein ybcY	21.8168	23.2408	28.0613	26.9924	8.13628	39.9094	2.16625	1.39258	0.642853	24.4046
559187	560140	-	317	CDS	LF82_1565	ompT	Protease 7	14.7711	15.4729	9.50772	15.9081	4.95925	13.339	1.11817	0.744697	0.665994	15.3396
560799	561689	-	296	CDS	LF82_2570	ybch	Uncharacterized protein ybch	20.2196	15.2899	16.4096	17.608	10.7736	16.3065	1.25525	0.864873	0.689006	18.9138
561690	564662	-	990	CDS	LF82_1480	nfrA	Bacteriophage N4 adsorption protein A	43.6991	43.2348	43.0178	43.3274	57.7944	54.2166	0.962438	1.1173	1.1609	43.5133
564649	566886	-	745	CDS	LF82_1481	nfrB	Bacteriophage N4 adsorption protein B	19.9318	23.0233	17.9901	21.4001	18.5342	22.871	0.983243	0.988608	1.00546	20.666
567036	568478	-	480	CDS	LF82_0390	cusS	Sensor kinase cusS	38.9766	3.3236	5.60364	39.1125	5.42418	3.13753	0.999244	0.111939	0.112023	39.0445
568468	569151	-	227	CDS	LF82_0389	cusR	Transcriptional regulatory protein cusR	13.7207	13.9384	6.0854	14.9439	12.2523	12.4025	0.705895	0.644973	0.913696	14.3323
569308	570690	+	460	CDS	LF82_0387	cusC	Cation efflux system protein cusC	7.81732	7.34423	4.27301	6.40637	10.188	8.77418	0.744182	0.917285	1.23261	7.11185
570714	571046	+	110	CDS	LF82_0388	cusF	Cation efflux system protein cusF	4.58945	4.49664	5.34501	7.62138	0	3.76504	2.02597	0.746064	0.36825	6.10541
571062	572285	+	407	CDS	LF82_0386	cusB	Cation efflux system protein cusB	10.7987	10.8701	6.13814	7.9601	5.20722	7.02807	0.818929	0.701869	0.857057	9.3794
572297	575440	+	1047	CDS	LF82_0385	cusA	Cation efflux system protein cusA	28.6029	30.2614	25.588	31.8683	29.6614	34.8481	1.00857	0.999419	0.990931	30.2356
575542	576924	+	460	CDS	LF82_1637	pheP	Phenylalanine-specific permease	30.0924	27.0059	16.4144	25.6304	15.0431	27.9115	1.05415	0.795471	0.75461	27.8614
577082	578329	-	415	CDS	LF82_2585	ybdG	Uncharacterized protein ybdG	18.9447	13.8214	7.69142	13.6412	4.52801	19.9056	1.50397	0.846902	0.563111	16.2929
578437	579090	-	217	CDS	LF82_1483	nfsB	Oxygen-insensitive Nad(P)H nitroreductase	30.892	19.9416	14.631	21.4124	40.9138	38.9413	0.88032	1.02424	1.16349	26.1522
579169	579552	-	127	CDS	LF82_2584	ybdF	Uncharacterized protein ybdF	13.4984	10.3618	5.34501	11.6438	4.33935	12.5501	1.21726	0.711759	0.584722	12.5711
579617	579865	-	82	CDS	LF82_2587	ybdJ	Uncharacterized protein ybdJ	4.62802	3.68669	1.47788	3.99215	0	2.58174	1.10116	0.470945	0.427682	4.31008
579931	581049	-	372	CDS	LF82_2588	ybdK	Carboxylate-amine ligase ybdK	51.919	43.4024	63.1601	59.7008	53.4425	68.3255	1.35769	1.17798	0.867632	55.8099
581501	581653	+	50	CDS	LF82_1024	hokE	Protein hokE	30.2364	35.1911	25.0583	41.7764	5.7858	41.1644	1.6161	0.919597	0.569023	36.0064
581695	582006	-	103	CDS	LF82_071	-	hypothetical protein	8.50398	10.2641	4.78465	16.6718	19.5271	17.8839	0.760917	0.900414	1.18333	12.5879
582005	582157	+	50	CDS	LF82_755	-	-	33.656	42.49	18.3914	32.1791	34.7148	44.1765	0.810415	0.950373	1.1727	32.9175
582279	582908	-	209	CDS	LF82_0566	entD	4'-phosphopantetheinyl transferase entD	44.0433	217.626	282.571	37.502	27.2759	31.698	1.28324	3.85392	3.00327	40.7726
583074	585323	-	749	CDS	LF82_0640	fepA	Ferrienterobactin receptor	18.8977	12.2934	15.3109	19.2736	7.63725	14.4176	1.49159	0.778816	0.522137	19.0857
585643	586767	+	374	CDS	LF82_0646	fes	enterochelin esterase	8.90893	1.56405	0.620711	7.79074	0	2.10842	1.74492	0.163424	0.0936575	8.34983
586770	586988	+	72	CDS	LF82_2593	ybdZ	hypothetical protein	6.88417	4.10563	4.65533	5.71603	0	7.53008	2.96798	0.96708	0.325838	6.3001
586985	590866	+	1293	CDS	LF82_0568	entF	enterobactin synthetase component F	23.8845	23.6157	8.51038	19.341	27.5098	24.4372	0.644446	0.762226	1.18276	21.6128
591082	592215	+	377	CDS	LF82_0644	fepE	Ferric enterobactin transport protein fepE	8.13424	9.6393	7.24163	16.0159	3.39601	10.7385	1.37934	0.744515	0.539761	12.0751
592212	593027	-	271	CDS	LF82_0642	fepC	Ferric enterobactin transport ATP-binding protein fepC	4.34108	0.375372	0.993138	3.75988	0	1.9277	7.78119	0.360555	0.0463367	4.05048
593024	594016	-	330	CDS	LF82_0645	fepG	Ferric enterobactin transport system permease protein	10.7801	0.728092	0.784807	3.85449	0	1.14249	2.64706	0.131695	0.0497515	7.31729
594013	595017	-	334	CDS	LF82_0643	fepD	Ferric enterobactin transport system permease protein	5.17092	0.902336	0.95494	4.59237	0	0.926779	2.08539	0.192734	0.0924214	4.88164
595128	596378	+	416	CDS	LF82_0569	entS	enterobactin exporter entS	19.6989	16.2712	9.34404	21.2251	26.876	15.6431	0.579116	0.610574	1.05432	20.462
596382	597338	-	318	CDS	LF82_0641	fepB	Ferrienterobactin-binding periplasmic protein	5.84538	1.22404	0.269874	2.31955	0	0.916705	0.969397	0.145326	0.149914	4.08247
597527	598702	+	391	CDS	LF82_0565	entC	Isochorismate synthase entC	46.4109	37.3332	21.5899	42.6355	38.4881	37.9778	0.785633	0.668951	0.85148	44.5232
598712	600322	+	536	CDS	LF82_0567	entE	enterobactin synthetase component E	32.4771	19.5311	5.27604	23.8803	18.2253	20.7077	0.688196	0.461053	0.669944	28.1787
600336	601193	+	285	CDS	LF82_0564	entB	Isochorismatase	27.4719	24.5869	5.54502	27.2337	33.3262	24.9396	0.526386	0.557249	1.05863	27.3528
601193	601939	+	248	CDS	LF82_0563	entA	2,3-dihydro-2,3-dihydroxybenzoate dehydrogenase	28.5848	17.3885	5.47686	22.1169	33.6938	16.1232	0.422849	0.426023	1.00751	25.3509
601942	602355	+	137	CDS	LF82_2582	ybdB	esterase ybdB	13.4212	26.8123	12.1186	30.1226	7.43888	27.1083	1.14527	0.900861	0.78659	21.7719
602536	604641	+	701	CDS	LF82_0382	cstA	Carbon starvation protein A	34.9485	26.8732	62.9489	31.4478	33.9258	31.7176	1.55704	1.42578	0.915699	33.1982
604784	604981	+	65	CDS	LF82_2583	ybdD	Uncharacterized protein ybdD	109.134	69.5024	30.001	93.6794	52.0722	115.587	1.19752	0.717839	0.59944	101.407
604991	606079	-	362	CDS	LF82_2586	ybdH	Uncharacterized oxidoreductase ybdH	23.7081	13.1167	10.4392	11.5475	14.2015	23.5486	1.24415	0.964041	0.774861	17.6278
606188	607348	+	386	CDS	LF82_2589	ybdL	Aminotransferase ybdL	47.4446	35.1154	27.4982	39.4181	45.3532	40.5167	0.845235	0.783016	0.926388	43.4313
607349	607978	-	209	CDS	LF82_2590	ybdM	Uncharacterized protein ybdM	10.2588	9.60773	7.98057	20.0817	7.43888	17.7853	1.5115	0.849225	0.561844	15.1702
607951	609171	-	406	CDS	LF82_2591	ybdN	Uncharacterized protein ybdN	14.2477	15.8001	12.3298	20.3755	15.9405	18.0722	0.957827	0.878081	0.916742	17.3116
609318	610220	-	300	CDS	LF82_2592	ybdO	Uncharacterized HTH-type transcriptional regulator ybdO	8.82515	7.60451	5.52932	10.775	9.87576	13.3464	1.07983	0.963038	0.891842	9.8001
610425	611231	-	268	CDS	LF82_0524	dsbG	Thiol:disulfide interchange protein dsbG	35.0418	19.3942	18.1386	28.2838	12.1502	26.1043	1.40256	0.698657	0.49813	31.6628
611543	612106	+	187	CDS	LF82_0054	ahpC	alkyl hydroperoxide reductase subunit C	29.9664	16.0315	7.58647	25.828	17.3574	2.67736	0.307402	0.183958	0.598427	27.8972
612277	613842	+	521	CDS	LF82_0055	ahpF	alkyl hydroperoxide reductase subunit F	16.9603	19.8726	5.53772	22.8641	47.4776	15.0602	0.305832	0.517217	1.69118	19.9122
613963	614391	-	142	CDS	LF82_2393	uspG	Universal stress protein G	51.7092	47.8238	48.3836	42.2107	64.0888	57.9237	0.949913	1.13189	1.19158	46.9599
614747	615157	-	136	CDS	LF82_1913	rnk	Regulator of nucleoside diphosphate kinase	11.3386	13.138	5.17259	2.54046	10.4144	15.0602	0.859051	1.45779	1.69697	6.93955
615387	616193	-	268	CDS	LF82_1905	rna	ribonuclease I	30.4163	30.6293	24.1388	26.2514	26.0361	26.9409	0.901427	0.901389	0.999958	28.3339
616307	617770	-	487	CDS	LF82_0312	citT	Citrate carrier	33.7243	22.7569	17.8351	27.9959	19.7874	27.7709	1.07196	0.738916	0.68931	30.8601
617821	618699	-	292	CDS	LF82_0311	citG	2-(5''-triphosphoribosyl)-3'-dephosphocoenzyme-A	13.8583	18.0735	11.2648	13.2668	50.1436	17.4028	0.420241	1.05686	2.5149	13.5626
618674	619225	-	183	CDS	LF82_0313	citX	Apo-citrate lyase phosphoribosyl-dephospho-CoA	30.3713	17.5956	13.966	6.98626	13.018	21.0842	1.14492	0.938235	0.819474	18.6788
619229	620761	-	510	CDS	LF82_0310	citF	Citrate lyase alpha chain	13.4534	17.6607	20.1731	8.32706	15.9109	11.1278	0.93236	1.43711	1.54137	10.8902
620772	621680	-	302	CDS	LF82_0309	citE	Citrate lyase beta subunit	11.2615	14.5233	11.429	8.58917	9.91851	14.6299	1.06616	1.31274	1.23128	9.92534
621677	621973	-	98	CDS	LF82_0308	citD	Citrate lyase acyl carrier protein	35.3657	28.5439	18.6213	17.7832	190.931	24.5983	0.196922	0.813178	4.12944	26.5745
621988	623046	-	352	CDS	LF82_0307	citC	[Citrate [pro-3S]-lyase] ligase	9.84343	16.0616	11.4062	18.4997	22.6981	22.1655	0.866149	1.18447	1.36751	14.1716
623424	625082	+	552	CDS	LF82_0514	dpiB	Sensor kinase dpiB	19.8588	21.0677	24.2491	18.7994	18.746	15.9035	1.00851	1.03866	1.02989	19.3291
625051	625731	+	226	CDS	LF82_0513	dpiA	Transcriptional regulatory protein dpiA	37.6605	25.8068	33.0307	33.2982	29.7555	42.3836	1.35729	1.06279	0.783024	35.4793
625772	627157	-	461	CDS	LF82_0451	dcuC	Anaerobic C4-dicarboxylate transporter dcuC	23.5044	19.0182	36.9785	17.6211	22.1584	17.6877	1.32761	1.32925	1.00124	20.5627
627744	628304	+	186	CDS	LF82_1590	pagP	Protein crcA	13.2401	17.5445	8.99581	18.1146	4.52801	19.2508	1.27972	0.900873	0.703963	15.6774
628479	628688	+	69	CDS	LF82_0374	cspE	Cold shock-like protein cspE	9.55685	95.016	1.03452	8.8916	98.9371	17.771	0.096959	1.01935	10.5132	9.22423
628742	629125	-	127	CDS	LF82_0350	crcB	Protein crcB	28.4202	18.5553	19.3737	13.3951	9.46767	21.0842	1.44374	0.967537	0.67016	20.9077
629218	630006	+	262	CDS	LF82_2598	ybeM	UPF0012 hydrolase ybeM	43.3085	39.7598	30.3822	53.7508	84.9599	40.2661	0.566457	0.727888	1.28498	48.5296
630135	630338	+	67	CDS	LF82_2224	tatE	Sec-independent protein translocase protein tatE	54.061	36.9507	20.6904	38.1069	26.0361	6.02406	0.424128	0.289845	0.683391	46.0839
630438	631403	-	321	CDS	LF82_1199	lipA	Lipoyl synthase	0.899892	0.695133	0.383155	0.752728	0	0.780897	1.67457	0.704367	0.420625	0.82631
632427	633068	-	213	CDS	LF82_1200	lipB	Lipoyltransferase	0.647922	0.187686	0.413807	0.914565	0	3.37347	20.1788	2.42388	0.12012	0.781244
633169	633432	-	87	CDS	LF82_2596	ybeD	UPF0250 protein ybeD	2.42971	1.00546	0.443365	2.54046	0	1.29087	1.72482	0.348929	0.202299	2.48508
633542	634753	-	403	CDS	LF82_0429	dacA	Penicillin-binding protein 5	19.4377	8.28946	1.97708	23.7674	13.8859	1.33868	0.149524	0.0767447	0.513259	21.6025
634893	635981	-	362	CDS	LF82_1895	rlpA	Rare lipoprotein A	26.7529	12.4872	20.7571	18.9305	8.39874	7.28717	1.34274	0.613883	0.457188	22.8417
635992	637104	-	370	CDS	LF82_1393	mrdB	Rod shape-determining protein rodA	0.383638	0.185216	0.163345	0.668542	0	2.14013	12.4367	2.18924	0.176031	0.52609
637107	639008	-	633	CDS	LF82_1392	mrdA	Penicillin-binding protein 2	10.55	501.257	784.056	1.37051	0.68516	1.8627	1.56576	65.9297	42.1073	5.96028
639039	639506	-	155	CDS	LF82_2594	ybeA	UPF0247 protein ybeA	11.9866	0	1.86213	10.1618	5.20722	4.81925	1.2831	0.301664	0.235106	11.0742
639510	639827	-	105	CDS	LF82_2595	ybeB	Uncharacterized protein ybeB	65.255	55.9706	31.3311	72.5845	66.9499	40.017	0.580441	0.517617	0.891766	68.9198
640087	640701	-	204	CDS	LF82_0334	cobC	alpha-ribazole phosphatase	30.4523	22.2877	17.7937	19.5615	26.0361	27.2589	0.932307	0.900802	0.966208	25.0069
640722	641363	-	213	CDS	LF82_1435	nadD	Nicotinate-nucleotide adenylyltransferase	0.59677	0.123478	0.108897	1.47079	0	1.42675	12.4367	0.742734	0.0597213	1.03378
641365	642396	-	343	CDS	LF82_1025	holA	DNA polymerase III subunit delta	0.390987	0.161798	0.285384	1.13883	0	1.55795	11.3928	1.20494	0.105763	0.764907
642396	642977	-	193	CDS	LF82_1896	rlpB	LPS-assembly lipoprotein rlpB	1.45782	0.234607	0.724163	0.88916	0	1.35541	8.86407	0.886063	0.0999612	1.17349
642992	645574	-	860	CDS	LF82_1186	leuS	Leucyl-tRNA synthetase	1.30755	0.226128	0.648132	1.25493	0	1.48787	9.44601	0.833569	0.0882456	1.28124
645809	646291	+	160	CDS	LF82_2597	ybel	Uncharacterized protein ybel	12.1485	6.56901	10.5521	14.9887	15.6217	5.42166	0.719841	0.588628	0.81772	13.5686
646336	647271	-	311	CDS	LF82_1883	rihA	Pyrimidine-specific ribonucleoside hydrolase rihA	10.7156	11.0085	7.24163	13.5817	8.0111	22.5902	1.56848	1.22778	0.782786	12.1487
647389	648114	-	241	CDS	LF82_0881	gltL	glutamate/aspartate transport ATP-binding protein gltL	50.214	9.67755	28.9665	20.0061	26.0361	21.8372	1.42253	0.723493	0.508596	35.11
648114	648788	-	224	CDS	LF82_0880	gltK	glutamate/aspartate transport system permease protein	42.5375	27.9489	21.6799	31.7005	13.584	32.2156	1.29766	0.725983	0.559456	37.119
648788	649528	-	246	CDS	LF82_0879	gltJ	glutamate/aspartate transport system permease protein	29.8191	14.0764	9.68685	21.3629	11.8346	27.1083	1.42006	0.718906	0.506252	25.591
649698	650606	-	302	CDS	LF82_0878	gltI	glutamate/aspartate periplasmic-binding protein	22.6773	11.4544	8.03273	14.3461	9.18921	12.0481	0.972742	0.542383	0.557582	18.5117
651060	652937	+	625	CDS	LF82_073	-	hypothetical protein	36.4603	40.2245	26.7846	37.4602	32.1901	40.4707	0.928755	0.909833	0.979627	36.9603
653064	654602	-	512	CDS	LF82_1210	lnt	Apolipoprotein N-acyltransferase	1.01238	0.586518	0.332524	1.27023	0.92986	1.93631	1.49622	0.993964	0.664319	1.1413
654627	655505	-	292	CDS	LF82_2599	ybex	Magnesium and cobalt efflux protein corC	14.9832	35.631	3.36218	22.8641	0	1.69427	0.141912	0.133601	0.94144	18.9237
655595	656062	-	155	CDS	LF82_2600	ybeY	metalloprotease ybeY	0.578502	0	0.295577	1.08877	0	1.29087	#DIV/0!	0.951524	0	0.833635
656059	657138	-	359	CDS	LF82_2601	ybeZ	PhoH-like protein	23.8791	32.2396	10.4787	17.0457	25.1962	16.9062	0.476792	0.669153	1.40345	20.4624
657252	658676	-	474	CDS	LF82_1345	miaB	UPF0004 protein yleA	17.2431	27.5474	6.74106	23.1919	25.1962	24.7764	0.597559	0.779459	1.30441	20.2175
658822	659997	+	391	CDS	LF82_2351	ubiF	2-octaprenyl-3-methyl-6-methoxy-1,4-benzoquinol	8.93506	0.302719	1.33486	4.50726	0	1.84608	10.5079	0.236637	0.0225199	6.72116
660151	660225	-	75	RNA	LF82_t0860	glnX	Gln tRNA	0	0	0	0	0	0	#DIV/0!	#DIV/0!	#DIV/0!	0
660263	660337	-	75	RNA	LF82_t0858	glnV	Gln tRNA	0	0	0	0	0	0	#DIV/0!	#DIV/0!	#DIV/0!	0
660386	660462	-	77	RNA	LF82_t1332	metU	Met tRNA	8.90893	1.17304	0	7.62138	0	8.28309	7.06123	0.501085	0.0709628	8.26515
660478	660552	-	75	RNA	LF82_t0859	glnW	Gln tRNA	0	0	0	0	0	0	#DIV/0!	#DIV/0!	#DIV/0!	0
660587	660661	-	75	RNA	LF82_t0857	glnU	Gln tRNA	5.93929	0.782024	0	0	0	0	0	0	0.13167	2.96964
660685	660769	-	85	RNA	LF82_t1190	leuW	Leu tRNA	0	0	0	0	0	0	#DIV/0!	#DIV/0!	#DIV/0!	0
660779	660855	-	77	RNA	LF82_t1331	metT	Met tRNA	4.04951	1.17304	0.517259	11.4321	0	0.753008	1.08289	0.0820502	0.0757699	7.74079
661236	662900	-	554	CDS	LF82_0166	asnB	sparagine synthetase B [glutamine-hydrolyzing]	74.511	61.2475	49.0846	71.9977	78.6622	75.4289	0.889956	0.849871	0.954958	73.2544
663156	663908	-	250	CDS	LF82_1442	nagD	Protein nagD	37.4869	33.7388	10.4437	37.0181	42.1537	40.5907	0.672457	0.684979	1.01862	37.2525
663956	665176	-	406	CDS	LF82_1441	nagC	N-acetylglucosamine repressor	14.0035	0.302719	0.934404	8.35893	0	1.45743	7.90118	0.106958	0.013537	11.1812
665185	666333	-	382	CDS	LF82_1439	nagA	N-acetylglucosamine-6-phosphate deacetylase	32.8777	1.64859	1.78944	19.9117	1.40736	2.27937	1.33144	0.0770764	0.0578895	26.3947
666393	667193	-	266	CDS	LF82_1440	nagB	glucosamine-6-phosphate deaminase	26.4028	12.747	3.17252	20.8318	8.6787	10.8433	0.65416	0.296728	0.453602	23.6173
667526	669472	+	648	CDS	LF82_1443	nagE	PTS system N-acetylglucosamine-specific EIICBA component	25.2516	24.6338	12.8576	23.9529	31.6152	29.0984	0.745897	0.852685	1.14317	24.6023
669561	670841	-	426	CDS	LF82_074	-	hypothetical protein	15.882	16.9375	12.7675	17.4114	12.7005	18.2926	1.04798	0.932918	0.890207	16.6467
670855	671325	-	156	CDS	LF82_756	-	-	43.8504	41.7266	27.6364	29.9411	40.9138	27.9689	0.672858	0.753545	1.11992	36.8958
671322	672491	-	389	CDS	LF82_075	-	hypthetical protein	48.4785	40.7211	28.5231	39.9215	44.6333	36.5747	0.762676	0.736401	0.965548	44.2
672527	673285	-	252	CDS	LF82_076	-	integral membrane transport protein	12.7733	8.17774	9.39934	10.0167	8.92666	14.7159	1.40989	1.05815	0.750523	11.395
673345	674232	-	295	CDS	LF82_077	-	hypothetical protein	16.765	16.6571	11.5866	13.3374	10.4144	19.1264	1.13451	1.02028	0.899316	15.0512
674236	675393	-	385	CDS	LF82_078	-	alcohol dehydrogenase	25.137	24.9379	16.1691	19.1005	23.1432	30.0088	0.960417	1.04386	1.08689	22.1187
675563	676798	+	411	CDS	LF82_079	-	inner membrane protein	47.3179	52.8222	36.9919	49.4235	72.5855	48.7401	0.683627	0.886198	1.29632	48.3707
676791	677777	+	328	CDS	LF82_080	-	pyridoxine phosphate biosynthetic protein	21.179	17.7715	10.6038	20.4507	24.7343	18.3734	0.681724	0.696071	1.02105	20.8148
677779	678540	+	253	CDS	LF82_081	-	transcriptional regulator	10.6344	3.1621	2.06904	7.84228	2.26401	3.53586	1.03295	0.30335	0.293674	9.23833
678760	680424	+	554	CDS	LF82_0856	glnS	glutaminyl-tRNA synthetase	2.09975	0.434458	0.229893	1.31727	0	1.56179	4.12396	0.524342	0.127145	1.70851
680866	682272	+	468	CDS	LF82_2605	ybfM	Uncharacterized protein ybfM	21.1711	20.9912	14.6648	28.4799	14.6168	30.2788	1.26218	0.90519	0.717164	24.8255
682322	682648	+	108	CDS	LF82_2606	ybfN	Uncharacterized lipoprotein ybfN	19.4377	29.4935	16.5523	22.5012	7.43888	21.0842	1.01907	0.897414	0.880624	20.9694
682732	683178	-	148	CDS	LF82_0779	fur	Ferric uptake regulation protein	4.15075	0	0.905204	1.11145	0	1.88252	#DIV/0!	0.529764	0	2.6311
683467	683997	-	176	CDS	LF82_0676	fldA	Flavodoxin-1	0.747602	2.34607	1.90988	2.34504	0	2.78034	1.99918	1.51657	0.758599	1.54632
684137	684499	-	120	CDS	LF82_2603	ybfE	Uncharacterized protein ybfE	43.2488	54.8981	46.1395	44.7121	41.6577	35.542	0.845951	0.928612	1.09771	43.9804
684570	685334	-	254	CDS	LF82_2604	ybfF	esterase ybfF	26.6593	9.38429	5.17259	12.8081	4.33935	11.4206	1.2091	0.420428	0.347721	19.7337
685519	686064	+	181	CDS	LF82_2114	seqA	Protein seqA	46.6333	5.67997	2.83131	48.8035	5.48128	5.07289	0.708183	0.0828213	0.116949	47.7184
686090	687730	+	546	CDS	LF82_1632	pgm	Phosphoglucomutase	2.48897	0.801098	0.807429	3.77971	0	1.98353	3.48392	0.445224	0.127794	3.13434
687787	689106	-	439	CDS	LF82_1688	potE	Putrescine-ornithine antiporter	35.4917	31.3852	15.4028	31.3888	21.986	22.6237	0.712491	0.568574	0.798009	33.4403
689103	691301	-	732	CDS	LF82_2162	speF	Ornithine decarboxylase, inducible	24.2129	23.674	13.8115	24.6787	23.6692	24.8395	0.8164	0.790543	0.968328	24.4458
691990	692667	-	225	CDS	LF82_1149	kdpE	KDP operon transcriptional regulatory protein kdpE	5.73162	7.94056	3.97892	5.27634	4.00555	9.03609	1.08948	1.18233	1.08522	5.50398
692664	695348	-	894	CDS	LF82_1148	kdpD	Sensor protein kdpD	28.8781	27.3098	13.0608	24.2534	34.986	28.0495	0.659922	0.773746	1.17248	26.5658
695341	695913	-	190	CDS	LF82_1147	kdpC	Potassium-transporting ATPase C chain	5.97303	4.83878	2.19835	7.78015	6.50902	5.83581	0.707993	0.584167	0.825103	6.87659
695922	697970	-	682	CDS	LF82_1146	kdpB	Potassium-transporting ATPase B chain	15.0303	11.0756	21.5565	16.3653	14.5318	17.6519	1.53113	1.24885	0.815638	15.6978
697993	699666	-	557	CDS	LF82_1145	kdpA	Potassium-transporting ATPase A chain	27.0197	26.4557	18.0931	24.81	22.1584	26.4033	0.915298	0.858511	0.937958	25.9149
700068	700274	+	68	CDS	LF82_2602	ybfA	Uncharacterized protein ybfA	23.8921	24.3405	26.8975	24.7695	6.50902	15.8132	1.38448	0.877707	0.633961	24.3308
700375	700884	+	169	CDS	LF82_2607	ybgA	Uncharacterized protein ybgA	31.0463	23.3304	14.5982	12.7023	8.6787	12.3828	0.842917	0.616729	0.73166	21.8743
700881	702299	+	472	CDS	LF82_1665	phr	Deoxyribodipyrimidine photo-lyase	38.5808	34.8712	21.4427	47.2872	49.7053	46.7549	0.806344	0.794215	0.984959	42.934
702341	703822	-	493	CDS	LF82_2611	ybgH	Inner membrane transporter ybgH	28.423	30.4547	22.1348	33.3615	27.5098	34.0416	0.969152	0.909232	0.938173	30.8922
704093	704836	+	247	CDS	LF82_2612	ybgI	UPF0135 protein ybgI	10.7669	13.9384	7.78931	5.52923	9.18921	4.42946	0.528319	0.749794	1.41921	8.14809
704859	705515	+	218	CDS	LF82_2613	ybgJ	Uncharacterized protein ybgJ	19.4377	28.3333	10.3452	21.1053	12.0167	17.8405	0.69853	0.695204	0.995239	20.2715
705509	706441	+	310	CDS	LF82_2614	ybgK	Uncharacterized protein ybgK	11.8111	14.663	7.67268	10.4794	39.0541	13.5541	0.39516	0.952282	2.40987	11.1452
706431	707165	+	244	CDS	LF82_2615	ybgl	UPF0271 protein ybgl	21.9214	39.5704	7.7244	47.7606	128.445	28.1123	0.213294	0.514289	2.41117	34.841
707201	707992	+	263	CDS	LF82_1475	nei	endonuclease VIII	10.6444	10.2222	7.75889	11.4321	3.71944	8.82095	1.18923	0.751017	0.631514	11.0382
707989	709050	-	353	CDS	LF82_0007	abrB	Protein abrB	35.0127	49.1773	28.0912	52.7634	82.1138	53.0581	0.618086	0.924503	1.49575	43.888
709319	709561	-	80	CDS	LF82_082	-	hypothetical protein ybgO	12.1485	15.836	7.58647	36.6249	13.018	29.1163	1.27201	0.752515	0.591593	24.3867
709709	710992	-	427	CDS	LF82_0875	gltA	Citrate synthase	14.2543	0.234607	1.34487	12.9563	0	2.03312	14.3985	0.124142	0.0086219	13.6053
711701	712090	+	129	CDS	LF82_2099	sdhC	Succinate dehydrogenase cytochrome b556 subunit	4.12314	0.213279	1.31666	10.8547	0	3.01203	20.2959	0.289007	0.0142397	7.48891
712084	712431	+	115	CDS	LF82_2100	sdhD	Succinate dehydrogenase hydrophobic membrane anchor	36.3106	0.195506	2.06904	25.1929	0	1.50602	18.2861	0.0581276	0.00317878	30.7518
712431	714197	+	588	CDS	LF82_2097	sdhA	Succinate dehydrogenase flavoprotein subunit	15.0978	4.20523	5.8948	18.3584	0	3.80766	2.30724	0.290005	0.125693	16.7281
714213	714929	+	238	CDS	LF82_2098	sdhB	Succinate dehydrogenase iron-sulfur subunit	4.2704	0.213279	1.22261	7.85233	0	1.09528	10.8679	0.191203	0.0175934	6.06136
715480	718281	+	933	CDS	LF82_2195	sucA	2-oxoglutarate dehydrogenase E1 component	1.28556	8.49055	11.1991	1.57266	0	3.20327	1.69628	5.03891	2.97057	1.42911
718296	719513	+	405	CDS	LF82_2196	sucB	Dihydrolipoyllysine-residue succinyltransferase component	0.893686	0.404495	0.642115	0.87602	0	1.35022	4.92548	1.1258	0.228566	0.884853
719775	720941	+	388	CDS	LF82_2197	sucC	Succinyl-CoA synthetase beta chain	10.7023	3.26775	1.18231	12.6116	3.71944	1.82873	0.430937	0.129152	0.299701	11.6569
720941	721810	+	289	CDS	LF82_2198	sucD	Succinyl-CoA ligase [adP-forming] subunit alpha	6.96516	1.79866	1.31039	10.924	0	1.10441	1.34256	0.134987	0.100545	8.94457
722050	723165	+	371	CDS	LF82_083	-	hypothetical protein (EC 241-)	38.9787	32.3958	13.999	39.8906	17.7267	38.4515	1.04645	0.66503	0.635513	39.4347
723047	723391	+	114	CDS	LF82_084	-	hypothetical protein	6.20925	3.61686	2.24146	4.86921	0	4.64355	1.90358	0.621476	0.326477	5.53923
724494	726062	+	522	CDS	LF82_0400	cydA	Cytochrome d ubiquinol oxidase subunit 1	31.3522	0.52135	0.781636	2.37109	0	1.80722	4.96568	0.0767675	0.0154596	16.8617
726078	727217	+	379	CDS	LF82_0401	cydB	Cytochrome d ubiquinol oxidase subunit 2	24.5916	4.1945	12.1634	3.31029	0	4.01604	3.85731	0.57987	0.15033	13.9509
727232	727345	+	37	CDS	LF82_2617	ybgT	Uncharacterized protein ybgT	0.809903	0	0	2.54046	78.1083	0	0	0	23.3134	1.67518
727345	727638	+	97	CDS	LF82_2609	ybgE	Uncharacterized protein ybgE	40.4951	28.6221	7.44853	48.2687	10.4144	46.9877	1.39449	0.61327	0.43978	44.3819
727788	728192	+	134	CDS	LF82_2608	ybgC	acyl-CoA thioester hydrolase ybgC	63.6044	36.9116	19.8628	77.0606	38.1863	38.7548	0.780549	0.416718	0.533877	70.3325
728189	728881	+	230	CDS	LF82_2279	tolQ	Protein tolQ	5.93929	0.558589	0.591153	2.66143	0	1.00401	2.8557	0.185469	0.0649468	4.30036
728885	729313	+	142	CDS	LF82_2280	tolR	Protein tolR	33.296	0.260675	0.919572	7.3391	0	5.02005	22.7856	0.14617	0.00641502	20.3175
729378	730643	+	421	CDS	LF82_2276	tolA	Protein tolA	19.4377	0.123478	0.435587	3.74383	0	1.42675	15.0824	0.0803373	0.00532656	11.5907
730776	732068	+	430	CDS	LF82_2277	tolB	Protein tolB	14.5423	0.62562	1.2874	10.8957	0	2.00802	5.26745	0.129547	0.0245939	12.719
732103	732624	+	173	CDS	LF82_1591	pal	Peptidoglycan-associated lipoprotein	37.0063	0	2.70566	17.0015	0	2.08525	#DIV/0!	0.0887078	0	27.0039
732634	733425	+	263	CDS	LF82_2610	ybgF	Uncharacterized protein ybgF	16.5355	13.2944	14.5695	17.1481	8.6787	8.15758	1.03431	0.674721	0.652338	16.8418
733590	733665	+	76	RNA	LF82_t1244	lysT	Lys tRNA	2.69968	0	1.37936	2.54046	0	9.03609	#DIV/0!	1.98763	0	2.62007
733701	733776	+	76	RNA	LF82_t2408	valT	Val tRNA	21.8674	15.2495	7.24163	30.4855	0	10.5421	1.16619	0.33969	0.291283	26.1764
733779	733854	+	76	RNA	LF82_t1247	lysW	Lys tRNA	2.15974	3.1281	1.37936	5.08092	0	4.01604	1.72482	0.745153	0.432019	3.62033
733906	733981	+	76	RNA	LF82_t2414	valZ	Val tRNA	19.4377	10.5573	9.31067	12.7023	26.0361	12.0481	0.583678	0.664556	1.13856	16.07
733985	734060	+	76	RNA	LF82_t1248	lysY	Lys tRNA	4.31948	1.56405	0.689679	5.08092	0	3.01203	2.36675	0.393782	0.166381	4.7002
734109	734184	+	76	RNA	LF82_t1249	lysZ	Lys tRNA	5.39935	3.91012	3.44839	3.38728	0	4.01604	1.909	0.849522	0.445008	4.39331
734218	734293	+	76	RNA	LF82_t1241	lysQ	Lys tRNA	5.93929	12.5124	0.689679	1.69364	0	1.00401	0.135361	0.221893	1.63927	3.81646
734571	735614	+	347	CDS	LF82_1432	nadA	Quinolinate synthetase A	17.8669	21.7545	12.1007	25.0197	18.9353	16.7031	0.707887	0.671627	0.948777	21.4433
735652	736371	+	239	CDS	LF82_1681	pnuC	Protein pnuC	48.7188	47.8238	43.9272	55.7924	80.111	54.2166	0.767139	0.939075	1.22413	52.2556
736368	737309	-	313	CDS	LF82_3722	zitB	Zinc transporter zitB	39.3553	34.8435	11.8012	39.8005	48.215	50.089	0.745139	0.781878	1.0493	39.5779
737423	737803	-	126	CDS	LF82_2616	ybgS	Uncharacterized protein ybgS	10.2588	16.1618	2.06904	13.8314	11.5716	13.3868	0.5573	0.641583	1.15124	12.0451
738119	739171	+	350	CDS	LF82_0146	aroG	Phospho-2-dehydro-3-deoxyheptonate aldolase	20.5007	14.7363	8.59943	24.2931	22.7816	16.472	0.668255	0.559709	0.837568	22.3969
739337	740089	-	250	CDS	LF82_0916	gpmA	2,3-bisphosphoglycerate-dependent phosphoglycerate	12.5085	4.82248	1.4943	15.1016	0	0.66934	0.448658	0.0783642	0.174664	13.8051
740292	741332	-	346	CDS	LF82_0795	galM	aldose 1-epimerase	22.4973	12.86	8.88919	23.1464	19.286	14.5024	0.727668	0.512482	0.70428	22.8218
741326	742474	-	382	CDS	LF82_0794	galK	Galactokinase	25.1455	25.2482	11.2319	31.4533	29.7555	21.9448	0.603172	0.586173	0.971818	28.2994
742478	743524	-	348	CDS	LF82_0799	galT	Galactose-1-phosphate uridylyltransferase	7.60062	12.2718	6.84374	17.9786	10.0139	12.164	0.852913	0.743091	0.871239	12.7896
743534	744550	-	338	CDS	LF82_0792	galE	UDP-glucose 4-epimerase	32.0361	19.2248	12.1843	16.7247	41.947	43.0051	0.902204	1.13184	1.25453	24.3804
744811	746283	-	490	CDS	LF82_1376	modF	molybdenum transport ATP-binding protein modF	17.4441	23.2201	13.5283	20.2585	33.3796	30.1975	0.772546	1.15976	1.50122	18.8513
746351	747139	-	262	CDS	LF82_1375	modE	Transcriptional regulator modE	13.6287	13.7528	11.7008	14.1039	14.3647	13.0868	0.881566	0.893803	1.01388	13.8663
747268	747417	+	49	CDS	LF82_2636	ybhT	Uncharacterized protein ybhT	23.8343	19.4389	4.13807	12.3394	0	13.339	0.899077	0.483144	0.537377	18.0868
747580	748353	+	257	CDS	LF82_1372	modA	Molybdate-binding periplasmic protein	12.351	16.2759	8.79341	17.1481	16.2726	15.6249	0.750215	0.827765	1.10337	14.7496
748353	749042	+	229	CDS	LF82_1373	modB	Molybdenum transport system permease protein modB	30.3906	26.7006	10.2467	34.4776	22.3166	25.674	0.732817	0.553747	0.755642	32.4341
749045	750103	+	352	CDS	LF82_1374	modC	Molybdenum import ATP-binding protein modC	39.1753	27.6315	18.8512	33.1201	27.0004	25.1003	0.804502	0.607944	0.755677	36.1477
750104	750922	-	272	CDS	LF82_2618	ybhA	Phosphatase ybhA	28.9356	27.1931	11.7559	45.1509	40.2376	58.7346	1.04538	0.951462	0.910162	37.0432
751077	752072	+	331	CDS	LF82_1631	pgl	6-phosphogluconolactonase	15.9746	3.72136	1.49827	17.608	3.59118	5.19316	0.915061	0.199253	0.217748	16.7913
752113	753129	-	338	CDS	LF82_2621	ybhD	Uncharacterized HTH-type transcriptional regulator	3.65318	4.8419	25.0486	5.56739	1.10792	7.11352	5.40556	3.48808	0.645277	4.61028
753250	754302	+	350	CDS	LF82_2624	ybhH	Uncharacterized protein ybhH	16.0989	8.95338	4.3492	8.13984	12.7524	11.7408	0.741277	0.663813	0.895499	12.1194
754378	755811	+	477	CDS	LF82_2625	ybhI	Inner membrane protein ybhI	21.0575	26.0169	15.9656	26.6179	17.0983	27.1083	0.99904	0.903481	0.90435	23.8377
755994	758255	+	753	CDS	LF82_2626	ybhJ	Uncharacterized protein ybhJ	29.445	21.7574	14.3415	20.3933	22.1128	21.7856	0.823501	0.724889	0.880253	24.9191
758395	759678	-	427	CDS	LF82_2620	ybhC	acyl-CoA thioester hydrolase ybgC	57.7608	52.2535	24.8284	57.8532	62.7233	53.8743	0.68451	0.680737	0.994489	57.807
759830	760306	-	158	CDS	LF82_2619	ybhB	UPF0098 protein ybhB	20.4095	26.276	16.2419	40.0122	18.2253	28.6143	1.00798	0.742385	0.736511	30.2109
760415	761545	+	376	CDS	LF82_085	GipA	Peyer's patch-specific virulence factor GipA	35.373	41.4684	30.3645	34.3992	16.8883	36.3072	1.14249	0.955562	0.836389	34.8861
761656	762945	-	429	CDS	LF82_0233	bioA	adenosylmethionine-8-amino-7-oxononanoate	25.077	29.3694	23.2192	19.5709	23.1432	24.4309	0.907404	1.06724	1.17615	22.324
763032	764072	+	346	CDS	LF82_0234	bioB	biotin synthase	19.3702	27.5664	26.5526	23.2875	23.8664	11.1696	0.733428	0.884301	1.20571	21.3289
764069	765223	+	384	CDS	LF82_0237	bioF	8-amino-7-oxononanoate synthase	23.8502	20.5484	8.49019	18.046	17.9559	15.8911	0.633209	0.581943	0.919039	20.9481
765210	765965	+	251	CDS	LF82_0235	bioC	biotin synthesis protein bioC	26.6532	33.8048	20.7844	44.9199	85.209	41.8946	0.526653	0.875735	1.66283	35.7865
765958	766635	+	225	CDS	LF82_0236	bioD	Dethiobiotin synthetase	44.8362	28.9036	18.9524	33.8389	31.2433	32.5299	0.855942	0.654366	0.764497	39.3376
766802	766939	-	45	CDS	LF82_086	-	hypothetical protein ybhU	5.46684	2.34607	6.20711	6.35115	0	3.76504	4.25057	0.843811	0.198517	5.90899
767214	769235	+	673	CDS	LF82_2396	uvrB	UvrABC system protein B	38.4336	37.1959	5.26664	36.8597	56.806	25.8487	0.331007	0.413255	1.24848	37.6467
769273	770181	-	302	CDS	LF82_2627	ybhK	UPF0052 protein ybhK	12.2985	20.072	13.7936	15.4309	25.0718	25.9927	0.881324	1.4348	1.62801	13.8647
770578	771567	+	329	CDS	LF82_1365	moaA	Molybdenum cofactor biosynthesis protein A	17.2104	9.48205	4.31049	21.488	10.8484	11.5461	0.779945	0.409748	0.525354	19.3492
771589	772101	+	170	CDS	LF82_1366	moaB	Molybdenum cofactor biosynthesis protein B	45.0306	22.8351	15.4488	18.2913	20.8289	22.8914	0.878075	0.605482	0.689556	31.6609
772104	772589	+	161	CDS	LF82_1367	moac	Molybdenum cofactor biosynthesis protein C	30.7763	18.9819	8.27615	18.2451	9.46767	17.5245	0.906893	0.526315	0.580349	24.5107
772582	772827	+	81	CDS	LF82_1368	moad	Molybdopterin-converting factor subunit 1	0	2.34607	2.06904	5.08092	52.0722	0	0.038021	0.407217	10.7103	2.54046
772829	773281	+	150	CDS	LF82_1369	moae	Molybdopterin-converting factor subunit 2	4.53545	6.72541	2.62078	8.97629	3.47148	2.20882	0.473635	0.357437	0.754669	6.75587
773418	774122	+	234	CDS	LF82_2628	ybhL	Inner membrane protein ybhL	25.7493	22.0855	32.6765	28.1202	35.9118	29.601	1.0738	1.15608	1.07662	26.9348
774327	775040	+	237	CDS	LF82_2629	ybhM	Uncharacterized protein ybhM	9.44886	5.58589	4.92628	9.43599	4.95925	7.38665	1.16764	0.652	0.558392	9.44243
775076	776032	-	318	CDS	LF82_2630	ybhN	Inner membrane protein ybhN	31.4242	24.4513	14.4373	31.8404	25.4575	25.368	0.79756	0.629187	0.788889	31.6323
776032	777273	-	413	CDS	LF82_2631	ybhO	cardiolipin synthetase ybhO	24.2971	23.0169	75.6596	23.9627	28.1471	19.9445	1.86858	1.98103	1.06018	24.1299
777270	778031	-	253	CDS	LF82_2632	ybhP	Uncharacterized protein ybhP	15.6311	15.1322	9.82792	13.2104	15.6217	15.8132	0.833753	0.889034	1.0663	14.4208
778164	778574	+	136	CDS	LF82_2633	ybhQ	Inner membrane protein ybhQ	35.6357	42.6985	22.9663	55.636	15.6217	44.2769	1.153	0.736736	0.638973	45.6359
778536	779642	-	368	CDS	LF82_2634	ybhR	Inner membrane transport permease ybhR	24.8556	18.2832	3.28192	26.193	17.9559	30.9512	0.944646	0.670598	0.709894	25.5243
779653	780786	-	377	CDS	LF82_2635	ybhS	Inner membrane transport permease ybhS	17.8179	10.7528	2.01156	21.3116	8.6787	16.9008	0.973284	0.483329	0.496596	19.5647
780779	782515	-	578	CDS	LF82_2622	ybhF	Uncharacterized ABC transporter ATP-binding protein ybhF	26.4028	25.9241	2.06904	37.4082	27.3379	32.4546	0.648186	0.541029	0.834683	31.9055
782508	783506	-	332	CDS	LF82_2623	ybhG	UPF0194 membrane protein ybhG	18.2807	20.0254	2.29072	18.872	16.7375	19.4706	0.591938	0.585728	0.98951	18.5763
783506	784177	-	223	CDS	LF82_2639	ybiH	Uncharacterized HTH-type transcriptional regulator	22.4748	28.886	11.6383	22.229	42.3086	31.4381	0.605051	0.963596	1.59259	22.3519
784406	785767	+	453	CDS	LF82_1872	rhlE	ATP-dependent RNA helicase rhlE	11.2486	17.7911	10.9199	17.2892	17.3574	21.8372	0.931966	1.14785	1.23164	14.2689
786304	788454	+	716	CDS	LF82_0489	dinG	ATP-dependent helicase dinG	38.5072	32.4718	21.3957	33.0837	34.3203	31.1471	0.786663	0.733932	0.932969	35.7954
788482	789444	+	320	CDS	LF82_2637	ybiB	Uncharacterized protein ybiB	30.0564	36.06	16.0925	43.1878	38.572	43.1724	0.794096	0.809142	1.01895	36.6221
789585	790670	+	361	CDS	LF82_2638	ybiC	Uncharacterized oxidoreductase ybiC	28.6166	22.8351	14.4833	27.437	17.3574	30.4215	1.11724	0.801105	0.717038	28.0268
790899	791159	-	86	CDS	LF82_2641	ybiJ	UPF0379 protein ybiJ	2.91565	7.97665	5.7933	7.11328	0	7.22887	1.63254	1.29846	0.795364	5.01447
791424	791690	-	88	CDS	LF82_2640	ybiI	Uncharacterized protein ybiI	12.4185	18.3776	8.27615	7.19797	26.0361	18.0722	0.593248	1.34317	2.2641	9.80824
791764	792441	-	225	CDS	LF82_2651	ybiX	PKHD-type hydroxylase ybiX	7.52733	12.4204	8.03273	14.3461	6.12614	18.4265	1.42664	1.20965	0.847901	10.9367
792657	794939	-	760	CDS	LF82_0668	fiu	Catecholate siderophore receptor fiu	22.8972	24.1559	16.5523	22.6446	19.9289	20.1546	0.832644	0.806004	0.968005	22.7709
795204	795464	-	86	CDS	LF82_2642	ybiM	UPF0379 protein ybiM	10.5287	11.7304	4.91396	7.93893	6.50902	1.88252	0.372627	0.368021	0.987639	9.23383
795740	796666	+	308	CDS	LF82_2643	ybiN	UPF0049 protein ybiN	19.1677	17.0481	11.5866	20.8318	5.20722	18.4738	1.3507	0.75152	0.556391	19.9997
796663	798888	-	741	CDS	LF82_2644	ybiO	Uncharacterized mscS family protein ybiO	20.1629	21.1497	11.8584	20.4374	12.4351	21.0393	0.979538	0.810279	0.827205	20.3002
799006	799728	-	240	CDS	LF82_0855	glnQ	glutamine transport ATP-binding protein glnQ	1.61981	2.34607	3.10356	7.36733	0	5.12045	3.50543	0.915087	0.261048	4.49357
799725	800384	-	219	CDS	LF82_0854	glnP	glutamine transport system permease protein glnP	29.2518	22.0807	8.51956	18.9787	27.5676	17.5407	0.524896	0.540326	1.0294	24.1152
800523	801269	-	248	CDS	LF82_0851	glnH	glutamine-binding periplasmic protein	12.891	15.054	13.1039	19.1593	8.6787	7.27908	0.858857	0.635969	0.740483	16.0251
801315	801608	-	97	CDS	LF82_087	-	hypothetical protein	25.5929	19.8634	28.4148	26.2514	3.47148	22.6906	2.19008	0.985747	0.450096	25.9222
801673	802269	-	198	CDS	LF82_0520	dps	DNA protection during starvation protein	26.4153	21.6561	14.1649	29.2153	2.00278	20.7367	1.4752	0.627382	0.425285	27.8153
802475	803362	-	295	CDS	LF82_1874	rhtA	Uncharacterized inner membrane transporter ybiF	9.71883	11.4244	7.10669	12.15	18.1121	13.8815	0.710588	0.959732	1.35062	10.9344
803715	804230	+	171	CDS	LF82_1567	ompX	Outer membrane protein X	16.2717	20.3682	13.4487	25.1736	26.0361	16.2924	0.640913	0.717598	1.11965	20.7227
804279	805862	-	527	CDS	LF82_2645	ybiP	UPF0141 inner membrane protein ybiP	25.2466	23.7034	11.4154	25.1418	27.8317	26.2254	0.730392	0.747014	1.02276	25.1942
806217	806305	-	89	RNA	LF82_s2060	rybA	-	40.4951	57.0878	17.9317	68.5924	34.7148	40.1604	0.632793	0.532527	0.84155	54.5438
806448	806915	+	155	CDS	LF82_1364	mntR	Transcriptional regulator mntR	20.5175	28.9349	8.96583	21.5939	52.0722	3.51404	0.154059	0.296353	1.92364	21.0557
806912	808030	+	372	CDS	LF82_2646	ybiR	Inner membrane protein ybiR	15.4113	18.1653	42.7404	21.3399	22.3166	16.0929	1.45332	1.60085	1.10152	18.3756
808088	809008	-	306	CDS	LF82_2647	ybiS	Uncharacterized protein ybiS	20.5811	11.1093	1.4605	13.9725	4.5946	9.8334	0.719175	0.326852	0.454481	17.2768
809227	810819	+	530	CDS	LF82_2648	ybiT	Uncharacterized ABC transporter ATP-binding protein ybiT	24.5102	18.1512	9.25622	18.1843	32.8877	24.0962	0.653472	0.781188	1.19544	21.3473
811019	811834	-	271	CDS	LF82_2649	ybiV	Sugar phosphatase supH	24.1814	30.08	21.2815	39.74	46.493	39.264	0.79069	0.947187	1.19792	31.9607
811980	814412	-	810	CDS	LF82_2650	ybiW	formate acetyltransferase 3	34.384	32.9161	15.7372	29.6387	47.3383	35.8706	0.643052	0.806085	1.25353	32.0114
814418	815317	-	299	CDS	LF82_2652	ybiY	pyruvate formate-lyase 3-activating enzyme	11.8972	15.9371	8.27615	16.3816	5.38678	15.4756	1.11386	0.839915	0.75406	14.1394
815448	816110	+	220	CDS	LF82_0752	fsaA	Fructose-6-phosphate aldolase 1	19.2577	23.3738	12.7207	18.9123	7.7144	22.0882	1.11968	0.911946	0.814468	19.085
816186	816935	-	249	CDS	LF82_1378	moeB	Molybdopterin biosynthesis protein moeB	36.0407	16.7158	5.30191	25.087	19.5271	14.3071	0.541046	0.320788	0.592904	30.5638
816935	818170	-	411	CDS	LF82_1377	moeA	Molybdopterin biosynthesis protein moeA	13.7891	7.76009	5.09301	11.3344	4.00555	6.79638	1.01052	0.473239	0.468313	12.5617
818374	819339	+	321	CDS	LF82_1081	iaaA	L-asparaginase	9.34503	10.828	3.6606	12.8977	10.0139	17.3771	1.00939	0.945823	0.937021	11.1214
819326	821197	+	623	CDS	LF82_0932	gsiA	glutathione import ATP-binding protein gsiA	18.2858	14.9627	13.3798	14.1137	21.986	18.0053	0.84942	0.96869	1.14041	16.1997
821217	822755	+	512	CDS	LF82_0933	gsiB	glutathione-binding protein gsiB	22.8301	27.7545	12.8827	24.9253	27.5098	36.7695	0.898449	1.03972	1.15724	23.8777
822773	823693	+	306	CDS	LF82_0934	gsiC	glutathione transport system permease protein gsiC	34.1779	28.9349	16.3454	29.554	27.7718	32.7307	0.865437	0.77004	0.88977	31.8659
823696	824607	+	303	CDS	LF82_0935	gsiD	glutathione transport system permease protein gsiD	27.7576	26.4466	12.3202	20.4391	26.0361	26.013	0.730396	0.795348	1.08893	24.0984
824784	827141	+	785	CDS	LF82_3528	yliE	Uncharacterized protein yliE	6.7273	3.93126	1.84536	4.46297	2.81471	4.31453	0.913121	0.550468	0.602843	5.59513
827149	828477	+	442	CDS	LF82_3529	yliF	Uncharacterized membrane protein yliF	17.3623	13.9298	8.59943	16.5924	10.5772	17.5074	1.06528	0.768874	0.721756	16.9773
828524	829849	-	441	CDS	LF82_3530	yliG	UPF0004 protein yliG	38.3989	27.8769	9.49323	35.1928	21.4415	40.5738	1.01518	0.680335	0.670162	36.7959
830062	830445	+	127	CDS	LF82_0246	bssR	biofilm regulator bssR	37.2555	26.6599	17.3047	47.5759	23.6692	45.1805	1.24153	0.73658	0.593284	42.4157
830556	831671	+	371	CDS	LF82_3531	yliI	Soluble aldose sugar dehydrogenase yliI	12.6808	15.216	12.2369	18.001	10.4144	18.8467	1.21276	1.0131	0.835364	15.3409
831668	832294	-	208	CDS	LF82_3532	yliJ	Uncharacterized GST-like protein yliJ	16.8211	22.1975	11.3001	11.3344	16.0222	13.67	0.653331	0.886867	1.35745	14.0777
832541	833743	+	400	CDS	LF82_0431	dacC	Penicillin-binding protein 6	17.4676	14.5203	5.42423	12.6336	23.9251	11.9667	0.452355	0.577748	1.2772	15.0506
833790	834548	-	252	CDS	LF82_0468	deoR	Deoxyribose operon repressor	17.008	21.5412	7.42972	8.08328	4.73383	9.44682	0.642303	0.672607	1.04718	12.5456
834606	835202	-	198	CDS	LF82_2656	ybjG	undecaprenyl-diphosphatase ybjG	16.918	11.4697	5.74732	10.4441	2.8929	13.7215	1.35552	0.711525	0.524909	13.681
835487	836719	+	410	CDS	LF82_0326	cmr	Multidrug translocase mdfA	31.0708	29.8591	24.5463	34.2962	48.5218	31.6263	0.716662	0.859342	1.19909	32.6835
836760	837044	-	94	CDS	LF82_2657	ybjH	Uncharacterized protein ybjH	17.5865	36.1966	15.9611	29.7597	37.1944	25.3871	0.563397	0.873319	1.55009	23.6731
837130	837945	-	271	CDS	LF82_2658	ybjI	Phosphatase ybjI	22.3438	25.2548	14.3007	23.2377	12.2523	22.1473	0.971763	0.799622	0.822857	22.7908
837945	839153	-	402	CDS	LF82_2659	ybjJ	Inner membrane protein ybjJ	23.3593	24.0781	15.2455	18.5186	20.5548	21.4013	0.821071	0.875087	1.06579	20.939
839237	839773	+	178	CDS	LF82_2660	ybjK	Uncharacterized HTH-type transcriptional regulator	19.7616	14.5457	8.27615	19.8156	7.81083	18.9758	1.21897	0.688577	0.564883	19.7886
839790	839868	-	79	RNA	LF82_s2061	rybB	-	#VALUE!	#VALUE!	#VALUE!	#VALUE!	#VALUE!	#VALUE!	#VALUE!	#VALUE!	#VALUE!	#VALUE!
839949	841634	-	561	CDS	LF82_2661	ybjL	transport protein ybjL	13.6334	15.445	7.58647	14.4383	20.8289	49.3973	1.57093	2.02994	1.29219	14.0358
841904	842281	+	125	CDS	LF82_2662	ybjM	Inner membrane protein ybjM	22.3533	22.5223	24.8284	22.8641	20.8289	27.7107	1.21194	1.16192	0.958727	22.6087
842311	842568	-	85	CDS	LF82_0926	grxA	glutaredoxin-1	21.7937	41.3762	26.7094	57.9686	47.3383	35.8706	0.705408	0.78458	1.11224	39.8812
842728	843015	+	95	CDS	LF82_2653	ybjC	Uncharacterized protein ybjC	7.82906	7.03822	2.75872	1.27023	0	4.01604	0.962567	0.744537	0.773491	4.54964
842999	843721	+	240	CDS	LF82_1482	nfsA	Oxygen-insensitive NadPH nitroreductase	32.936	33.8226	16.1212	17.7832	15.1877	23.5942	0.81035	0.783046	0.966305	25.3596
843782	844684	+	300	CDS	LF82_1888	rimK	ribosomal protein S6 modification protein	14.7402	32.1412	15.4143	28.5802	49.4686	28.1625	0.533966	1.00592	1.88387	21.6602
844772	845248	+	158	CDS	LF82_2663	ybjN	Uncharacterized protein ybjN	29.4057	15.5202	12.7325	16.2198	8.0111	15.0602	1.1811	0.609148	0.515748	22.8128
845598	846710	+	370	CDS	LF82_1689	potF	Putrescine-binding periplasmic protein	20.0393	21.6509	10.5816	19.3075	5.95111	17.0395	1.00069	0.701992	0.701506	19.6734
846805	847938	+	377	CDS	LF82_1690	potG	Putrescine transport ATP-binding protein potG	24.5463	22.9193	18.3826	27.4565	24.0333	18.6514	0.788753	0.712155	0.902887	26.0014
847948	848892	+	314	CDS	LF82_1691	potH	Putrescine transport system permease protein potH	27.1416	27.1229	25.5349	26.0862	29.2112	23.582	0.871886	0.922769	1.05836	26.6139
848889	849734	+	281	CDS	LF82_1692	potI	Putrescine transport system permease protein potI	9.05618	17.8088	11.3797	22.0558	35.5038	19.9889	0.588391	1.00825	1.71357	15.556
849794	850282	+	162	CDS	LF82_2664	ybjO	Inner membrane protein ybjO	6.47922	12.3702	7.14758	20.5546	14.2015	9.30991	0.619362	0.608774	0.982905	13.5169
850323	851450	+	375	CDS	LF82_2047	rumB	23S rRNA	20.2257	20.4806	7.43735	26.3658	21.1103	21.0842	0.685764	0.612162	0.892672	23.2958
851479	852210	-	243	CDS	LF82_0154	artJ	Arginine-binding periplasmic protein 2	23.1632	25.0248	10.6211	20.239	13.8859	21.6866	0.830303	0.744379	0.896514	21.7011
852436	853104	-	222	CDS	LF82_0155	artM	Arginine transport system permease protein artM	18.5121	20.6678	10.2467	19.2349	17.3574	19.2196	0.774915	0.780627	1.00737	18.8735
853104	853820	-	238	CDS	LF82_0157	artQ	Arginine transport system permease protein artQ	22.4613	14.2328	10.0693	22.6948	13.8859	26.3051	1.2936	0.805526	0.622702	22.578
853827	854558	-	243	CDS	LF82_0153	artI	Arginine-binding periplasmic protein 1	30.7763	23.9299	9.41412	32.0098	44.2613	32.6805	0.617302	0.670446	1.08609	31.393
854576	855304	-	242	CDS	LF82_0156	artP	Arginine transport ATP-binding protein artP	16.865	20.7006	11.0754	22.4158	15.3153	21.7929	0.912605	0.836753	0.916884	19.6404
855522	856037	-	171	CDS	LF82_2665	ybjP	Uncharacterized lipoprotein ybjP	61.3983	42.0059	22.2668	53.3496	52.0722	58.376	0.85719	0.702782	0.819867	57.374
856163	856486	+	107	CDS	LF82_2666	ybjQ	UPF0145 protein ybjQ	1.13386	2.11147	3.51736	1.52428	0	3.61444	3.37765	2.68301	0.79434	1.32907
856483	857313	+	276	CDS	LF82_2667	ybjR	N-acetylmuramoyl-L-alanine amidase amiD	14.2408	14.1742	11.4659	11.2204	17.3574	10.0401	0.682047	0.84466	1.23842	12.7306
857310	858323	-	337	CDS	LF82_2668	ybjS	Uncharacterized protein ybjS	23.106	26.4968	9.31067	32.9512	44.4145	74.6807	1.18446	1.49831	1.26498	28.0286
858422	859852	-	476	CDS	LF82_2669	ybjT	Uncharacterized protein ybjT	17.008	13.1641	6.37953	11.2204	15.9109	8.70142	0.518691	0.534249	1.02999	14.1142
859863	860864	-	333	CDS	LF82_1236	ltae	Low specificity L-threonine aldolase	32.5041	29.4041	20.3455	35.3124	34.7148	35.7428	0.874754	0.82706	0.945477	33.9082
860901	862619	-	572	CDS	LF82_1694	poxB	Pyruvate dehydrogenase [cytochrome]	17.6019	16.3443	9.89689	16.6823	15.6217	16.1646	0.815288	0.760159	0.932381	17.1421
862752	863720	-	322	CDS	LF82_0967	hcr	NadH oxidoreductase hcr	39.4153	34.3309	15.5178	31.7557	60.7509	32.5299	0.505331	0.675102	1.33596	35.5855
863732	865384	-	550	CDS	LF82_0966	hcp	hydroxylamine reductase	26.5725	24.2428	14.0399	19.7793	18.5972	22.8771	0.861742	0.796452	0.924235	23.1759
865528	866427	-	299	CDS	LF82_2655	ybjE	Uncharacterized protein ybjE	11.2615	17.037	9.80329	19.5978	13.6379	15.849	0.836264	0.831266	0.994024	15.4297
866922	867617	-	231	CDS	LF82_0104	aqpZ	Aquaporin Z	20.3532	11.8324	7.28661	14.58	15.8481	11.3933	0.674843	0.534733	0.792381	17.4666
868043	869701	+	552	CDS	LF82_2654	ybjD	Uncharacterized protein ybjD	14.7325	10.3339	2.41388	17.4808	18.5972	9.39467	0.408161	0.366574	0.898111	16.1066
869698	870690	-	330	CDS	LF82_2670	ybjX	Uncharacterized protein ybjX	20.8611	18.4131	4.57696	15.2428	9.46767	7.66699	0.439154	0.339131	0.772238	18.0519
870805	871920	+	371	CDS	LF82_1252	macA	Macrolide-specific efflux protein macA	12.9044	14.7021	10.4831	14.0572	20.8289	19.3774	0.840409	1.10752	1.31783	13.4808
871917	873863	+	648	CDS	LF82_1253	macB	Macrolide export ATP-binding/permease protein macB	17.8473	22.437	15.988	23.6494	16.095	27.875	1.13835	1.05702	0.928557	20.7483
873936	874190	-	84	CDS	LF82_0373	cspD	Cold shock-like protein cspD	36.5613	29.8286	13.0054	20.6866	14.8778	20.2236	0.743272	0.580441	0.780927	28.624
874483	874803	+	106	CDS	LF82_0320	clpS	ATP-dependent Clp protease adaptor protein clpS	57.0403	45.2457	59.7065	60.2452	29.7555	69.707	1.72548	1.10341	0.639476	58.6427
874834	877110	+	758	CDS	LF82_0317	clpA	ATP-dependent Clp protease ATP-binding subunit clpA	15.0329	16.2579	10.8897	19.7888	5.48128	27.9009	1.78436	1.11398	0.624298	17.4109
878063	879046	+	327	CDS	LF82_088	-	hypothetical protein	16.4005	17.8302	9.62102	22.8641	15.6217	17.3945	0.807595	0.688036	0.851957	19.6323
879043	882276	+	1077	CDS	LF82_089	-	hypothetical protein	31.3813	36.5479	19.6185	32.6281	40.7794	36.1081	0.720658	0.8706	1.20806	32.0047
882606	883913	+	435	CDS	LF82_090	-	hypothetical protein	31.492	27.2799	15.1088	26.3499	39.9624	28.5793	0.649711	0.755301	1.16252	28.9209
884192	884833	+	213	CDS	LF82_091	-	hypothetical protein	27.4414	24.9788	17.2825	24.508	36.7568	20.1983	0.607119	0.721489	1.18838	25.9747
884844	885845	+	333	CDS	LF82_092	-	hypothetical protein	25.774	49.8196	47.1619	35.5664	30.6307	42.8771	1.11919	1.46786	1.31154	30.6702
885856	886410	+	184	CDS	LF82_093	-	hypothetical protein	14.4163	23.578	93.8308	22.6101	33.8469	30.1203	2.15849	3.34765	1.55092	18.5132
886520	886607	-	88	RNA	LF82_t2122	serW	Ser tRNA	22.1373	5.47417	0.689679	11.0087	17.3574	12.0481	0.557903	0.384294	0.688818	16.573
888412	888630	-	72	CDS	LF82_1114	infA	Translation initiation factor IF-1	2.87965	0	0.459786	0.282273	0	5.02005	#DIV/0!	1.73307	0	1.58096
888915	889619	-	234	CDS	LF82_0006	aat	Leucyl/phenylalanyl-tRNA--protein transferase	28.6166	26.2537	11.5275	25.1626	27.2759	18.6459	0.563677	0.561061	0.995358	26.8896
889661	891382	-	573	CDS	LF82_0402	cydC	ATP-binding/permease protein cydC	18.5801	0.552017	0.689679	2.14196	0	1.94896	4.78	0.127335	0.0266391	10.361
891383	893149	-	588	CDS	LF82_0403	cydD	ATP-binding/permease protein cydD	9.97459	0.288114	0.834874	1.64907	0	1.26822	7.29953	0.180933	0.0247869	5.81183
893272	894237	-	321	CDS	LF82_2323	trxB	Thioredoxin reductase	2.87147	9.06437	15.7999	8.54518	0	6.70861	2.48319	1.97155	0.793961	5.70833
894781	895275	+	164	CDS	LF82_1234	lrp	Leucine-responsive regulatory protein	8.17616	2.12264	1.67493	8.34722	4.95925	3.15546	0.682077	0.292337	0.428598	8.26169
895410	899462	+	1350	CDS	LF82_0761	ftsK	DNA translocase ftsK	2.97187	0.562282	2.01774	2.66643	0	1.96653	7.08589	0.706643	0.0997254	2.81915
899618	900232	+	204	CDS	LF82_1211	lolA	Outer-membrane lipoprotein carrier protein	1.61981	0.246955	0.65338	0.935958	0	0.951168	6.49733	0.627815	0.0966267	1.27788
900243	901586	+	447	CDS	LF82_1809	rarA	Uncharacterized protein ycaJ	19.9118	24.2618	27.6544	30.8573	27.9412	29.3857	1.09266	1.12352	1.02824	25.3845
901677	902969	+	430	CDS	LF82_2118	serS	Seryl-tRNA synthetase, also charges selenocysteinyl-tRNA with serine	1.25985	0.130337	0.344839	1.76421	0	1.33868	12.9166	0.556709	0.0431002	1.51203
903208	905652	+	814	CDS	LF82_0497	dmsA	Anaerobic dimethyl sulfoxide reductase chain A	39.5642	31.5506	40.1441	40.6765	31.7221	41.0952	1.28395	1.01244	0.788537	40.1204
905663	906280	+	205	CDS	LF82_0498	dmsB	Anaerobic dimethyl sulfoxide reductase chain B	58.8284	50.5472	23.5118	75.6364	68.6406	63.1157	0.726815	0.64424	0.886387	67.2324
906282	907145	+	287	CDS	LF82_0499	dmsC	Anaerobic dimethyl sulfoxide reductase chain C	21.4624	26.3933	20.1731	23.7109	32.5451	29.1163	0.836286	1.09112	1.30472	22.5867
907181	907789	-	202	CDS	LF82_2671	ycac	Uncharacterized protein ycac	11.9277	14.9296	6.48925	19.1689	7.10075	12.0481	0.841449	0.596123	0.708448	15.5483
908103	909251	+	382	CDS	LF82_2672	ycad	Uncharacterized MFS-type transporter ycad	47.5143	51.2527	28.2238	54.457	52.0722	60.0862	0.854682	0.866027	1.01327	50.9856
909348	910088	-	246	CDS	LF82_1621	pflA	Pyruvate formate-lyase 1-activating enzyme	19.8233	22.567	8.27615	13.912	12.3981	13.6259	0.626396	0.64923	1.03645	16.8677
910280	912562	-	760	CDS	LF82_1622	pflB	Formate acetyltransferase 1	37.8764	32.6495	14.7591	38.615	45.9971	38.9054	0.68235	0.701576	1.02818	38.2457
912617	913474	-	285	CDS	LF82_0720	focA	formate transporter 1	37.3134	40.4698	23.2767	48.8131	26.0361	38.511	0.929056	0.717406	0.772188	43.0632
913880	915640	-	586	CDS	LF82_2675	ycaO	UPF0142 protein ycaO	30.9356	28.5759	21.674	32.4429	33.292	27.3058	0.791682	0.772814	0.976166	31.6893
915770	916462	+	230	CDS	LF82_2676	ycaP	Uncharacterized protein ycaP	29.0365	32.063	31.9551	40.0828	21.2146	39.0448	1.33264	1.02721	0.770806	34.5596
916661	917749	+	362	CDS	LF82_2117	serC	Phosphoserine aminotransferase	14.0383	13.9343	2.50792	24.0959	11.0456	4.28986	0.272131	0.17826	0.655052	19.0671
917820	919103	+	427	CDS	LF82_0140	aroA	3-phosphoshikimate 1-carboxyvinyltransferase	21.8998	15.5779	2.3587	25.1505	13.5388	6.44575	0.302385	0.187128	0.618842	23.5252
919273	920037	+	254	CDS	LF82_2674	ycal	Uncharacterized metalloprotease ycal	36.2142	35.9452	33.3263	37.4718	52.0722	36.5747	0.794172	0.948633	1.19449	36.843
920210	920893	+	227	CDS	LF82_0323	cmk	Cytidylate kinase	1.18786	0.782024	0.275872	2.03237	0	3.41364	4.71789	1.14573	0.242848	1.61011
921004	922677	+	557	CDS	LF82_1968	rpsA	30S ribosomal protein S1	1.61981	0.286107	0.958822	0.867474	0	1.17543	7.45963	0.858066	0.115028	1.24364
922837	923121	+	94	CDS	LF82_1095	ihfB	Integration host factor subunit beta	5.8313	1.87686	0.413807	14.2266	0	1.20481	0.862409	0.0806975	0.0935722	10.0289
923327	925591	+	754	CDS	LF82_2673	ycaI	Uncharacterized protein ycaI	38.6171	38.4212	19.0711	42.6723	51.3175	44.2638	0.70577	0.779128	1.10394	40.6447
925628	927376	+	582	CDS	LF82_1398	msbA	Lipid A export ATP-binding/permease protein msbA	1.35475	0.597182	1.05333	2.54046	0	2.79297	6.44075	0.987445	0.153312	1.9476
927373	928359	+	328	CDS	LF82_1229	lpxK	Tetraacyldisaccharide 4'-kinase	1.85978	0.434458	0.919572	1.97591	0	3.68137	10.5901	1.19951	0.113267	1.91784
928396	929628	+	410	CDS	LF82_2677	ycaQ	Uncharacterized protein ycaQ	22.1789	20.9342	14.8016	21.1705	21.3629	21.8565	0.866681	0.845644	0.975727	21.6747
929680	929862	+	60	CDS	LF82_2678	ycaR	UPF0434 protein ycaR	1.61981	2.34607	0	0.846819	17.3574	0	0	0	7.98803	1.23331
929859	930605	+	248	CDS	LF82_1151	kdsB	3-deoxy-manno-octulosonate cytidylyltransferase	30.6863	28.0225	18.8512	38.8126	46.2864	17.5702	0.490135	0.524058	1.06921	34.7494
930759	931652	+	297	CDS	LF82_2682	ycbJ	Uncharacterized protein ycbJ	27.9995	17.0928	7.16773	23.59	18.5972	17.3192	0.6861	0.47465	0.691808	25.7947
931629	932408	-	259	CDS	LF82_2680	ycbC	Uncharacterized protein ycbC	14.2965	17.9526	9.4456	21.87	6.79202	28.025	1.51429	1.03606	0.684184	18.0833
932544	933329	+	261	CDS	LF82_2146	smtA	Protein smtA	29.6329	20.7006	15.3352	23.4619	36.7568	20.907	0.630767	0.682595	1.08217	26.5474
933326	934648	+	440	CDS	LF82_1414	mukF	chromosome partition protein mukF	3.77955	108.559	118.499	1.53967	0	1.36911	1.10418	22.535	20.4089	2.65961
934656	935333	+	225	CDS	LF82_1413	mukE	chromosome partition protein mukE	0.308534	0.111718	0.295577	1.33072	0	0.57372	7.78119	0.530301	0.0681517	0.819625
935333	939793	+	1486	CDS	LF82_1412	mukB	chromosome partition protein mukB	1.52223	1.18717	1.49569	0.857022	0	0.943528	2.05465	1.0252	0.498968	1.18962
940054	941901	+	615	CDS	LF82_2679	ycbB	Uncharacterized protein ycbB	25.4466	29.8178	12.0138	24.5031	26.0361	31.2863	0.775237	0.866872	1.1182	24.9749
942082	942630	+	182	CDS	LF82_2683	ycbK	Uncharacterized protein ycbK	15.4781	8.60227	8.27615	8.18592	2.8929	1.00401	0.807309	0.392162	0.485765	11.832
942657	943304	+	215	CDS	LF82_2684	ycbL	Uncharacterized protein ycbL	35.3118	23.2261	15.5178	50.3011	26.0361	31.6263	0.957003	0.550666	0.575407	42.8064
943354	944544	-	396	CDS	LF82_0174	aspC	Aspartate aminotransferase	25.778	2.34607	4.78834	15.8234	0	5.24954	4.27859	0.241287	0.056394	20.8007
944729	945817	-	362	CDS	LF82_1561	ompF	Outer membrane protein F	27.2722	30.0202	8.65617	32.8186	36.1317	32.2103	0.617767	0.680079	1.10087	30.0454
946399	947799	-	466	CDS	LF82_0168	asnS	Asparaginyl-tRNA synthetase	1.09446	0.507259	0.726959	0.892593	0	2.03516	5.44518	1.39005	0.255282	0.993528
947968	949170	-	400	CDS	LF82_1677	pncB	Nicotinate phosphoribosyltransferase	13.7422	1.1352	1.06789	1.1473	0	2.62338	3.25166	0.247911	0.0762413	7.44476
949436	952048	+	870	CDS	LF82_1615	pepN	Aminopeptidase N	37.8943	43.7493	16.6106	42.1144	52.0722	36.1868	0.550997	0.659896	1.19764	40.0043
952243	953010	-	255	CDS	LF82_2189	ssuB	aliphatic sulfonates import ATP-binding protein ssuB	13.0664	15.9533	5.7933	14.2266	34.7148	14.4577	0.399681	0.741987	1.85645	13.6465
953007	953798	-	263	CDS	LF82_2190	ssuC	aliphatic sulfonates transport permease protein ssu	43.6576	43.0113	30.937	37.0181	32.2352	52.4954	1.10879	1.03417	0.932703	40.3379
953810	954955	-	381	CDS	LF82_2191	ssuD	alkanesulfonate monooxygenase	18.4517	18.6666	5.12761	19.6609	29.4321	15.584	0.430606	0.543431	1.26201	19.0563
954952	955911	-	319	CDS	LF82_2188	ssuA	aliphatic sulfonates-binding protein	30.6781	23.8873	21.0666	29.0998	14.2015	28.8425	1.31033	0.834907	0.637172	29.889
955904	956479	-	191	CDS	LF82_2192	ssuE	FMN reductase	14.0383	15.9533	8.27615	12.7023	31.2433	18.6746	0.571031	1.00786	1.76498	13.3703
956716	957726	+	336	CDS	LF82_1793	pyrD	Dihydroorotate dehydrogenase	6.91117	0.31281	0.873593	11.178	5.7858	2.07495	0.483479	0.163001	0.337141	9.04459
957900	958442	+	180	CDS	LF82_2685	ycbW	Uncharacterized protein ycbW	26.828	22.8742	15.2591	23.0229	9.76353	14.8719	0.923196	0.604423	0.654707	24.9255
958439	959548	-	369	CDS	LF82_2686	ycbX	Uncharacterized protein ycbX	37.4406	35.7944	19.3898	42.3894	34.2189	37.6074	0.814092	0.713982	0.877029	39.915
959646	961754	+	702	CDS	LF82_1894	rlmL	UPF0020/UPF0064 protein ycbY	30.3174	21.8185	8.24166	26.9289	19.0931	26.1545	0.840743	0.600846	0.714661	28.6231
961766	963673	+	635	CDS	LF82_2394	uup	ABC transporter ATP-binding protein uup	14.5782	13.5116	20.9586	14.2548	18.3217	15.339	1.14024	1.25889	1.10406	14.4165
963803	965056	+	417	CDS	LF82_1711	pqiA	Paraquat-inducible protein A	21.798	14.7467	4.49277	15.8234	22.3166	13.5972	0.488081	0.480842	0.985168	18.8107
965061	966701	+	546	CDS	LF82_1712	pqiB	Paraquat-inducible protein B	15.4047	14.7467	3.37802	15.0872	21.2539	20.7154	0.669249	0.790158	1.18066	15.2459
966698	967261	+	187	CDS	LF82_3533	ymbA	Uncharacterized lipoprotein ymbA	25.8216	29.8089	20.6904	15.8405	3.06307	16.8319	1.14147	0.900634	0.789014	20.8311
967517	967684	+	55	CDS	LF82_1903	rmf	ribosome modulation factor	0.809903	0	1.03452	0	0	0	#DIV/0!	1.27734	0	0.404951
967754	968272	-	172	CDS	LF82_0604	fabA	3-hydroxydecanoyl-[acyl-carrier-protein] dehydratase	0.708665	0.293259	0.387944	0.476336	0	2.44728	9.66797	2.39259	0.247476	0.5925
968341	970101	-	586	CDS	LF82_2687	ycbZ	protease La homolog	16.6206	7.75224	5.71234	21.2625	11.32	5.76215	0.601632	0.302892	0.50345	18.9416
970287	970739	+	150	CDS	LF82_2681	ycbG	UPF0268 protein ycbG	23.4872	19.4724	3.93117	29.4693	5.20722	9.6385	0.549833	0.256242	0.466036	26.4782
970817	971857	-	346	CDS	LF82_1559	ompA	Outer membrane protein A	32.211	11.5293	0.945845	9.72633	0	1.97933	0.253718	0.0697513	0.274917	20.9687
972213	972722	-	169	CDS	LF82_2208	sulA	Cell division inhibitor	28.578	20.1092	10.6408	15.0613	22.3166	15.4904	0.615927	0.5988	0.972194	21.8196
972941	973570	+	209	CDS	LF82_2211	sxy	Uncharacterized protein yccR	42.1886	35.4044	22.2892	41.9176	30.7699	55.4488	1.17474	0.924284	0.786795	42.0531
973533	975686	-	717	CDS	LF82_2693	yccS	Inner membrane protein yccS	34.3104	35.2266	25.2046	45.4588	56.806	41.2557	0.722139	0.833157	1.15374	39.8846
975705	976151	-	148	CDS	LF82_2689	yccF	Inner membrane protein yccF	29.2722	23.9635	14.0399	37.1996	11.1583	37.8655	1.47787	0.780864	0.528372	33.2359
976274	978328	+	684	CDS	LF82_0974	helD	Helicase IV	12.4283	4.94808	2.63332	12.4252	1.89353	3.77873	0.937213	0.257994	0.275278	12.4267
978360	978818	-	152	CDS	LF82_1342	mgsA	Methylglyoxal synthase	66.7065	60.7846	31.976	81.5256	33.1368	69.8244	1.08389	0.686763	0.633611	74.1161
978914	979576	-	220	CDS	LF82_2694	yccT	UPF0319 protein yccT	15.7718	27.1651	10.2363	23.2653	10.9626	28.0594	1.00441	0.98101	0.976704	19.5185
979749	980162	+	137	CDS	LF82_2695	yccU	Uncharacterized protein yccU	27.0507	17.3609	5.17259	19.3075	10.4144	24.0962	1.05377	0.631362	0.599147	23.1791
980207	980524	-	105	CDS	LF82_1041	hspQ	Uncharacterized protein yccV	34.5558	25.6113	25.0009	29.427	17.3574	37.9014	1.46391	0.983112	0.671566	31.9914
980582	981772	-	396	CDS	LF82_2696	yccW	UPF0064 protein yccW	19.8639	17.1016	8.00391	20.3237	15.0735	19.2611	0.847394	0.678444	0.800624	20.0938
981867	982145	+	92	CDS	LF82_2697	yccX	acylphosphatase	4.69744	10.5573	7.24163	6.0971	10.4144	6.02406	0.63255	1.22893	1.94281	5.39727
982142	982471	-	109	CDS	LF82_2691	yccK	Sulfurtransferase tusE	1.99361	0.360934	0.318313	4.10382	0	1.15847	4.09157	0.242198	0.0591946	3.04871
982563	983222	-	219	CDS	LF82_2688	yccA	Inner membrane protein yccA	47.9462	44.1062	7.7244	58.2612	29.5076	23.6946	0.42681	0.295827	0.693113	53.1037
983429	983516	-	88	RNA	LF82_t2119	serT	Ser tRNA	#VALUE!	#VALUE!	#VALUE!	#VALUE!	#VALUE!	#VALUE!	#VALUE!	#VALUE!	#VALUE!	#VALUE!
983530	983700	-	56	CDS	LF82_757	-	-	10.9337	4.10563	8.27615	3.17557	0	4.51805	3.11626	0.906794	0.290988	7.05463
983942	985060	+	372	CDS	LF82_1049	hyaA	hydrogenase-1 small chain	45.7865	43.4024	38.5531	54.3658	50.3364	50.7025	0.952173	0.891198	0.935962	50.0762
985057	986850	+	597	CDS	LF82_1050	hyaB	hydrogenase-1 large chain	15.2104	20.7713	17.8644	14.9329	13.9706	17.8518	1.02804	1.18488	1.15256	15.0717
986869	987576	+	235	CDS	LF82_1051	hyac	Ni/Fe-hydrogenase 1 B-type cytochrome subunit	31.9912	28.0691	34.0652	23.3178	13.018	28.5067	1.52291	1.13132	0.742866	27.6545
987573	988160	+	195	CDS	LF82_1052	hyad	hydrogenase 1 maturation protease	23.4872	18.3776	16.7247	23.2875	17.3574	24.5983	1.15637	0.883447	0.76398	23.3874
988157	988555	+	132	CDS	LF82_1053	hyae	hydrogenase-1 operon protein hyae	64.2523	74.4878	56.2088	94.8438	130.18	87.3489	0.701417	0.902334	1.28644	79.548
988552	989409	+	285	CDS	LF82_1054	hyaF	hydrogenase-1 operon protein hyaF	60.8102	42.6203	37.9323	67.3221	69.4296	66.1392	0.928796	0.812219	0.874486	64.0662
989543	991087	+	514	CDS	LF82_0102	appC	Cytochrome bd-II oxidase subunit 1	15.9005	20.1092	9.28955	19.0275	20.1913	25.9403	0.874181	1.00864	1.15381	17.464
991099	992235	+	378	CDS	LF82_0101	appB	Cytochrome bd-II oxidase subunit 2	11.2711	15.6405	10.3452	19.6886	10.8484	19.2017	1.11545	0.954366	0.855592	15.4798
992390	993730	+	446	CDS	LF82_0100	appA	Periplasmic appA protein	30.0564	25.0248	18.219	24.5578	31.8219	25.3513	0.766453	0.797784	1.04088	27.3071
993718	993930	-	70	CDS	LF82_0376	cspH	Cold shock-like protein cspH	15.041	19.774	28.6709	17.0574	37.1944	24.0962	0.926253	1.64392	1.77481	16.0492
994216	994428	+	70	CDS	LF82_0375	cspG	Cold shock-like protein cspG	7.28912	2.73709	2.41388	2.54046	0	2.00802	1.61555	0.449856	0.278454	4.91479
994602	994832	+	76	CDS	LF82_3534	ymcE	Protein sfa	8.70645	11.5837	8.14683	23.1817	0	16.1897	2.10092	0.763183	0.363262	15.9441
994822	994995	+	57	CDS	LF82_0906	gnsA	Protein gnsA	16.1981	3.1281	1.37936	5.08092	34.7148	0	0.0364496	0.0648226	1.77842	10.6395
995044	996117	-	357	CDS	LF82_2692	yccM	electron transport protein yccM	26.4352	19.9416	8.19339	24.5408	15.6217	22.7107	0.868989	0.606247	0.697647	25.488
996200	998932	-	910	CDS	LF82_2288	torS	Sensor protein torS	12.0364	14.3652	8.68995	14.6565	8.81221	12.0018	0.892755	0.775178	0.868299	13.3464
999027	1000100	-	357	CDS	LF82_094	-	integrase	31.3162	35.6082	34.8978	32.6872	17.3574	40.2943	1.41964	1.17481	0.827542	32.0017
1000078	1000296	-	72	CDS	LF82_095	-	excisionase	14.8096	11.0601	12.7098	17.0574	0	8.17551	1.88835	0.65539	0.347069	15.9335
1000402	1000746	-	114	CDS	LF82_096	-	hypothetical protein	149.022	128.448	52.7604	144.806	260.361	121.987	0.449444	0.594727	1.32325	146.914
1000774	1000941	-	55	CDS	LF82_097	-	hypothetical protein	24.621	30.9682	18.6213	29.9774	10.4144	22.8914	1.00315	0.760329	0.757945	27.2992
1001096	1001374	-	92	CDS	LF82_758	-	-	34.5558	34.2136	29.6562	56.1018	30.3754	41.1644	1.09648	0.781188	0.71245	45.3288
1001374	1002177	-	267	CDS	LF82_098	-	hypothetical protein	47.7336	513.57	873.651	55.0168	48.8177	55.5343	1.65221	9.04313	5.47334	51.3752
1002179	1002730	-	183	CDS	LF82_099	-	hypothetical protein	59.3543	60.8303	34.2869	66.4148	18.5972	49.2682	1.05197	0.664353	0.631534	62.8846
1002727	1003242	-	171	CDS	LF82_100	-	hypothetical protein	7.01916	13.2944	2.75872	11.4321	34.7148	17.0682	0.412981	1.07456	2.60195	9.22561
1003420	1003734	-	104	CDS	LF82_101	-	hypothetical protein	2.22723	1.4663	0.517259	1.27023	0	0.753008	0.86631	0.363197	0.419246	1.74873
1003746	1004186	-	146	CDS	LF82_102	-	hypothetical protein	11.4239	5.06258	4.24697	5.21463	2.74064	4.75584	1.15373	0.541082	0.468985	8.31926
1004212	1005123	-	303	CDS	LF82_103	-	hypothetical protein	33.7705	26.2334	14.0444	30.4085	39.4486	26.2868	0.614037	0.628417	1.02342	32.0895
1005120	1005431	-	103	CDS	LF82_759	-	-	2.36741	2.34607	1.90988	10.7481	0	6.25576	3.48055	0.622594	0.178878	6.55775
1005923	1006372	-	149	CDS	LF82_104	-	hypothetical protein	2.5107	3.0499	1.96558	3.04855	0	3.76504	1.87896	1.03083	0.548617	2.77962
1006431	1006682	-	83	CDS	LF82_105	-	hypothetical protein	7.86763	4.69215	3.8425	9.43599	0	3.44232	1.55256	0.421	0.271166	8.65181
1006691	1006990	-	99	CDS	LF82_106	-	phage regulatory protein N	47.9462	37.3026	25.4492	46.9985	36.4505	34.6384	0.814712	0.632868	0.7768	47.4724
1007393	1008043	-	216	CDS	LF82_107	-	Repressor protein	0.774689	0.510016	0.179916	1.87773	0	1.30958	2.92049	0.561561	0.192283	1.32621
1008124	1008309	+	61	CDS	LF82_108	-	Cro protein	0.231401	0.335153	0.295577	0.725845	0	0	0.881915	0.308778	0.350122	0.478623
1008418	1008711	+	97	CDS	LF82_109	-	Bacteriophage 343 regulatory protein CII	0.404951	0.586518	0	0	0	3.01203	5.13544	7.43801	1.44837	0.202476
1008734	1009006	+	90	CDS	LF82_110	-	hypothetical protein	83.15	8.99328	9.31067	13.5491	0	3.51404	1.42603	0.132625	0.0930027	48.3496
1009069	1009956	+	295	CDS	LF82_111	-	hypothetical protein	21.1427	23.3373	11.8697	32.4911	21.9251	21.8769	0.745577	0.629203	0.843915	26.8169
1009953	1011329	+	458	CDS	LF82_112	-	Bacteriophage Nil2 gene P DnaB analogue (EC361-)	34.2976	27.0308	13.7636	26.1778	49.8082	26.0606	0.518281	0.658519	1.27058	30.2377
1011623	1011931	+	102	CDS	LF82_760	-	-	33.2796	27.513	12.6023	23.326	23.6692	26.5606	0.765167	0.691856	0.904189	28.3028
1012131	1012541	+	136	CDS	LF82_761	-	-	35.8671	32.5099	82.1703	39.5586	0	42.5987	3.83788	1.6542	0.431019	37.7128
1012538	1012714	+	58	CDS	LF82_113	-	NinE protein	36.8506	25.2203	8.79341	21.5939	52.0722	9.7891	0.240418	0.317952	1.32249	29.2222
1012717	1013118	+	133	CDS	LF82_114	-	hypothetical protein	46.2802	45.916	36.9471	123.757	104.144	98.1062	0.899993	0.794259	0.882517	85.0184
1013111	1013287	+	58	CDS	LF82_115	-	hypothetical protein	22.6773	7.03822	0	3.38728	17.3574	16.0642	0.658486	0.616322	0.935969	13.0323
1013280	1014002	+	240	CDS	LF82_116	-	DNA-binding protein Roi	24.4513	29.2701	25.4196	38.1069	19.837	40.5907	1.34421	1.05518	0.784982	31.2791
1014002	1014292	+	96	CDS	LF82_117	-	hypothetical protein hkbD	91.3165	75.0744	59.2262	100.666	78.1083	112.575	1.12154	0.894879	0.7979	95.9911
1014289	1014651	+	120	CDS	LF82_118	-	Holiday-junction resolvase	41.305	46.1394	62.0711	66.8987	26.0361	48.4435	1.53119	1.02136	0.667033	54.1019
1014648	1014836	+	62	CDS	LF82_119	-	hypothetical protein ninH	45.6245	36.3641	55.5192	90.6097	17.3574	65.2607	2.24826	0.88656	0.394332	68.1171
1014833	1015456	+	207	CDS	LF82_120	-	antiterminator of prophage CP-933Y	36.8506	24.2819	85.4512	26.5478	33.8469	34.9396	2.0711	1.89896	0.916881	31.6992
1015890	1016213	+	107	CDS	LF82_121	-	Holin	170.835	101.82	55.3122	101.618	201.346	136.746	0.633511	0.704921	1.11272	136.227
1016236	1016673	+	145	CDS	LF82_122	-	Lysin (EC 32117)	51.8338	26.276	12.966	50.3011	6.94296	43.9757	1.71413	0.557514	0.325246	51.0674
1016670	1017107	+	145	CDS	LF82_123	-	enterobacteria phage Sf6 gene 63 protein	60.0574	34.6497	19.258	26.5771	28.0389	28.4984	0.761804	0.55124	0.723598	43.3172
1017104	1017247	+	47	CDS	LF82_124	-	hypothetical protein	11.6086	16.4225	11.7245	15.6662	0	18.0722	1.81438	1.09247	0.602114	13.6374
1017450	1017968	+	172	CDS	LF82_125	-	hypothetical protein	18.6278	19.5017	17.1989	53.826	29.2906	48.1925	1.3402	0.902526	0.673428	36.2269
1018565	1018807	+	80	CDS	LF82_126	-	hypothetical protein hkbM	20.5947	9.71945	2.95577	17.0574	29.7555	19.7933	0.576292	0.604194	1.04842	18.826
1018809	1018988	+	59	CDS	LF82_762	-	-	55.6808	43.4024	29.7424	68.9099	39.0541	44.4275	0.899503	0.595308	0.661819	62.2954
1019012	1019434	+	140	CDS	LF82_763	-	-	54.0766	57.2081	41.8582	53.3496	44.0611	47.7291	0.884645	0.833943	0.942686	53.7131
1019431	1020843	+	470	CDS	LF82_127	-	Terminase large subunit	27.4962	25.3962	14.7936	29.9774	41.6577	29.1414	0.655219	0.764438	1.16669	28.7368
1020846	1022972	+	708	CDS	LF82_128	-	portal protein	46.3721	41.2969	29.6297	54.3267	50.737	60.5109	0.979428	0.89515	0.913952	50.3494
1022986	1023870	+	294	CDS	LF82_129	-	hypothetical protein	24.702	20.0589	12.6211	28.4531	5.20722	30.2709	1.69761	0.806921	0.475328	26.5776
1023882	1025153	+	423	CDS	LF82_130	-	hypothetical protein	34.7921	34.1647	20.2593	47.1043	30.3754	49.6985	1.08394	0.854224	0.78807	40.9482
1025356	1025838	+	160	CDS	LF82_131	-	DNA stabilization protein	64.7922	53.0953	20.7993	50.1406	54.8128	60.3992	0.752477	0.706486	0.93888	57.4664
1025847	1027265	+	472	CDS	LF82_132	-	DNA stabilization protein	61.0464	50.6361	25.9492	40.9649	71.5992	35.9561	0.506444	0.606847	1.19825	51.0057
1027265	1028218	+	317	CDS	LF82_133	-	hypothetical protein	35.1174	26.1822	13.5729	36.0745	37.492	18.3131	0.500769	0.447889	0.894402	35.5959
1028218	1028673	+	151	CDS	LF82_134	-	Head assembly protein	86.0811	56.8085	24.2373	76.7581	78.1083	83.046	0.795181	0.65883	0.828527	81.4196
1028676	1029368	+	230	CDS	LF82_135	-	(Q83SJ5) DNA transfer protein	48.9352	32.1042	15.79	39.5777	24.6658	33.6079	0.870143	0.558088	0.641375	44.2564
1029378	1030766	+	462	CDS	LF82_136	-	phage injection protein	32.7888	42.016	22.1324	44.1886	45.7604	43.8114	0.75127	0.856665	1.14029	38.4887
1030766	1032763	+	665	CDS	LF82_137	-	DNA transfer protein	33.6625	30.243	16.1385	40.324	47.3383	38.7183	0.707087	0.741443	1.04859	36.9933
1032854	1033369	-	171	CDS	LF82_138	-	hypothetical protein	90.632	72.6166	111.728	93.755	181.013	95.5244	0.817147	1.12401	1.37553	92.1935
1033474	1033893	+	139	CDS	LF82_139	-	hypothetical protein	33.566	33.8877	19.311	39.0948	14.4645	43.5071	1.29918	0.864539	0.665451	36.3304
1033910	1034161	-	83	CDS	LF82_764	-	-	2.42971	6.80361	1.65523	16.513	20.8289	20.783	0.812024	1.18453	1.45874	9.47134
1034308	1036707	+	799	CDS	LF82_140	-	hypothetical protein	8.37105	7.61131	5.44899	11.8296	1.98749	9.72587	1.58091	0.751206	0.475172	10.1003
1036948	1037235	+	95	CDS	LF82_765	-	-	33.5531	25.4717	9.45845	37.0181	22.3166	46.4713	1.17037	0.79253	0.677164	35.2856
1037697	1038725	+	342	CDS	LF82_2289	torT	Periplasmic protein torT	16.1981	15.3875	9.18896	15.2428	10.7207	15.946	0.962724	0.799439	0.830393	15.7204
1038698	1039390	-	230	CDS	LF82_2287	torR	TorCad operon transcriptional regulatory protein torR	8.02189	13.5179	6.40416	15.8476	12.3981	16.9247	0.900174	0.977352	1.08574	11.9348
1039520	1040692	+	390	CDS	LF82_2285	torC	Cytochrome c-type protein torC	25.2588	22.8742	11.2504	36.9954	24.4088	20.896	0.679871	0.516372	0.759515	31.1271
1040692	1043238	+	848	CDS	LF82_2284	torA	Trimethylamine-N-oxide reductase 1	21.7692	25.4158	11.5991	31.3708	37.8707	32.0827	0.690224	0.822014	1.19094	26.57
1043235	1043834	+	199	CDS	LF82_2286	torD	chaperone protein torD	28.1441	18.4753	11.3797	20.3237	32.5451	32.0028	0.850297	0.89508	1.05267	24.2339
1044190	1044495	-	101	CDS	LF82_0269	cbpM	chaperone-modulator protein cbpM	17.008	11.4371	4.13807	15.5603	0	3.38854	0.658087	0.231103	0.351173	16.2841
1044495	1045415	-	306	CDS	LF82_0268	cbpA	Curved DNA-binding protein	18.5541	16.6358	13.5428	21.9403	11.8346	24.7808	1.34609	0.946391	0.703069	20.2472
1045950	1047191	+	413	CDS	LF82_0053	agp	glucose-1-phosphatase	47.962	43.0304	25.2322	39.2842	43.1818	46.209	0.828666	0.818845	0.988149	43.6231
1047229	1047456	-	75	CDS	LF82_2690	yccJ	Uncharacterized protein yccJ	16.4295	20.7795	4.43365	3.62923	7.43888	12.4784	0.599328	0.843129	1.40679	10.0293
1047477	1048073	-	198	CDS	LF82_2432	wrbA	Flavoprotein wrbA	8.44004	11.9773	7.73166	12.3012	19.1845	15.0602	0.731402	1.09887	1.50241	10.3706
1048446	1048619	+	57	CDS	LF82_3538	ymdF	Uncharacterized protein ymdF	2.15974	3.91012	0.689679	0	0	0	0.176383	0.319334	1.81046	1.07987
1048702	1050030	-	442	CDS	LF82_2055	rutG	pyrimidine permease rutG	24.4854	18.3321	7.12134	20.4418	16.9537	19.8234	0.763612	0.599741	0.785399	22.4636
1050051	1050545	-	164	CDS	LF82_2054	rutF	flavin reductase rutF	19.2577	10.427	15.1729	11.8555	0	4.01604	1.84032	0.616748	0.335131	15.5566
1050556	1051146	-	196	CDS	LF82_2053	rutE	NadH dehydrogenase/Nad(P)H nitroreductase rutE	9.96803	12.0913	4.93386	14.8519	8.0111	17.6088	1.12139	0.908248	0.80993	12.41
1051156	1051956	-	266	CDS	LF82_2052	rutD	Protein rutD	23.8171	22.6787	12.261	25.4987	25.0718	26.6621	0.815133	0.78926	0.968259	24.6579
1051964	1052350	-	128	CDS	LF82_2051	rutC	UPF0076 protein rutC	82.2051	64.2238	34.6564	73.6733	97.6353	64.0057	0.609555	0.632942	1.03837	77.9392
1052362	1053054	-	230	CDS	LF82_2050	rutB	isochorismatase family protein rutB	18.9613	13.5244	10.3452	20.6225	30.6307	20.1983	0.691732	0.771617	1.11548	19.7919
1053054	1054202	-	382	CDS	LF82_2049	rutA	monooxygenase rutA	29.9124	27.6055	14.6902	40.1392	41.6577	47.7909	0.902082	0.891928	0.988745	35.0258
1054433	1055071	+	212	CDS	LF82_2056	rutR	HTH-type transcriptional regulator rutR	26.7744	31.051	11.8057	26.1518	6.12614	20.907	0.879916	0.618082	0.702433	26.4631
1055111	1059073	-	1320	CDS	LF82_1787	putA	bifunctional protein putA	25.6159	13.7027	8.95362	24.3704	9.67713	13.5408	0.962129	0.450012	0.467726	24.9931
1059496	1061004	+	502	CDS	LF82_1788	putP	Sodium/proline symporter	11.442	9.23454	4.7984	10.7024	7.75543	8.84384	0.802958	0.616059	0.767236	11.0722
1061224	1062054	+	276	CDS	LF82_0548	efeU	Ferrous iron permease efeU	23.1092	15.0149	9.51757	18.7994	10.4144	14.6586	0.950719	0.576877	0.60678	20.9543
1062112	1063239	+	375	CDS	LF82_2699	ycdO	UPF0409 protein ycdO	45.1091	29.9302	9.46741	36.7212	41.0266	27.9297	0.527041	0.457009	0.867121	40.9151
1063245	1064516	+	423	CDS	LF82_2698	ycdB	Peroxidase ycdB	5.00027	10.4043	16.3724	11.4873	13.584	9.55992	1.08104	1.57284	1.45494	8.24378
1065007	1065930	+	307	CDS	LF82_1659	phoH	Protein phoH	33.368	33.0327	40.1393	33.7373	29.1604	40.6022	1.29824	1.20321	0.926799	33.5526
1065980	1066393	-	137	CDS	LF82_1628	pgad	biofilm PGA synthesis protein pgad	9.05618	7.2515	12.6023	12.1249	2.36692	8.35154	2.17851	0.989271	0.454104	10.5905
1066395	1067720	-	441	CDS	LF82_1627	pgac	biofilm PGA synthesis N-glycosyltransferase pgac	11.3704	15.7325	13.9559	16.1394	6.12614	11.6347	1.17073	0.930235	0.794577	13.7549
1067713	1069731	-	672	CDS	LF82_1626	pgaB	biofilm PGA synthesis lipoprotein pgaB	11.0938	10.8574	5.79811	12.4955	6.66039	12.6785	1.05474	0.783265	0.742617	11.7946
1069740	1072163	-	807	CDS	LF82_1625	pgaA	biofilm PGA synthesis protein pgaA	5.26437	9.30051	4.1196	12.3394	6.97395	15.4636	1.20331	1.11244	0.924489	8.80187
1072751	1074118	+	455	CDS	LF82_2700	ycdT	Inner membrane protein ycdT	3.3206	3.60709	3.25873	4.28702	1.3018	3.99094	1.47685	0.952948	0.64526	3.80381
1074223	1074310	-	88	RNA	LF82_t2123	serX	Ser tRNA	11.8786	10.1663	11.7245	14.3959	0	21.0842	3.2272	1.24869	0.386927	13.1373
1074544	1075482	+	312	CDS	LF82_0825	ghrA	2-hydroxyacid dehydrogenase ycdW	8.21473	14.5792	6.65048	14.5169	11.1583	21.6221	1.0985	1.24375	1.13223	11.3658
1075537	1076274	+	245	CDS	LF82_2701	ycdX	hydrolase ycdX	56.1101	44.7631	31.4494	68.7956	68.7353	81.2044	0.992558	0.90191	0.908673	62.4528
1076298	1076852	+	184	CDS	LF82_2702	ycdY	Uncharacterized protein ycdY	14.3623	8.60227	6.62092	11.5167	10.4144	7.22887	0.728296	0.535175	0.734831	12.9395
1076954	1077445	+	163	CDS	LF82_2703	ycdZ	Inner membrane protein ycdZ	14.9832	18.0354	10.3452	26.3573	22.7816	29.5556	0.977552	0.965174	0.987338	20.6702
1077510	1078343	-	277	CDS	LF82_0366	csgG	Curli production assembly/transport component csgG	7.15849	11.4276	5.40619	13.4398	5.03924	11.0765	1.00096	0.800195	0.799428	10.2992
1078370	1078786	-	138	CDS	LF82_0365	csgF	Curli production assembly/transport component csgF	3.80031	5.59448	2.78524	9.8687	4.00555	11.7006	1.50893	1.05976	0.702321	6.83451
1078811	1079200	-	129	CDS	LF82_0364	csgE	Curli production assembly/transport component csgE	9.28688	7.19463	2.75872	7.62138	6.94296	8.23289	0.777474	0.650073	0.836135	8.45413
1079205	1079855	-	216	CDS	LF82_0363	csgD	csgAB operon transcriptional regulatory	6.64973	10.0017	5.93487	8.7579	1.37032	4.12173	0.884329	0.652703	0.738076	7.70381
1080608	1081063	+	151	CDS	LF82_0361	csgB	Minor curlin subunit	4.49946	4.51836	4.2147	9.97365	0	11.0441	3.37707	1.05429	0.31219	7.23656
1081104	1081559	+	151	CDS	LF82_0360	csgA	Major curlin subunit	14.6592	14.5457	5.89675	10.6699	10.4144	11.7469	0.706875	0.696576	0.985429	12.6646
1081618	1081950	+	110	CDS	LF82_0362	csgC	curli production protein csgC	39.3381	37.7048	18.3258	26.8563	22.3166	27.5386	0.764133	0.692873	0.906744	33.0972
1082071	1082382	+	103	CDS	LF82_3535	ymdA	Uncharacterized protein ymdA	5.0214	5.16136	4.34498	21.5939	0	16.265	3.99312	0.774365	0.193925	13.3076
1082477	1083010	+	177	CDS	LF82_3536	ymdB	UPF0189 protein ymdB	35.4452	27.0488	9.73664	25.7035	24.5046	23.3875	0.642522	0.5417	0.843084	30.5743
1083012	1084433	+	473	CDS	LF82_3537	ymdC	Uncharacterized protein ymdC	40.4362	36.4281	17.0413	39.354	43.5513	41.2922	0.729357	0.731086	1.00237	39.8951
1084441	1085598	-	385	CDS	LF82_1288	mdoC	glucans biosynthesis protein C	21.3178	18.4334	8.71951	24.7241	17.6673	19.0403	0.768954	0.602926	0.784085	23.0209
1085992	1087527	+	511	CDS	LF82_1290	mdoG	glucans biosynthesis protein G	19.5081	11.6284	9.89539	16.5682	3.39601	12.0481	1.46053	0.608253	0.416461	18.0381
1087520	1090063	+	847	CDS	LF82_1291	mdoH	glucans biosynthesis glucosyltransferase H	42.9591	25.179	16.2609	31.5589	16.135	23.5872	0.964516	0.534744	0.554417	37.259
1090235	1090462	+	75	CDS	LF82_2712	yceK	Uncharacterized protein yceK	7.69408	20.5281	6.46574	22.8641	39.0541	21.0842	0.462385	0.901557	1.9498	15.2791
1090463	1090837	-	124	CDS	LF82_1403	msyB	acidic protein msyB	34.7101	76.7501	17.7346	66.7778	141.339	28.8294	0.213509	0.458814	2.14892	50.7439
1090920	1092146	-	408	CDS	LF82_1298	mdtG	Multidrug resistance protein mdtG	18.4959	17.4592	6.78452	17.8423	21.7977	18.4925	0.643888	0.695604	1.08032	18.1691
1092318	1093238	-	306	CDS	LF82_1230	lpxL	Lipid A biosynthesis lauroyl acyltransferase	1.03079	0.426559	0.470236	1.73213	0	1.23219	3.99108	0.616172	0.154387	1.38146
1093463	1094515	+	350	CDS	LF82_2704	yceA	UPF0176 protein yceA	29.7795	29.8372	12.0959	37.2601	33.3796	35.3721	0.750875	0.708059	0.942978	33.5198
1094557	1095132	-	191	CDS	LF82_2710	yceI	Protein yceI	16.1171	15.836	7.55198	17.6562	5.20722	18.2228	1.22485	0.763171	0.623073	16.8866
1095136	1095702	-	188	CDS	LF82_2711	yceJ	Cytochrome b561 homolog 2	30.8573	27.0971	11.1728	29.5963	28.6397	31.4757	0.765177	0.705475	0.921977	30.2268
1095964	1096104	-	46	CDS	LF82_2715	yceO	Uncharacterized protein yceO	5.34536	7.27283	4.75878	6.85924	0	7.22887	1.64828	0.982225	0.595909	6.1023
1096125	1097243	-	372	CDS	LF82_2154	solA	N-methyl-L-tryptophan oxidase	20.1249	22.9631	9.34201	14.6269	22.0912	18.8024	0.624677	0.80987	1.29646	17.3759
1097358	1097612	-	84	CDS	LF82_0247	bssS	biofilm regulator bssS	68.6797	19.9416	21.9318	33.5341	10.4144	16.5662	1.26821	0.376642	0.296986	51.1069
1097902	1098147	-	81	CDS	LF82_0490	dinI	DNA-damage-inducible protein I	3.36421	5.05308	3.81976	8.59847	4.00555	8.10931	1.31687	0.99719	0.757241	5.98134
1098221	1099267	-	348	CDS	LF82_1792	pyrC	Dihydroorotase	16.1474	0.219944	0.646574	16.5924	1.62726	1.88252	1.36915	0.0772483	0.0564206	16.3699
1099373	1099933	-	186	CDS	LF82_2705	yceB	Uncharacterized lipoprotein yceB	21.91	14.6938	7.62277	13.9057	19.1845	14.109	0.641465	0.606767	0.945908	17.9078
1100067	1100714	-	215	CDS	LF82_0927	grxB	glutaredoxin-2	34.2319	24.5556	8.55202	33.7034	17.3574	20.0802	0.683135	0.421463	0.616954	33.9676
1100778	1101986	-	402	CDS	LF82_1299	mdtH	Multidrug resistance protein mdtH	40.1041	46.517	24.0436	39.9465	71.8237	38.6371	0.529663	0.783013	1.47832	40.0253
1102222	1102806	+	194	CDS	LF82_1887	rimJ	ribosomal-protein-alanine acetyltransferase	36.5613	48.4855	37.4397	53.9545	57.0314	55.9377	0.884952	1.03161	1.16573	45.2579
1102817	1103464	+	215	CDS	LF82_2709	yceH	Uncharacterized protein yceH	21.7244	19.4586	25.8021	25.7035	15.3153	20.907	1.34322	0.984845	0.733196	23.714
1103466	1104389	+	307	CDS	LF82_2713	yceM	Virulence factor mviM homolog	36.3484	24.1176	52.7191	23.0674	41.6577	26.8673	1.20997	1.33948	1.10704	29.7079
1104499	1106034	+	511	CDS	LF82_2714	ycen	Virulence factor mviN homolog	1.30484	0.195506	0.459786	0.705683	0	2.51003	15.1904	1.47713	0.0972413	1.00526
1106074	1106490	-	138	CDS	LF82_0691	flgN	flagella synthesis protein flgN	9.37173	16.2549	3.25134	10.1618	3.71944	15.7056	0.949063	0.97048	1.02257	9.76678
1106495	1106788	-	97	CDS	LF82_0690	flgM	Negative regulator of flagellin synthesis	0.462802	0	0	1.45169	0	2.58174	#DIV/0!	1.34853	0	0.957246
1106864	1107523	-	219	CDS	LF82_0678	flgA	flagella basal body P-ring formation protein flgA	20.9803	18.8803	7.09384	15.0008	19.837	18.2156	0.653699	0.703409	1.07605	17.9906
1107678	1108094	+	138	CDS	LF82_0679	flgB	flagellar basal-body rod protein flgB	4.56491	15.1428	19.5618	15.9356	28.403	36.692	1.29183	2.74402	2.12413	10.2503
1108098	1108502	+	134	CDS	LF82_0680	flgC	flagellar basal-body rod protein flgC	8.44613	13.2386	8.71951	7.62138	3.71944	14.845	1.38958	1.4666	1.05542	8.03375
1108514	1109209	+	231	CDS	LF82_0681	flgD	Basal-body rod modification protein flgD	31.6874	34.458	51.7259	35.884	55.3267	101.656	1.70833	2.26992	1.32874	33.7857
1109234	1110439	+	401	CDS	LF82_0682	flgE	flagellar hook protein flgE	18.4069	27.7263	16.9285	27.1945	16.5684	58.3239	1.6989	1.65022	0.971348	22.8007
1110459	1111214	+	251	CDS	LF82_0683	flgF	flagellar basal-body rod protein flgF	6.91117	25.3376	30.4838	11.8555	20.8289	43.3732	1.5998	3.93555	2.46003	9.38332
1111386	1112168	+	260	CDS	LF82_0684	flgG	flagellar basal-body rod protein flgG	16.1028	32.155	22.2726	15.8405	24.5046	35.9672	1.02789	1.82322	1.77376	15.9716
1112221	1112919	+	232	CDS	LF82_0685	flgH	flagellar L-ring protein	16.873	20.8214	8.62099	13.5491	36.8845	24.3473	0.571315	1.08369	1.89684	15.211
1112931	1114028	+	365	CDS	LF82_0686	flgI	flagellar P-ring protein	23.5608	28.1529	17.1793	18.1681	14.2015	33.68	1.2008	1.2188	1.01499	20.8645
1114028	1114969	+	313	CDS	LF82_0687	flgJ	Peptidoglycan hydrolase flgJ	44.1204	57.8698	29.8532	50.6882	44.6333	100.258	1.26934	1.37235	1.08116	47.4043
1115035	1116678	+	547	CDS	LF82_0688	flgK	flagellar hook-associated protein 1	24.3809	25.9282	7.06326	31.7557	35.014	44.4534	0.845337	0.917702	1.08561	28.0683
1116691	1117644	+	317	CDS	LF82_0689	flgl	flagellar hook-associated protein 3	20.6917	15.9684	5.87339	17.2915	25.1962	18.7523	0.598225	0.648332	1.08376	18.9916
1117839	1121024	-	1061	CDS	LF82_1909	rne	ribonuclease E	4.48381	0.714022	0.689679	2.20909	0	1.39688	2.92227	0.311758	0.106684	3.34645
1121159	1121479	+	106	CDS	LF82_2716	yceQ	Uncharacterized protein yceQ	3.47101	2.51365	1.62567	6.16968	0	2.3666	1.58824	0.414106	0.260733	4.82035
1121597	1122556	+	319	CDS	LF82_1899	rluC	ribosomal large subunit pseudouridine synthase C	30.1284	8.44586	3.54692	28.0176	5.95111	8.69186	0.850094	0.210484	0.2476	29.073
1122667	1123251	-	194	CDS	LF82_2707	yceF	Maf-like protein yceF	29.9664	33.5782	18.6213	50.4916	32.5451	32.0028	0.765603	0.6292	0.821836	40.229
1123245	1123413	+	169	RNA	LF82_s1755	psrD	-	35.9597	37.5372	14.4833	37.8528	5.20722	42.7708	1.33945	0.775669	0.579094	36.9063
1123450	1123971	+	173	CDS	LF82_2706	yceD	Uncharacterized protein yceD	7.7179	0.276009	0.851956	10.4607	3.06307	2.83485	1.10414	0.20281	0.183682	9.0893
1124023	1124196	+	57	CDS	LF82_1953	rpmF	50S ribosomal protein L32	0.809903	0	1.03452	1.27023	0	0	#DIV/0!	0.497333	0	1.04007
1124277	1125347	+	356	CDS	LF82_1673	plsX	Fatty acid/phospholipid synthesis protein plsX	14.2745	8.50452	3.75013	16.116	3.25451	5.92994	0.823203	0.318522	0.38693	15.1953
1125415	1126368	+	317	CDS	LF82_0609	fabH	3-oxoacyl-[acyl-carrier-protein] synthase 3	0.563411	0.102003	0.719665	1.32546	0	1.30958	19.8939	1.07432	0.0540023	0.944434
1126384	1127313	+	309	CDS	LF82_0606	fabD	Malonyl CoA-acyl carrier protein transacylase	0.211279	0.816026	1.79916	1.76728	0	1.57149	4.13058	1.7036	0.412435	0.989277
1127326	1128060	+	244	CDS	LF82_0608	fabG	3-oxoacyl-[acyl-carrier-protein] reductase	0.742411	0.391012	0.862099	1.16438	0	0.753008	4.13058	0.84703	0.205063	0.953394
1128271	1128507	+	78	CDS	LF82_0021	acpP	acyl carrier protein	1.07987	0.782024	0.344839	2.54046	0	1.00401	1.72482	0.372577	0.216009	1.81016
1128595	1129836	+	413	CDS	LF82_0607	fabF	3-oxoacyl-[acyl-carrier-protein] synthase 2	13.5713	5.26281	0.838799	18.7445	2.81471	1.22109	0.255015	0.0637426	0.249956	16.1579
1129956	1130765	+	269	CDS	LF82_1588	pabC	Aminodeoxychorismate lyase	24.2348	22.8291	7.7191	21.3985	24.0333	23.9804	0.676438	0.694658	1.02694	22.8166
1130768	1131790	+	340	CDS	LF82_2708	yceG	Uncharacterized protein yceG	43.4198	18.5079	16.3799	25.6163	11.5716	15.4785	1.05914	0.461474	0.435707	34.518
1131780	1132421	+	213	CDS	LF82_2273	tmk	Thymidylate kinase	2.10575	0.117304	0.413807	1.14321	0	0.903609	11.2308	0.40549	0.0361051	1.62448
1132418	1133422	+	334	CDS	LF82_1026	holB	DNA polymerase III subunit delta'	1.01238	0.659833	0.905204	0.714504	1.62726	1.41189	1.01312	1.34178	1.3244	0.863441
1133433	1134230	+	265	CDS	LF82_2718	ycfH	Uncharacterized deoxyribonuclease ycfH	25.7009	16.8917	5.3795	34.8043	27.7718	19.6786	0.561041	0.414148	0.738177	30.2526
1134525	1135958	+	477	CDS	LF82_1768	ptsG	PTS system glucose-specific EIICB component	22.7125	19.9926	4.22803	21.2625	29.4321	16.8281	0.426024	0.47882	1.12393	21.9875
1136018	1138207	-	729	CDS	LF82_0654	fhuE	FhuE receptor	41.44	37.7606	17.1927	39.5586	39.0541	36.0727	0.693426	0.657609	0.948347	40.4993
1138541	1138900	+	119	CDS	LF82_0995	hinT	HIT-like protein ycfF	14.2543	10.0881	1.24142	9.14565	10.4144	6.32527	0.369061	0.323364	0.87618	11.7
1138903	1139280	+	125	CDS	LF82_2720	ycfL	Uncharacterized protein ycfL	14.7255	8.74446	3.76188	8.08328	23.6692	5.47642	0.285013	0.405033	1.4211	11.4044
1139294	1139935	+	213	CDS	LF82_2721	ycfM	Uncharacterized protein ycfM	19.1291	4.80386	2.46314	8.95209	0	2.15145	0.960599	0.16433	0.17107	14.0406
1139916	1140740	+	274	CDS	LF82_2253	thiK	Thiamine kinase	28.0952	35.6765	19.4061	28.5583	25.1383	29.9126	0.810966	0.870533	1.07345	28.3267
1140751	1141776	+	341	CDS	LF82_1445	nagZ	Beta-hexosaminidase	21.5758	23.6484	13.1591	19.714	20.8289	19.277	0.729273	0.785572	1.0772	20.6449
1141799	1142341	+	180	CDS	LF82_2722	ycfP	UPF0227 protein ycfP	32.9929	19.386	10.0185	31.154	13.7032	27.5839	1.13639	0.586191	0.515834	32.0735
1142741	1144045	+	434	CDS	LF82_1473	ndh	NadH dehydrogenase	44.7352	16.3535	10.2843	37.808	19.9099	6.82136	0.471706	0.207233	0.439327	41.2716
1144272	1144811	+	179	CDS	LF82_2719	ycfJ	Uncharacterized protein ycfJ	19.1137	13.6072	4.27601	22.356	34.7148	32.1283	0.75337	0.877853	1.16524	20.7349
1144873	1145505	-	210	CDS	LF82_2723	ycfQ	Uncharacterized HTH-type transcriptional regulator	11.9461	8.35789	2.32767	10.9557	0	3.20028	0.661405	0.241376	0.364945	11.4509
1145746	1146003	+	85	CDS	LF82_0232	bhsA	UPF0379 protein ycfR	31.8562	29.7169	6.89679	16.9364	8.6787	15.0602	0.571861	0.450006	0.786916	24.3963
1146086	1147045	-	319	CDS	LF82_2724	ycfS	Uncharacterized protein ycfS	19.8156	21.1147	10.4831	30.1468	15.6217	22.1886	0.889358	0.653927	0.735279	24.9812
1147191	1150637	-	1148	CDS	LF82_1337	mfd	Transcription-repair-coupling factor	16.725	15.9985	2.64238	16.1916	23.8403	11.8667	0.364194	0.440783	1.2103	16.4583
1150765	1151838	-	357	CDS	LF82_2725	ycfT	Inner membrane protein ycfT	28.8094	24.2428	13.6951	28.1265	17.3574	28.1123	1.00498	0.734288	0.730649	28.4679
1152099	1153298	+	399	CDS	LF82_1213	lolC	Lipoprotein-releasing system transmembrane protein lolC	1.17296	0.323596	0.642115	0.788418	1.79559	1.55795	1.03816	1.12169	1.08046	0.98069
1153291	1153992	+	233	CDS	LF82_1214	lolD	Lipoprotein-releasing system ATP-binding protein lolD	2.02476	0.733148	0.25863	1.42901	0	0.753008	1.37985	0.292909	0.212275	1.72688
1153992	1155236	+	414	CDS	LF82_1215	lolE	Lipoprotein-releasing system transmembrane protein lolE	0.887036	0.279294	0.394102	0.42341	0	3.15546	12.709	2.70867	0.213129	0.655223
1155265	1156176	+	303	CDS	LF82_1444	nagK	N-acetyl-D-glucosamine kinase	22.3828	15.5694	6.77139	16.7054	18.9353	14.4212	0.614195	0.542175	0.88274	19.5441
1157151	1157939	-	262	CDS	LF82_2726	ycfZ	Inner membrane protein ycfZ	12.756	10.44	3.25873	11.1145	7.81083	10.5421	0.756175	0.578155	0.764579	11.9352
1157936	1158397	-	153	CDS	LF82_3539	ymfA	Inner membrane protein ymfA	8.72203	6.94799	1.03452	6.35115	6.00833	4.98144	0.464326	0.399117	0.859561	7.53659
1158455	1159501	-	348	CDS	LF82_1687	potD	Spermidine/putrescine-binding periplasmic protein	30.7763	16.7675	10.2843	36.9861	10.7207	12.7568	0.838218	0.340029	0.405657	33.8812
1159498	1160292	-	264	CDS	LF82_1686	potC	Spermidine/putrescine transport system permease protein	19.0016	11.9108	5.80922	13.3863	6.00833	8.92025	0.821995	0.454784	0.553268	16.1939
1160289	1161116	-	275	CDS	LF82_1685	potB	Spermidine/putrescine transport system permease protein	10.8457	8.46627	7.19665	16.3473	24.9041	10.0838	0.517837	0.635474	1.22717	13.5965
1161130	1162266	-	378	CDS	LF82_1684	potA	Spermidine/putrescine import ATP-binding protein potA	44.9496	21.6034	18.0179	40.7532	30.3754	24.0962	0.810216	0.491397	0.606501	42.8514
1162516	1163742	+	408	CDS	LF82_1618	pepT	Peptidase T	34.0969	27.801	13.5005	32.9624	26.0361	29.292	0.794852	0.638128	0.802827	33.5297
1163791	1164912	-	373	CDS	LF82_2717	ycfD	Uncharacterized protein ycfD	20.9562	21.2613	13.5134	26.3573	37.4269	28.426	0.714615	0.886416	1.24041	23.6567
1164988	1166448	-	486	CDS	LF82_1661	phoQ	Sensor protein phoQ	27.0437	14.5355	1.9341	22.4223	0	3.20847	0.353795	0.103962	0.293847	24.733
1166448	1167119	-	223	CDS	LF82_1660	phoP	Transcriptional regulatory protein phoP	14.9382	9.81875	1.53262	22.9582	0	1.89646	0.349238	0.0904857	0.259094	18.9482
1167289	1168659	-	456	CDS	LF82_1774	purB	adenylosuccinate lyase	2.0887	0.432171	0.598932	3.34271	0	3.01203	8.35539	0.66483	0.079569	2.7157
1168663	1169304	-	213	CDS	LF82_0990	hflD	UPF0274 protein ycfC	49.7512	30.499	35.3214	28.308	26.0361	11.1875	0.822657	0.595817	0.724259	39.0296
1169340	1170446	-	368	CDS	LF82_1359	mnmA	hypothetical protein	3.23961	0.15136	0.600688	2.78631	0	1.94325	16.8072	0.422165	0.0251181	3.01296
1170500	1170961	-	153	CDS	LF82_1536	nudJ	Uncharacterized Nudix hydrolase ymfB	7.28912	5.47417	5.68985	7.40967	4.33935	3.51404	0.937878	0.626166	0.667641	7.3494
1170971	1171624	-	217	CDS	LF82_1901	rluE	ribosomal large subunit pseudouridine synthase E	34.2103	46.1707	20.3593	40.1392	39.5749	51.325	0.836012	0.964153	1.15328	37.1748
1171796	1173046	+	416	CDS	LF82_1086	icd	Isocitrate dehydrogenase [NadP]	0.767276	0.740865	1.36121	1.67135	0	1.50602	3.8701	1.17575	0.303804	1.21932
1173160	1174302	-	380	CDS	LF82_141	-	integrase of prophageCP-933X(Intergra se)	9.58925	9.90043	5.91744	10.3143	1.04144	8.43369	1.31158	0.721035	0.549746	9.95175
1174292	1174528	-	78	CDS	LF82_142	-	excisionase	2.69968	4.95282	2.52882	3.95182	0	1.67335	0.84844	0.631763	0.744617	3.32575
1174668	1174907	-	79	CDS	LF82_143	-	hypothetical protein	27.9416	18.4753	19.1386	28.2626	58.5812	28.6143	0.619712	0.849631	1.37101	28.1021
1174955	1175173	-	72	CDS	LF82_144	-	hypothetical C4-type zinc finger protein TraR-family	38.5514	15.0149	8.68995	26.9289	20.8289	37.9516	1.30125	0.7123	0.547398	32.7401
1175272	1175553	-	93	CDS	LF82_145	-	hypothetical protein	16.558	20.072	6.89679	20.6059	5.7858	16.0642	0.887972	0.617829	0.695775	18.582
1175564	1175755	-	63	CDS	LF82_146	-	hypothetical protein	9.48743	13.7413	11.2319	28.308	0	13.339	1.78811	0.650103	0.36357	18.8977
1175728	1175916	-	62	CDS	LF82_147	-	hypothetical protein	5.50734	3.98832	1.44833	10.6699	10.4144	6.02406	0.518816	0.461907	0.890309	8.08863
1175907	1176587	-	226	CDS	LF82_148	-	uncharacterized protein ybCC	41.0351	36.4945	38.3921	29.7798	31.8219	22.9249	0.897545	0.865878	0.964718	35.4074
1176584	1177369	-	261	CDS	LF82_149	-	Bet protein (Recombination protein Bet)	48.1892	39.59	36.4668	55.4137	58.5812	64.7587	1.03111	0.977052	0.947571	51.8015
1177375	1177671	-	98	CDS	LF82_150	-	Host-nuclease inhibitor protein Gam	0.809903	5.86518	1.03452	2.54046	26.0361	7.53008	0.268472	2.55632	9.52174	1.67518
1177747	1178166	-	139	CDS	LF82_151	-	prophage Kil protein	18.5121	28.9908	15.9611	34.4776	26.0361	27.9689	0.798338	0.829029	1.03844	26.4949
1178432	1178938	-	168	CDS	LF82_152	-	hypothetical protein	5.87179	10.4107	6.27177	13.0198	1.62726	6.96532	1.09961	0.700685	0.637211	9.44582
1178960	1179982	-	340	CDS	LF82_153	-	hypothetical protein	10.413	4.8411	5.6488	5.60514	0	5.83282	2.37169	0.716787	0.302226	8.00909
1180105	1180797	-	230	CDS	LF82_154	-	phage-related repressor protein	0.944886	0.391012	0.431049	0.952672	0	1.25501	4.31204	0.888543	0.206061	0.948779
1180908	1181135	+	75	CDS	LF82_766	-	-	0.971883	0.938429	1.03452	0.762138	0	1.50602	2.70722	1.46511	0.541187	0.86701
1181160	1181705	+	181	CDS	LF82_155	-	bacteriophage regulatory protein CII	5.26437	0.977531	1.89662	0.42341	0	0.502005	2.45376	0.421715	0.171865	2.84389
1181702	1182721	+	339	CDS	LF82_156	-	replication protein	9.98009	7.26526	2.53624	8.19503	1.67975	6.89852	1.05475	0.519103	0.492157	9.08756
1182718	1183419	+	233	CDS	LF82_157	-	replication protein P of bacteriophage	12.1485	22.5223	37.8634	9.01863	7.81083	3.61444	1.36741	1.95954	1.43303	10.5836
1183416	1183718	+	100	CDS	LF82_158	-	defective protein ren from DLP12 prophage	39.0103	29.5214	13.966	30.0621	43.3935	37.1484	0.701014	0.740012	1.05563	34.5362
1183786	1184118	+	110	CDS	LF82_0556	emrE	Multidrug transporter emrE	22.6036	15.2495	5.54878	23.0951	7.10075	16.4293	0.983347	0.480933	0.489078	22.8494
1184374	1185900	+	508	CDS	LF82_2573	ybcK	Uncharacterized protein ybcK	5.21155	2.72859	1.16946	4.74955	0	4.35435	2.02442	0.554538	0.273924	4.98055
1186250	1187293	-	347	CDS	LF82_159	-	exported protein precursor	15.6395	16.5843	6.77788	19.8857	5.38678	18.2799	1.14049	0.705353	0.618466	17.7626
1187741	1188196	+	151	CDS	LF82_2576	ybcN	Uncharacterized protein ybcN in lambdoid DLP12 prophage regi	75.0226	49.5145	28.8576	72.4699	82.2192	61.6674	0.687182	0.61376	0.893155	73.7462
1188196	1188366	+	56	CDS	LF82_1494	ninE	Protein ninE homolog from lambdoid prophage DLP12	30.4163	8.08092	2.06904	31.05	28.929	20.0802	0.598468	0.360347	0.602116	30.7332
1188359	1188649	+	96	CDS	LF82_2577	ybcO	82 prophage-derived uncharacterized protein ybcO	24.4996	26.9798	8.79341	29.5328	26.0361	19.9547	0.542254	0.532053	0.981188	27.0162
1188646	1189008	+	120	CDS	LF82_2048	rusA	Crossover junction endodeoxyribonuclease rusA	11.7124	4.51168	4.29723	3.9084	0	2.54864	1.51737	0.438253	0.288824	7.81042
1189005	1189145	+	46	CDS	LF82_3527	ylcG	Uncharacterized protein ylcG in lambdoid DLP12 prophage regi	59.2386	43.5699	15.37	39.5586	52.0722	25.8174	0.430641	0.416888	0.968065	49.3986
1189231	1189614	+	127	CDS	LF82_2578	ybcQ	Antitermination protein Q homolog from lambdoid	27.9178	18.0786	14.3615	13.0012	0	11.1622	1.41183	0.623764	0.441814	20.4595
1189803	1190885	-	360	CDS	LF82_1505	nmpC	Outer membrane porin protein nmpC	42.6189	34.1484	11.7705	36.8649	31.2433	34.2033	0.703053	0.578405	0.822705	39.7419
1191475	1191690	+	71	CDS	LF82_0578	essD	Lysis protein S homolog from lambdoid prophage DLP12	14.5782	15.445	7.24163	21.5939	8.6787	15.3112	0.934882	0.623485	0.666913	18.0861
1191695	1192009	+	104	CDS	LF82_767	-	-	4.85942	5.36245	2.36461	4.71799	14.8778	7.74522	0.499492	1.05559	2.11333	4.78871
1192380	1192913	+	177	CDS	LF82_2835	ydfQ	lysozyme from lambdoid prophage Qin	11.0829	13.5825	12.3053	20.7248	13.7032	15.3772	1.01454	0.87031	0.857835	15.9038
1192910	1193371	+	153	CDS	LF82_2080	rzpD	Rz endopeptidase from lambdoid prophage DLP12	34.4577	36.0442	15.988	32.5641	80.4752	36.1444	0.447414	0.777843	1.73853	33.5109
1193403	1193696	-	97	CDS	LF82_0244	borD	Lipoprotein bor homolog from lambdoid prophage DLP12	9.48743	6.70307	3.54692	17.0574	7.43888	6.45435	0.707206	0.37677	0.532758	13.2724
1194177	1194503	+	108	CDS	LF82_160	-	Partial tonB-like membrane protein encoded within prophage	18.8486	8.95774	2.44523	17.0904	14.2015	7.66699	0.436638	0.281372	0.644404	17.9695
1195456	1196001	+	181	CDS	LF82_1506	nohB	Prophage QSR' DNA packaging protein NU1 homolog	15.609	13.2233	2.06904	11.3166	9.46767	10.9528	0.573879	0.483624	0.842729	13.4628
1196165	1197901	+	578	CDS	LF82_161	-	DNA packaging protein of prophage CP-933X (Terminase large subunit)	17.9191	16.9602	9.78482	23.0758	17.3574	16.0014	0.751401	0.62901	0.837117	20.4975
1197898	1198104	+	68	CDS	LF82_162	-	head-to-tail joining protein	8.09903	5.47417	4.82775	5.92774	0	6.02406	1.98237	0.773651	0.390266	7.01338
1198101	1199702	+	533	CDS	LF82_163	-	capsid structural protein of prophage	17.1908	10.0654	6.20711	21.0612	5.03924	18.2665	1.62027	0.639799	0.394872	19.126
1199683	1201014	+	443	CDS	LF82_164	-	capsid protein of prophage	25.8359	19.4724	14.4833	15.7508	20.8289	17.771	0.800328	0.77559	0.96909	20.7934
1201024	1201356	+	110	CDS	LF82_165	-	head decoration protein (Major capsid protein)	7.69408	8.79778	2.32767	14.6076	26.0361	10.9186	0.38027	0.593958	1.56194	11.1509
1201412	1202437	+	341	CDS	LF82_166	-	capsid protein of prophage	32.0961	35.3649	17.4719	32.6496	38.572	50.7583	0.922817	1.05382	1.14196	32.3729
1202479	1202874	+	131	CDS	LF82_167	-	DNA packaging protein ofprophage CP-933X	21.5974	17.5956	18.2765	30.0621	43.3935	40.1604	0.958154	1.13119	1.1806	25.8297
1202886	1203239	+	117	CDS	LF82_168	-	tail attachment protein	27.8067	29.7169	17.242	29.2153	26.0361	32.1283	0.885518	0.865813	0.977747	28.511
1203251	1203829	+	192	CDS	LF82_169	-	tail fiber component Z of prophage	4.72443	3.91012	105.176	7.19797	0	3.01203	27.6687	9.07435	0.327964	5.9612
1203826	1204221	+	131	CDS	LF82_170	-	tail component of prophage	7.01916	7.2989	4.59786	1.97591	0	2.00802	0.905052	0.734389	0.811433	4.49753
1204229	1204969	+	246	CDS	LF82_171	-	tail component of prophage	10.9648	13.3546	6.84374	18.3695	16.0222	17.3771	0.824489	0.825683	1.00145	14.6672
1204985	1205407	+	140	CDS	LF82_172	-	tail component of prophage	22.8797	12.0236	4.13807	18.1008	6.50902	13.9306	0.974967	0.44091	0.452231	20.4903
1205389	1205823	+	144	CDS	LF82_173	-	tail component of prophage	20.1576	15.3798	5.51743	16.6541	17.3574	20.4149	0.792136	0.704458	0.889315	18.4058
1205816	1208377	+	853	CDS	LF82_174	-	tail component of prophage	25.5312	17.5956	12.4635	21.4729	21.0768	22.5185	0.904573	0.744232	0.822744	23.5021
1208374	1208703	+	109	CDS	LF82_175	-	Minor tail protein	18.5121	27.1474	29.2621	7.25845	0	3.44232	1.2047	1.26906	1.05343	12.8853
1208703	1209401	+	232	CDS	LF82_176	-	Minor tail protein	30.3713	25.0737	11.3797	26.8336	22.7816	36.7091	1.00488	0.840641	0.836558	28.6025
1209475	1210149	+	224	CDS	LF82_177	-	tail component of prophage CP-933K	14.5782	21.5412	11.0976	25.1736	71.0075	16.4293	0.297431	0.692466	2.32816	19.8759
1210086	1210718	+	210	CDS	LF82_178	-	Tail assembly protein	16.3886	18.9066	7.78931	29.4394	12.2523	25.6909	1.0745	0.730561	0.679908	22.914
1210779	1214192	+	1137	CDS	LF82_179	-	host specificity protein	23.4034	19.6585	12.5569	20.6449	46.0869	22.9884	0.540651	0.806962	1.49257	22.0241
1214262	1214861	+	199	CDS	LF82_180	-	membrane protein	9.3377	9.5223	3.28612	9.86296	18.3784	11.5166	0.530549	0.770948	1.45311	9.60033
1214920	1216986	+	688	CDS	LF82_181	-	hypothetical protein	27.0213	25.7002	13.5741	31.1399	14.2015	34.5471	1.206	0.827377	0.686054	29.0806
1216983	1217261	+	92	CDS	LF82_182	-	hypothetical protein	4.62802	7.37337	2.66019	14.5169	0	9.46638	1.64464	0.633409	0.385135	9.57246
1217274	1217567	+	97	CDS	LF82_183	-	hypothetical protein	19.2577	24.7641	20.9203	30.2032	23.1432	28.447	1.03047	0.998106	0.968589	24.7305
1217659	1218516	-	285	CDS	LF82_184	-	SitD protein	33.4574	26.7776	7.06326	36.0044	21.5471	5.71247	0.264373	0.183925	0.695702	34.7309
1218513	1219370	-	285	CDS	LF82_185	-	SitC protein	73.7488	61.9639	14.8484	71.5812	79.6398	8.68174	0.166169	0.161908	0.97436	72.665
1219367	1220194	-	275	CDS	LF82_186	-	SitB protein	21.6745	22.4553	6.20711	27.8241	4.95925	6.45435	0.461852	0.255794	0.553844	24.7493
1220194	1221108	-	304	CDS	LF82_187	-	iron transport protein	19.6934	18.5834	5.39039	24.3349	12.3329	5.9448	0.366642	0.257452	0.70219	22.0142
1221387	1221671	+	94	CDS	LF82_188	-	hypothetical protein	10.0428	9.6189	9.72447	11.4321	10.4144	13.5541	1.16199	1.08399	0.932874	10.7374
1221795	1222565	+	256	CDS	LF82_189	-	hypothetical protein	4.82495	2.24624	4.27014	3.83771	0	1.98666	2.78545	0.722272	0.259301	4.33133
1223451	1223855	-	134	CDS	LF82_2737	ycgX	Uncharacterized protein ycgX	2.9451	0.639838	1.12857	3.11784	0	2.87512	6.25734	0.660354	0.105533	3.03147
1224076	1224807	-	243	CDS	LF82_2728	ycgE	Uncharacterized HTH-type transcriptional regulator	23.6372	11.209	26.4377	25.3105	3.8572	13.3868	2.6433	0.813614	0.307803	24.4738
1225012	1226301	-	429	CDS	LF82_2729	ycgF	Uncharacterized protein ycgF	20.4891	21.0323	8.38504	28.7027	12.7897	24.5718	0.974421	0.669966	0.687553	24.5959
1226537	1226773	+	78	CDS	LF82_2738	ycgZ	Uncharacterized protein ycgZ	4.85942	12.3169	3.10356	20.3237	0	27.8613	2.51402	1.22959	0.489094	12.5915
1226816	1227088	+	90	CDS	LF82_3540	ymgA	ncharacterized protein ymgA	0.91114	1.31967	0.25863	1.74657	0	0.564756	0.623935	0.309811	0.496543	1.32885
1227117	1227383	+	88	CDS	LF82_3541	ymgB	Uncharacterized protein ymgB	2.54541	1.11718	1.18231	3.50825	0	1.86459	2.72732	0.503315	0.184546	3.02683
1227496	1227744	+	82	CDS	LF82_3542	ymgC	Uncharacterized protein ymgC	6.88417	1.75956	1.55178	6.35115	0	3.01203	2.59373	0.34482	0.132944	6.61766
1228084	1228935	+	283	CDS	LF82_190	-	hypothetical protein	5.62432	9.31913	4.0806	8.32706	0	4.18338	0.886776	0.592341	0.667971	6.97569
1229031	1229285	+	84	CDS	LF82_3545	ymgF	Uncharacterized protein ymgF	13.3634	7.42923	4.31049	12.7023	8.6787	10.2911	0.906485	0.560185	0.617974	13.0328
1230152	1230529	+	125	CDS	LF82_191	-	hypothetical protein	6.60881	3.19066	1.82075	4.16635	0	1.56626	1.06154	0.314335	0.296113	5.38758
1230675	1231202	+	175	CDS	LF82_192	-	hypothetical protein	27.8404	21.9944	6.0778	22.3878	9.76353	17.3192	0.736728	0.465814	0.632274	25.1141
1231261	1231596	-	111	CDS	LF82_3543	ymgD	Uncharacterized protein ymgD	36.8138	29.6458	9.969	31.1784	9.46767	27.3821	0.954941	0.549345	0.575265	33.9961
1231600	1231884	-	94	CDS	LF82_3546	ymgG	Uncharacterized protein ymgG	15.3882	12.9034	7.75889	10.1618	0	14.3071	1.71009	0.863642	0.505026	12.775
1231946	1232119	-	57	CDS	LF82_3547	ymgI	hypothetical protein ymgI	0.147255	1.49296	2.82141	2.30951	0	1.91675	3.17368	1.92862	0.607692	1.22838
1232220	1232405	+	61	CDS	LF82_193	-	hypothetical protein ymgJ	0.269968	1.95506	0.517259	1.48193	0	2.25902	1.42005	1.58473	1.11597	0.875951
1232537	1232863	+	108	CDS	LF82_2730	ycgI	uncharacterized protein ycgI	46.7944	37.6675	14.4833	45.7283	26.0361	39.9931	0.855153	0.588789	0.688519	46.2613
1233234	1233500	-	88	CDS	LF82_1351	minE	Cell division topological specificity factor	6.47922	5.99552	7.35657	5.64546	0	0.66934	1.33865	0.661948	0.494489	6.06234
1233504	1234316	-	270	CDS	LF82_1350	minD	Septum site-determining protein minD	8.99892	2.43297	0.689679	8.46819	3.8572	1.78491	0.393406	0.141671	0.360115	8.73356
1234340	1235035	-	231	CDS	LF82_1349	minC	Septum site-determining protein minC	21.1346	6.14448	1.67493	34.5986	4.95925	2.15145	0.344604	0.0686554	0.19923	27.8666
1235175	1235402	+	75	CDS	LF82_194	-	hypothetical protein	2.50334	3.19919	3.94998	5.31187	0	15.0602	5.94217	2.43246	0.409355	3.9076
1235555	1235923	+	122	CDS	LF82_2731	ycgJ	Uncharacterized protein ycgJ	8.09903	2.63933	1.55178	5.08092	3.25451	3.76504	0.902097	0.403402	0.447183	6.58997
1236026	1236427	-	133	CDS	LF82_2732	ycgK	Uncharacterized protein ycgK	23.6344	29.7525	13.6368	35.4509	2.36692	37.5135	1.59251	0.865702	0.54361	29.5427
1236636	1236962	+	108	CDS	LF82_2733	ycgl	Uncharacterized protein ycgl	30.4292	26.3095	7.24163	29.0338	14.8778	21.9448	0.708627	0.490833	0.692654	29.7315
1237034	1237693	+	219	CDS	LF82_2734	ycgM	Uncharacterized protein ycgM	38.2583	27.8177	13.2024	29.2758	14.8778	31.8415	1.055	0.666981	0.632207	33.767
1237770	1238231	+	153	CDS	LF82_2735	ycgN	UPF0260 protein ycgN	15.0102	19.0814	7.17266	22.0173	6.94296	20.281	1.05492	0.74144	0.702839	18.5138
1238438	1238719	-	93	CDS	LF82_195	-	truncated hemolysin E	0.666979	1.65605	0.851956	1.34495	0	1.77178	1.58433	1.30409	0.823117	1.00596
1239024	1239443	+	139	CDS	LF82_2381	umuD	Protein umuD	22.2723	27.713	10.9918	27.4687	16.2726	28.9908	0.908993	0.803814	0.884291	24.8705
1239443	1240711	+	422	CDS	LF82_2380	umuC	Protein umuC	13.7881	16.8803	3.73436	16.6059	8.89037	10.8727	0.56681	0.48059	0.847886	15.197
1240756	1241286	-	176	CDS	LF82_0522	dsbB	Disulfide bond formation protein B	23.4872	1.17304	0.775889	18.1008	0	3.38854	3.55012	0.100135	0.0282062	20.794
1241432	1242973	-	513	CDS	LF82_1485	nhaB	Na(+)/H(+) antiporter 2	14.2261	18.1566	34.6339	15.7398	15.8481	12.9648	1.39977	1.58843	1.13478	14.983
1243195	1243914	+	239	CDS	LF82_0622	fadR	Fatty acid metabolism regulator protein	8.3783	11.6495	1.14154	11.8263	5.38678	5.08929	0.36574	0.308387	0.843187	10.1023
1244077	1245609	-	510	CDS	LF82_2727	ycgB	Uncharacterized protein ycgB	18.9629	11.0023	5.38663	14.7171	16.1603	9.55541	0.550096	0.443647	0.80649	16.84
1245939	1247237	+	432	CDS	LF82_0433	dadA	D-amino acid dehydrogenase small subunit	23.3919	6.21019	2.92099	18.6798	12.2523	10.8965	0.748408	0.328426	0.438833	21.0359
1247247	1248317	+	356	CDS	LF82_0434	dadX	lanine racemase, catabolic	16.8773	7.34094	2.60298	14.5871	13.438	6.60704	0.443239	0.292712	0.660393	15.7322
1248374	1250110	-	578	CDS	LF82_0394	cvrA	Cell volume regulation protein A	17.7543	12.7884	5.80142	18.7297	14.2943	16.8319	0.835712	0.620364	0.742318	18.242
1250205	1251119	-	304	CDS	LF82_1171	ldcA	Muramoyltetrapeptide carboxypeptidase	27.8607	0.469215	1.17245	3.98005	0	2.71083	8.27613	0.12196	0.0147363	15.9204
1251105	1251830	+	241	CDS	LF82_0560	emtA	Membrane-bound lytic murein transglycosylase E	45.4124	39.8832	16.774	49.4482	26.0361	21.8372	0.585734	0.407031	0.694907	47.4303
1251832	1252566	-	244	CDS	LF82_2736	ycgR	Uncharacterized protein ycgR	27.4167	20.9409	54.4846	19.1946	17.3574	17.2913	1.87413	1.53988	0.821652	23.3056
1252767	1253021	+	84	CDS	LF82_3544	ymgE	UPF0410 protein ymge	15.1857	7.33148	2.32767	7.30382	6.50902	5.64756	0.576224	0.35462	0.615421	11.2447
1253071	1255041	-	656	CDS	LF82_196	-	outer membrane receptor	29.8692	24.1802	12.1383	33.9744	22.2175	27.8713	0.862321	0.626683	0.726739	31.9218
1255067	1255921	-	284	CDS	LF82_197	-	pyrophosphorylase modD (EC 242-)	34.8881	36.9958	10.8227	31.8534	44.0611	30.6995	0.51226	0.622134	1.21449	33.3708
1255918	1256730	-	270	CDS	LF82_198	-	hypothetical protein	11.5816	18.534	12.3108	19.5615	13.018	23.795	1.14433	1.15935	1.01313	15.5716
1256740	1257498	-	252	CDS	LF82_199	-	iron compound ABC transporter	9.10176	14.5233	12.0201	12.8233	12.3981	17.2116	1.08582	1.33326	1.22789	10.9625
1257495	1258475	-	326	CDS	LF82_200	-	iron compound ABC transporter,permease protein	13.2824	12.9034	9.03479	11.6014	17.3574	13.0521	0.729886	0.887602	1.21608	12.4419
1258475	1259497	-	340	CDS	LF82_201	-	hypothetical protein	10.4612	15.2495	7.15542	9.95013	8.6787	13.8051	0.875978	1.02691	1.1723	10.2057
1259834	1261531	-	565	CDS	LF82_2297	treA	Periplasmic trehalase	18.1605	16.8286	7.91804	21.7893	14.0194	16.7399	0.799338	0.617224	0.772168	19.9749
1261851	1263269	-	472	CDS	LF82_0481	dhaM	PTS-dependent dihydroxyacetone kinase, phosphotransferase	30.5857	19.6426	7.95159	31.8803	28.5886	22.2063	0.625278	0.48279	0.77212	31.233
1263280	1263912	-	210	CDS	LF82_0480	dhal	PTS-dependent dihydroxyacetone kinase, adP-binding	14.9193	13.953	6.86049	12.0338	8.22192	15.2187	0.995684	0.819173	0.822724	13.4765
1263923	1264993	-	356	CDS	LF82_0479	dhaK	PTS-dependent dihydroxyacetone kinase	26.5648	24.321	16.4144	26.4208	19.0931	26.1043	0.979374	0.802457	0.819357	26.4928
1265221	1267140	+	639	CDS	LF82_0482	dhaR	PTS-dependent dihydroxyacetone kinase operon regulatory	24.0728	24.6157	6.71641	23.6458	26.4366	20.8525	0.540013	0.57774	1.06986	23.8593
1267545	1268636	-	363	CDS	LF82_2741	ychF	GTP-dependent nucleic acid-binding protein engD	16.0631	0.684271	0.775889	8.78575	0	2.00802	4.06843	0.112034	0.0275374	12.4244
1268753	1269337	-	194	CDS	LF82_1764	pth	Peptidyl-tRNA hydrolase	0.341012	0.617388	0.108897	0.80225	0	1.26822	2.23056	1.20455	0.540023	0.571631
1269615	1269893	+	92	CDS	LF82_2742	ychH	Uncharacterized protein ychH	22.8245	2.34607	1.12857	8.77613	0	2.73821	1.64819	0.122364	0.0742413	15.8003
1269948	1271600	-	550	CDS	LF82_2744	ychM	sulfate transporter ychM	22.7434	21.5456	8.10725	20.1681	25.5047	21.453	0.62827	0.688866	1.09645	21.4558
1271752	1272699	-	315	CDS	LF82_1744	prs	ribose-phosphate pyrophosphokinase	1.66889	0.142186	0.188094	1.30872	0	1.64293	12.8776	0.614929	0.0477518	1.48881
1272850	1273701	-	283	CDS	LF82_1128	ispE	4-diphosphocytidyl-2-C-methyl-D-erythritol kinase	0.539935	0.223436	0.197051	1.45169	0	0.71715	4.09157	0.459023	0.112188	0.995813
1273701	1274324	-	207	CDS	LF82_1212	lolB	Outer-membrane lipoprotein lolB	1.27879	0.246955	0.108897	1.33708	0	1.58528	6.86026	0.647651	0.0944062	1.30794
1274538	1275794	+	418	CDS	LF82_0975	hemA	glutamyl-tRNA reductase	0.593929	1.25124	1.44833	1.27023	0	1.10441	2.04017	1.36938	0.671209	0.932079
1275836	1276918	+	360	CDS	LF82_1714	prfA	Peptide chain release factor 1	1.97414	0.293259	0.452602	2.38168	0	2.07077	8.60458	0.579311	0.0673259	2.17791
1276918	1277751	+	277	CDS	LF82_1725	prmC	Protein methyltransferase hemK	9.25603	0.670307	0.394102	11.1296	0	0.86058	1.8718	0.0615473	0.0328813	10.1928
1277748	1278140	+	130	CDS	LF82_2747	ychQ	Protein sirB2	21.1475	17.5956	10.69	21.3116	37.6077	19.9129	0.554368	0.720762	1.30015	21.2295
1278144	1278953	+	269	CDS	LF82_2739	ychA	Protein sirB1	12.3314	10.1411	4.60528	15.7345	8.39874	10.9793	0.840602	0.555287	0.660583	14.0329
1278989	1279843	+	284	CDS	LF82_1150	kdsA	2-dehydro-3-deoxyphosphooctonate aldolase	0.629924	0.391012	0.804625	2.11705	0	1.00401	4.62552	0.65841	0.142343	1.37349
1279992	1280099	-	35	CDS	LF82_1174	ldrA	toxic polypeptide, small	4.85942	10.5573	5.17259	1.27023	26.0361	1.50602	0.182508	1.08956	5.96991	3.06482
1280147	1280214	+	68	RNA	LF82_s1830	rdlA	-	6.47922	1.17304	2.06904	26.6748	0	16.5662	15.8863	0.56208	0.0353814	16.577
1280505	1281605	-	366	CDS	LF82_0287	chaA	Calcium/proton antiporter	12.9584	22.7741	29.2693	10.4097	6.35026	14.8398	1.51451	1.88757	1.24633	11.6841
1281875	1282105	+	76	CDS	LF82_0288	chaB	Cation transport regulator chaB	45.1521	38.417	26.3802	58.4305	26.0361	35.3914	0.958397	0.596351	0.622238	51.7913
1282242	1282958	+	238	CDS	LF82_0289	chac	Cation transport protein chac	11.2229	32.845	37.2427	13.6096	11.1583	18.7176	1.27173	2.25351	1.772	12.4163
1283002	1283355	-	117	CDS	LF82_2745	ychN	Protein ychN	22.8573	4.95282	1.83914	21.1705	11.5716	22.4229	1.46825	0.551063	0.375318	22.0139
1283540	1284934	+	464	CDS	LF82_2746	ychO	Uncharacterized protein ychO	18.6098	18.925	4.59786	23.5416	15.0431	17.269	0.643747	0.51877	0.80586	21.0757
1284935	1285585	-	216	CDS	LF82_1464	narL	Nitrate/nitrite response regulator protein narL	22.4829	23.9299	9.35205	17.4784	18.746	34.5781	1.02939	1.09932	1.06793	19.9806
1285578	1287374	-	598	CDS	LF82_1470	narX	Nitrate/nitrite sensor protein narX	21.5055	20.1662	12.018	19.8372	23.2663	17.7518	0.685426	0.720073	1.05055	20.6713
1287713	1289104	+	463	CDS	LF82_1463	narK	Nitrite extrusion protein 1	26.1623	21.4701	8.02535	17.8602	26.8251	14.6038	0.468559	0.514036	1.09706	22.0113
1289497	1293240	+	1247	CDS	LF82_1459	narG	Respiratory nitrate reductase 1 alpha chain	24.816	19.3836	4.90141	19.8797	18.2	23.4529	0.754434	0.634385	0.840875	22.3479
1293237	1294775	+	512	CDS	LF82_1460	narH	Respiratory nitrate reductase 1 beta chain	24.1814	21.2264	6.55195	21.4729	13.6379	21.8014	0.813247	0.621044	0.763659	22.8272
1294772	1295482	+	236	CDS	LF82_1462	narJ	Respiratory nitrate reductase 1 delta chain	9.34503	9.02336	5.09301	7.42596	12.0167	10.4263	0.737608	0.925365	1.25455	8.38549
1295482	1296159	+	225	CDS	LF82_1461	nari	Respiratory nitrate reductase 1 gamma chain	25.4669	52.526	57.0135	32.7437	20.2503	28.7816	1.17889	1.47387	1.25022	29.1053
1296271	1297278	+	335	CDS	LF82_202	-	hypothetical protein	14.1214	11.3694	4.61554	15.4382	6.67592	17.2999	1.21446	0.741399	0.610475	14.7798
1297275	1298291	+	338	CDS	LF82_203	-	hypothetical protein	37.9182	25.4869	13.8249	29.6772	21.3023	32.7216	0.994815	0.688606	0.692195	33.7977
1298269	1299075	+	268	CDS	LF82_204	-	gumP homolog	23.0584	29.3949	10.9537	26.3012	18.3784	19.4896	0.637245	0.616766	0.967863	24.6798
1299072	1300358	+	428	CDS	LF82_205	-	hypothetical protein	13.0702	16.018	9.20365	14.2791	19.7515	14.3331	0.658011	0.860599	1.30788	13.6746
1300343	1300957	+	204	CDS	LF82_206	-	hypothetical protein	13.0356	16.1991	6.10858	17.2993	4.95925	12.0481	0.858135	0.598542	0.697492	15.1674
1300950	1302074	+	374	CDS	LF82_207	-	hypothetical protein	19.1401	21.0668	58.5242	19.8052	15.9405	19.8548	2.11794	2.01254	0.950235	19.4727
1302061	1303152	+	363	CDS	LF82_208	-	hypothetical protein	15.609	15.996	4.45156	18.2451	20.5133	19.8064	0.664433	0.716543	1.07843	16.9271
1303169	1303321	-	153	RNA	LF82_s2045	rttR	-	7.55909	4.69215	4.13807	8.46819	0	12.0481	3.44964	1.00992	0.29276	8.01364
1303190	1303279	-	29	CDS	LF82_2294	tpr	hypothetical protein	0	0	0	0	0	3.01203	#DIV/0!	#DIV/0!	#DIV/0!	0
1303347	1303431	-	85	RNA	LF82_t2345	tyrV	Tyr tRNA	0	2.34607	6.20711	7.62138	0	15.0602	9.06505	2.79048	0.307828	3.81069
1303465	1303549	-	85	RNA	LF82_t2343	tyrT	Tyr tRNA	16.1981	9.38429	10.3452	7.62138	0	9.03609	2.06529	0.813675	0.393976	11.9097
1303709	1304551	-	280	CDS	LF82_1786	purU	Formyltetrahydrofolate deformylase	33.5531	29.2254	13.5374	44.0588	40.17	32.616	0.665079	0.594669	0.894132	38.806
1304601	1305059	-	152	CDS	LF82_2743	ychJ	UPF0225 protein ychJ	69.8676	144.675	17.3799	96.8761	291.604	115.461	0.304487	0.796678	2.61646	83.3719
1305133	1306077	+	314	CDS	LF82_2030	rssA	UPF0028 protein ychK	14.9485	9.04914	4.31542	20.2511	2.97555	8.17551	1.03877	0.35486	0.341615	17.5998
1306169	1307182	+	337	CDS	LF82_2031	rssB	Protein hnr	18.4308	2.40948	5.08871	17.9205	1.40736	3.09344	2.1437	0.225086	0.104999	18.1756
1307384	1308292	+	302	CDS	LF82_0800	galU	UTP--glucose-1-phosphate uridylyltransferase	7.84593	0.293259	1.09918	4.84275	0	1.12951	7.59972	0.175644	0.0231119	6.34434
1308436	1308849	-	137	CDS	LF82_1013	hns	DNA-binding protein H-NS	1.157	0.167577	0.295577	6.71407	0	1.07573	8.18313	0.17422	0.0212902	3.93554
1309453	1310070	+	205	CDS	LF82_2239	tdk	Thymidine kinase	15.0485	24.3689	5.67317	23.028	18.4772	29.4402	0.819522	0.922178	1.12526	19.0383
1310197	1311402	-	401	CDS	LF82_1117	insG	Transposase insG for insertion sequence element IS4	16.7588	17.8663	7.79868	24.916	22.0305	23.0536	0.773303	0.740311	0.957336	20.8374
1311528	1314203	-	891	CDS	LF82_0035	adhE	aldehyde-alcohol dehydrogenase	20.3905	24.6476	12.6576	21.0709	15.928	17.2217	0.736389	0.720656	0.978635	20.7307
1314680	1315327	+	215	CDS	LF82_2740	ychE	UPF0056 membrane protein yhcE	94.5377	3627.56	5211.15	21.2475	11.8346	16.4293	1.43639	45.149	31.4323	57.8926
1315485	1315781	-	98	CDS	LF82_209	-	hypothetical protein	3.52546	6.76221	3.0427	6.27643	0	3.36639	0.94778	0.653863	0.689889	4.90094
1316065	1317696	+	543	CDS	LF82_1570	oppA	Periplasmic oligopeptide-binding protein	30.5829	20.9746	18.1581	38.979	21.7615	30.1653	1.13074	0.694682	0.614361	34.7809
1317782	1318702	+	306	CDS	LF82_1571	oppB	Oligopeptide transport system permease protein oppB	14.0493	11.9698	4.43365	21.2569	8.50158	13.2161	0.862166	0.499903	0.579822	17.6531
1318717	1319625	+	302	CDS	LF82_1572	oppC	Oligopeptide transport system permease protein oppC	27.6775	12.1384	13.3138	15.1323	27.1681	7.59556	0.531957	0.488424	0.918164	21.4049
1319637	1320650	+	337	CDS	LF82_1573	oppD	Oligopeptide transport ATP-binding protein oppD	35.1151	25.9744	11.7492	35.4757	42.7736	30.9809	0.621547	0.605321	0.973895	35.2954
1320647	1321651	+	334	CDS	LF82_1574	oppF	Oligopeptide transport ATP-binding protein oppF	37.082	21.1984	9.38456	50.8999	16.7375	22.3751	0.837192	0.360979	0.431179	43.9909
1321704	1322033	-	109	CDS	LF82_2763	yciU	UPF0263 protein yciU	4.85942	8.60227	0	6.77456	0	4.01604	0.466858	0.3452	0.73941	5.81699
1322068	1323528	-	486	CDS	LF82_0322	cls	Cardiolipin synthetase	17.9191	11.095	1.68109	19.9003	4.33935	3.38854	0.328465	0.134048	0.408106	18.9097
1323560	1323844	+	94	CDS	LF82_210	-	hypothetical protein yciY	49.0359	31.5654	24.0761	37.1831	14.2015	38.8826	1.37564	0.730218	0.530821	43.1095
1323899	1325152	-	417	CDS	LF82_1141	kch	potassium channel protein	12.6639	11.2612	3.87474	14.7347	6.62737	10.7885	0.819704	0.535184	0.652899	13.6993
1325453	1325749	-	98	CDS	LF82_2755	yciI	Protein yciI	12.0586	22.1574	14.0235	25.1223	17.3574	12.0481	0.659794	0.70121	1.06277	18.5904
1325973	1326692	+	239	CDS	LF82_2281	tonB	Protein tonB	6.38923	0.782024	2.18398	3.105	0	5.02005	9.21203	0.75878	0.0823683	4.74712
1326732	1327130	-	132	CDS	LF82_2748	yciA	acyl-CoA thioester hydrolase yciA	30.4292	15.7522	9.16288	31.3928	29.7555	42.8139	1.14215	0.840748	0.736109	30.911
1327235	1327774	-	179	CDS	LF82_2749	yciB	intracellular septation protein	47.5143	7.03822	1.83914	21.4528	8.6787	3.84871	0.361894	0.082472	0.22789	34.4835
1327804	1328547	-	247	CDS	LF82_2750	yciC	UPF0259 membrane protein yciC	25.4142	17.3124	17.7652	20.4989	5.38678	9.55541	1.20359	0.59505	0.494395	22.9565
1328903	1329541	+	212	CDS	LF82_1566	ompW	Outer membrane protein W	41.953	26.8625	13.1384	37.2177	13.018	30.4215	1.09226	0.550202	0.503729	39.5853
1329600	1330106	-	168	CDS	LF82_2751	yciE	Protein yciE	3.95232	1.40764	0.662092	2.13399	0	2.89155	2.52453	0.583875	0.23128	3.04315
1330152	1330652	-	166	CDS	LF82_2752	yciF	Protein yciF	10.4811	7.72824	10.4669	7.3225	6.12614	6.02406	1.19031	0.926271	0.778179	8.9018
1330738	1330941	-	67	CDS	LF82_2753	yciG	Uncharacterized protein yciG	2.69968	0.782024	1.03452	0.846819	0	1.00401	2.60673	0.574801	0.220506	1.77325
1331298	1332104	-	268	CDS	LF82_2309	trpA	Tryptophan synthase alpha chain	36.1472	36.4259	19.6014	23.5327	27.4064	28.8521	0.759075	0.81189	1.06958	29.84
1332104	1333297	-	397	CDS	LF82_2310	trpB	Tryptophan synthase beta chain	32.0826	30.1962	11.0126	29.2562	31.9152	25.2622	0.584028	0.591384	1.0126	30.6694
1333309	1334667	-	452	CDS	LF82_2311	trpC	Tryptophan biosynthesis protein trpCF	40.7509	32.7216	17.6413	35.767	20.5548	37.2541	1.03039	0.717418	0.69626	38.2589
1334671	1336266	-	531	CDS	LF82_2312	trpD	Anthranilate synthase component II	15.5906	15.836	8.3796	13.655	11.7162	17.018	0.921797	0.868424	0.942099	14.6228
1336266	1337828	-	520	CDS	LF82_2313	trpE	Anthranilate synthase component 1	29.6064	13.7506	8.62099	22.5113	21.6967	19.0762	0.781361	0.531435	0.68014	26.0589
1338102	1338983	+	293	CDS	LF82_2314	trpH	Protein trpH	17.7279	22.1574	22.4146	22.0173	5.7858	26.1043	1.73634	1.22075	0.703058	19.8726
1338980	1339600	+	206	CDS	LF82_2759	yciO	Uncharacterized protein yciO	25.8269	19.6809	10.0003	36.4132	28.929	29.7856	0.818474	0.639234	0.781006	31.1201
1339628	1341517	+	629	CDS	LF82_2760	yciQ	Uncharacterized protein yciQ	15.3574	16.1849	11.7333	18.0405	15.8194	15.8608	0.862199	0.826223	0.958275	16.6989
1341730	1342605	+	291	CDS	LF82_1898	rluB	ribosomal large subunit pseudouridine synthase B	18.5892	1.34061	0.985256	8.83112	0	2.43831	2.55373	0.124855	0.0488913	13.7102
1342645	1343235	-	196	CDS	LF82_0253	btuR	Cob(I)yrinic acid a,c-diamide adenosyltransferase	41.8592	38.8954	18.4035	56.6923	16.4438	41.5343	1.0831	0.608188	0.561526	49.2758
1343232	1343990	-	252	CDS	LF82_2756	yciK	Uncharacterized oxidoreductase yciK	20.8366	20.1549	4.60831	21.7094	14.2015	17.7984	0.652183	0.526646	0.807513	21.273
1344210	1345259	+	349	CDS	LF82_2151	sohB	protease sohB	18.4253	18.622	10.0219	19.2122	6.50902	14.3071	0.96809	0.646404	0.667711	18.8188
1345295	1345546	-	83	CDS	LF82_2758	yciN	Protein yciN	15.1182	8.34159	6.6669	9.03274	0	11.0441	2.12322	0.733347	0.345394	12.0755
1345926	1348523	+	865	CDS	LF82_2282	topA	DNA topoisomerase 1	1.14736	0.358428	1.03452	1.41137	0	1.75702	7.78828	1.09099	0.140081	1.27936
1348733	1349707	+	324	CDS	LF82_0410	cysB	HTH-type transcriptional regulator cysB	1.13824	0.190222	0.11184	0.68661	0	1.22109	7.00725	0.730434	0.10424	0.912426
1350002	1350166	+	54	CDS	LF82_3548	ymiA	hypothetical protein	22.3533	15.0149	8.68995	23.8803	0	15.6626	1.62189	0.526727	0.324761	23.1168
1350169	1350336	+	55	CDS	LF82_2765	yciX	hypothetical protein	73.9711	75.8564	13.4487	62.6646	17.3574	46.1845	0.639747	0.436439	0.682206	68.3179
1350695	1353370	+	891	CDS	LF82_0018	acnA	aconitate hydratase 1	16.873	6.06069	2.48777	17.1481	3.71944	5.45034	0.811657	0.233329	0.287473	17.0105
1353434	1354024	-	196	CDS	LF82_1877	ribA	GTP cyclohydrolase-2	0.809903	0.260675	0.229893	1.12909	0	0.836675	4.09157	0.550062	0.134438	0.969498
1354194	1354958	+	254	CDS	LF82_1634	pgpB	Phosphatidylglycerophosphatase B	15.7121	12.1996	5.27604	13.2104	13.018	3.46384	0.346578	0.302183	0.871904	14.4612
1355107	1355415	+	102	CDS	LF82_2761	yciS	Inner membrane protein yciS	29.3038	7.2515	5.45473	9.93088	0	10.4052	2.18712	0.404233	0.184824	19.6173
1355422	1356591	+	389	CDS	LF82_2757	yciM	Uncharacterized protein yciM	2.40894	0.180467	0.318313	1.10738	0	1.62186	10.7509	0.551763	0.0513227	1.75816
1356782	1357519	+	245	CDS	LF82_1795	pyrF	Orotidine 5'-phosphate decarboxylase	12.2835	3.3236	7.75889	30.6972	4.33935	1.25501	1.1763	0.20972	0.178288	21.4904
1357519	1357845	+	108	CDS	LF82_2754	yciH	Uncharacterized protein yciH	13.4444	10.7919	1.24142	16.513	5.20722	6.32527	0.472943	0.252582	0.534064	14.9787
1357971	1358189	-	72	CDS	LF82_1576	osmB	Osmotically-inducible lipoprotein B	11.7436	19.6484	3.36218	16.1954	0	10.1656	0.688494	0.48419	0.703259	13.9695
1358458	1359207	-	249	CDS	LF82_2762	yciT	Uncharacterized HTH-type transcriptional regulator	34.0969	16.4225	6.93127	24.1344	5.20722	13.8553	0.961021	0.356967	0.371445	29.1156
1359297	1359470	-	57	CDS	LF82_2766	yciZ	hypothetical protein yciZ	13.1384	36.4945	17.0121	34.7196	34.7148	52.2085	0.972073	1.44637	1.48793	23.929
1359618	1361603	-	661	CDS	LF82_0904	gmr	Uncharacterized protein yciR	18.4478	16.3248	3.07482	23.4287	14.4645	19.7455	0.741179	0.544945	0.73524	20.9382
1361837	1363771	-	644	CDS	LF82_1906	rnb	exoribonuclease 2	30.0517	14.1999	2.72242	35.2321	19.1845	7.13376	0.295233	0.150974	0.511373	32.6419
1363839	1364966	-	375	CDS	LF82_2764	yciW	Uncharacterized protein yciW	20.5334	18.7686	7.66761	16.2141	10.7207	11.8709	0.662563	0.531697	0.802485	18.3738
1365111	1365899	-	262	CDS	LF82_0610	fabi	enoyl-[acyl-carrier-protein] reductase [NadH]	0.485942	0.234607	0.413807	1.90534	0	2.40962	12.0347	1.18072	0.0981093	1.19564
1366376	1366942	+	188	CDS	LF82_211	-	transcriptional repressor	16.2993	13.1967	5.81917	21.1176	13.018	13.9306	0.753387	0.527832	0.700612	18.7084
1367058	1368212	+	384	CDS	LF82_212	-	acriflavine resistance protein A	31.6485	32.845	14.3241	39.8657	32.0444	40.006	0.837271	0.75971	0.907365	35.7571
1368212	1371319	+	1035	CDS	LF82_213	-	acriflavine resistance protein B	22.793	19.1995	14.1032	17.1351	19.6599	19.1172	0.854887	0.832006	0.973234	19.9641
1371323	1372696	+	457	CDS	LF82_214	-	outer membrane channel protein	18.0428	72.3373	44.6567	15.4545	15.9109	13.8888	0.663419	1.74777	2.63449	16.7486
1372705	1373868	+	387	CDS	LF82_215	-	membrane transport protein	14.9173	14.1856	5.53347	18.0195	19.3757	10.0868	0.465426	0.47425	1.01896	16.4684
1373916	1374722	-	268	CDS	LF82_2087	sapF	Peptide transport system ATP-binding protein sapF	16.1981	1.72045	1.17245	9.99247	0	1.40561	1.49848	0.0984352	0.0656899	13.0953
1374724	1375716	-	330	CDS	LF82_2086	sapD	Peptide transport system ATP-binding protein sapD	13.6526	0.670307	1.2562	7.16772	0	1.61359	4.28131	0.137836	0.0321948	10.4102
1375716	1376606	-	296	CDS	LF82_2085	sapC	Peptide transport system permease protein sapC	8.50398	0.586518	1.40399	6.35115	0	2.3666	6.42876	0.253824	0.0394826	7.42756
1376593	1377558	-	321	CDS	LF82_2084	sapB	Peptide transport system permease protein sapB	16.0112	0.99257	1.75072	10.9435	0	2.66449	4.44827	0.163801	0.0368237	13.4773
1377555	1379198	-	547	CDS	LF82_2083	sapA	Peptide transport periplasmic protein sapA	16.9457	244.353	439.869	10.7481	5.00694	6.66122	1.79071	16.1239	9.00418	13.8469
1379511	1379756	-	81	CDS	LF82_3549	ymjA	Uncharacterized protein ymjA	18.0203	7.33148	5.17259	13.9725	26.0361	18.0722	0.696628	0.726562	1.04297	15.9964
1380183	1381160	-	325	CDS	LF82_1753	pspF	Psp operon transcriptional activator	22.2412	14.9788	1.67115	19.6397	12.0167	11.1213	0.473876	0.305449	0.644577	20.9404
1381326	1381994	+	222	CDS	LF82_1748	pspA	Phage shock protein A	19.5849	3.62575	0.752377	23.7879	0	3.83349	1.26481	0.105731	0.0835949	21.6864
1382048	1382272	+	74	CDS	LF82_1749	pspB	Phage shock protein B	18.7435	17.0928	2.06904	17.0574	14.8778	14.1996	0.508862	0.45442	0.893013	17.9004
1382272	1382631	+	119	CDS	LF82_1750	pspC	Phage shock protein C	40.8191	44.5754	8.68995	50.047	52.0722	33.1323	0.43273	0.460263	1.06363	45.4331
1382640	1382861	+	73	CDS	LF82_1751	pspD	Phage shock protein D	2.91565	2.81529	0.413807	3.55664	10.4144	0.602406	0.0768129	0.15701	2.04406	3.23615
1382936	1383250	+	104	CDS	LF82_1752	pspE	Phage shock protein E	10.9337	20.5281	6.72437	13.655	0	12.4246	0.932817	0.778774	0.834863	12.2943
1383460	1385139	+	559	CDS	LF82_2769	ycjM	sucrose phosphorylase	16.5554	13.3174	6.14626	19.9874	14.5496	17.5407	0.849999	0.648196	0.762585	18.2714
1385153	1386445	+	430	CDS	LF82_2770	ycjN	ABC transporter periplasmic-binding protein ycjN	20.5021	20.9136	16.0203	18.2187	25.2922	18.5885	0.749015	0.893803	1.19331	19.3604
1386466	1387347	+	293	CDS	LF82_2771	ycjO	Inner membrane ABC transporter permease protein ycjO	41.0135	35.9418	19.3662	41.5619	47.9064	37.9516	0.683589	0.694127	1.01541	41.2877
1387334	1388176	+	280	CDS	LF82_2772	ycjP	Inner membrane ABC transporter permease protein ycjP	36.5266	20.7628	10.6555	16.386	31.2433	21.536	0.618996	0.608392	0.982868	26.4563
1388207	1389259	+	350	CDS	LF82_2773	ycjQ	Uncharacterized zinc-type alcohol dehydrogenase-like	21.2444	18.5881	11.698	20.7145	28.0389	16.682	0.608661	0.676377	1.11125	20.9794
1389278	1390066	+	262	CDS	LF82_2774	ycjR	Uncharacterized protein ycjR	15.3882	11.5499	8.67404	12.116	22.0305	13.3224	0.655039	0.799751	1.22092	13.7521
1390076	1391131	+	351	CDS	LF82_2775	ycjS	oxidoreductase ycjS	33.3116	36.0071	16.9121	31.59	33.9601	30.9061	0.683437	0.736779	1.07805	32.4508
1391128	1393395	+	755	CDS	LF82_2776	ycjT	Uncharacterized glycosyl hydrolase ycjT	27.0383	22.3418	12.1596	20.949	24.0333	25.3011	0.807774	0.780636	0.966405	23.9936
1393392	1394051	+	219	CDS	LF82_2777	ycjU	beta-phosphoglucomutase	2.86581	7.21869	2.86482	23.255	12.0167	15.7552	0.968013	0.712845	0.7364	13.0604
1394065	1395147	+	360	CDS	LF82_2778	ycjV	Uncharacterized ABC transporter ATP-binding protein ycjV	13.132	10.306	4.28586	14.7891	3.71944	12.1557	1.17227	0.588858	0.502323	13.9605
1395192	1396097	+	301	CDS	LF82_1562	ompG	Outer membrane protein G	17.1118	15.6405	6.41932	12.572	12.0167	11.9709	0.664935	0.619537	0.931725	14.8419
1396148	1397146	-	332	CDS	LF82_2779	ycjW	Uncharacterized HTH-type transcriptional regulator	6.66329	6.61166	2.63332	6.52436	9.46767	5.27105	0.491586	0.599377	1.21927	6.59382
1397301	1398698	+	465	CDS	LF82_2780	ycjX	Uncharacterized protein ycjX	28.4849	24.8913	10.1938	22.6163	20.3208	21.0842	0.691806	0.61208	0.884757	25.5506
1398695	1399756	+	353	CDS	LF82_2767	ycjF	UPF0283 membrane protein ycjF	20.4905	17.5956	6.20711	13.2104	7.81083	12.0481	0.71853	0.541684	0.753878	16.8505
1399904	1401445	+	513	CDS	LF82_2341	tyrR	Transcriptional regulatory protein tyrR	18.607	13.6554	4.82775	12.7674	29.374	11.5075	0.37963	0.520655	1.37148	15.6872
1401489	1401995	-	168	CDS	LF82_2295	tpx	Thiol peroxidase	14.7028	16.603	2.70566	23.8412	28.0389	13.67	0.366823	0.424855	1.1582	19.272
1402072	1403079	+	335	CDS	LF82_2768	ycjG	Uncharacterized protein ycjG	22.5656	20.9529	11.7008	14.1039	12.5691	14.7486	0.789014	0.72129	0.914166	18.3347
1403054	1403842	-	262	CDS	LF82_1382	mpaA	Uncharacterized protein ycjI	18.4253	15.3961	17.7161	19.0534	13.018	16.9427	1.21977	0.924759	0.758141	18.7394
1404073	1404711	-	212	CDS	LF82_216	-	hypothetical protein	24.8177	16.7577	7.16773	16.7852	7.43888	10.5421	0.731916	0.425688	0.581607	20.8015
1404782	1405714	-	310	CDS	LF82_2781	ycjY	Uncharacterized protein ycjY	40.7381	27.3318	13.397	26.6748	40.3559	18.2981	0.468255	0.470164	1.00408	33.7065
1405840	1406739	+	299	CDS	LF82_2782	ycjZ	Uncharacterized HTH-type transcriptional regulator	48.7371	39.0552	12.8402	43.4867	19.9099	40.3081	0.90135	0.576297	0.639371	46.1119
1407076	1408689	+	537	CDS	LF82_1384	mppA	Periplasmic murein peptide-binding protein	12.0749	14.2471	2.25713	13.4875	6.62737	12.4315	0.703665	0.574617	0.816606	12.7812
1408740	1409771	-	343	CDS	LF82_3550	ynaI	MscS family inner membrane protein ynaI	7.08268	4.46214	5.35515	3.93522	0	4.25228	2.1531	0.871984	0.40499	5.50895
1410015	1410272	+	85	CDS	LF82_3551	ynaJ	Uncharacterized protein ynaJ	27.3567	17.4652	11.7245	38.9537	5.7858	22.4229	1.46864	0.514964	0.350639	33.1552
1410322	1411272	-	316	CDS	LF82_2391	uspE	Universal stress protein E	14.9382	6.86444	4.13807	12.6082	3.8572	2.78892	0.646076	0.251466	0.389221	13.7732
1411424	1412176	-	250	CDS	LF82_0719	fnr	Fumarate and nitrate reduction regulatory protein	30.6751	20.3815	5.56054	26.6748	9.76353	22.402	0.927599	0.487578	0.525634	28.6749
1412371	1412886	-	171	CDS	LF82_1558	ogt	Methylated-DNA--protein-cysteine methyltransferase	15.5039	10.2222	8.27615	13.4281	14.8778	25.3871	1.34117	1.16353	0.86755	14.466
1412897	1413088	-	63	CDS	LF82_217	-	hypothetical protein	13.9303	8.44586	5.7933	14.9887	0	14.1565	2.36208	0.689852	0.292052	14.4595
1413418	1414122	-	234	CDS	LF82_218	-	transcriptional regulator, Arac family	5.30626	5.25844	3.28192	8.05939	0	5.19316	1.61171	0.634094	0.39343	6.68282
1414316	1414624	+	102	CDS	LF82_219	-	hypothetical protein	1.54267	1.45233	0.0985256	2.05656	0	1.72116	1.25294	0.505576	0.403511	1.79962
1414609	1415007	+	132	CDS	LF82_220	-	hypothetical protein	2.19831	1.00546	0.591153	5.44384	0	0.645435	1.22987	0.161812	0.131568	3.82107
1415202	1415765	+	187	CDS	LF82_2783	ydal	Uncharacterized protein ydal	18.8592	20.6119	6.65048	22.5012	44.6333	16.1359	0.349242	0.550923	1.57748	20.6802
1415786	1417018	-	410	CDS	LF82_2784	ydaM	Uncharacterized protein ydaM	24.1841	21.7694	10.7301	28.3586	8.47687	31.5213	1.39691	0.804134	0.575651	26.2713
1417273	1418256	+	327	CDS	LF82_2785	ydaN	Zinc transport protein zntB	61.9726	55.0024	42.9134	72.4501	115.716	64.3682	0.628413	0.798091	1.27001	67.2113
1418734	1420107	+	457	CDS	LF82_0442	dbpA	ATP-independent RNA helicase dbpA	20.4381	23.3917	7.66761	26.6748	27.5676	27.4626	0.689378	0.74566	1.08164	23.5565
1420236	1421171	-	311	CDS	LF82_2329	ttcA	UPF0021 protein ydaO	35.0958	24.5903	14.1001	29.921	23.1432	22.646	0.769818	0.565179	0.734173	32.5084
1421223	1421531	-	102	CDS	LF82_221	-	hypothetical protein	29.8044	20.9583	8.55202	24.5578	20.8289	19.4778	0.670776	0.515612	0.76868	27.1811
1423498	1423932	-	144	CDS	LF82_2392	uspF	Universal stress protein F	23.0244	25.1365	6.05932	22.1383	26.0361	18.5025	0.47998	0.543852	1.13307	22.5813
1424073	1425206	-	377	CDS	LF82_1563	ompN	Outer membrane protein N	26.5119	21.8328	5.78486	32.4038	22.3166	27.1698	0.746432	0.559352	0.749367	29.4579
1425434	1425542	+	109	RNA	LF82_s1347	micC	-	0	2.34607	4.82775	7.62138	0	8.03208	5.48143	1.68734	0.307828	3.81069
1425572	1429096	-	1174	CDS	LF82_2789	ydbK	pyruvate-flavodoxin oxidoreductase	21.7569	22.1544	11.5913	28.1471	24.8526	17.285	0.614297	0.578636	0.941948	24.952
1429370	1429636	+	88	CDS	LF82_2788	ydbJ	Uncharacterized protein ydbJ	24.4771	16.9439	8.50604	17.5009	0	11.0441	1.15382	0.465724	0.403637	20.989
1429633	1430055	-	140	CDS	LF82_1036	hslJ	Heat shock protein hslJ	23.2847	23.754	10.0866	24.9282	9.76353	20.7077	0.918751	0.638714	0.695198	24.1065
1430166	1431155	-	329	CDS	LF82_1173	ldhA	D-lactate dehydrogenase	31.279	31.1461	2.14038	26.3682	25.1383	27.1083	0.519658	0.507373	0.97636	28.8236
1431363	1434002	+	879	CDS	LF82_2787	ydbH	Uncharacterized protein ydbH	14.8889	12.341	6.09374	15.3472	18.5463	12.5433	0.603388	0.616383	1.02154	15.118
1433999	1434184	+	61	CDS	LF82_3556	ynbE	Uncharacterized protein ynbE	17.1237	69.3767	77.1455	39.1956	29.7555	34.4232	1.12545	1.981	1.76018	28.1596
1434189	1434518	+	109	CDS	LF82_2790	ydbL	Uncharacterized protein ydbL	12.2222	20.9014	6.20711	28.4069	18.9353	19.9889	0.657585	0.64476	0.980497	20.3146
1434894	1442474	+	2526	CDS	LF82_222	-	entS entS/YbdA MFS transporter	17.3889	14.8365	6.29735	17.0393	12.3286	11.7666	0.664969	0.524685	0.789038	17.2141
1442693	1443553	+	286	CDS	LF82_2786	ydbC	oxidoreductase ydbC	28.3142	29.8421	14.4833	22.6609	37.492	20.8433	0.524646	0.693015	1.32092	25.4875
1443852	1444457	+	201	CDS	LF82_3552	ynbA	Inner membrane protein ynbA	10.2795	5.68472	3.10356	5.47176	4.00555	5.67652	0.906071	0.557419	0.615205	7.87565
1444457	1445353	+	298	CDS	LF82_3553	ynbB	Uncharacterized protein ynbB	6.61708	4.69215	2.72937	4.54039	2.21584	5.89589	1.24859	0.773048	0.619135	5.57874
1445369	1447126	+	585	CDS	LF82_3554	ynbC	Uncharacterized protein ynbC	22.764	19.4808	10.5669	24.4519	17.6673	24.9568	0.956271	0.752366	0.786771	23.608
1447140	1448432	+	430	CDS	LF82_3555	ynbD	Uncharacterized protein ynbD	27.5029	22.2877	17.8885	27.1511	33.6299	23.3432	0.737366	0.754414	1.02312	27.327
1448486	1449091	-	201	CDS	LF82_0201	azoR	FMN-dependent NadH-azoreductase	17.7166	17.009	5.17259	11.7496	26.0361	4.32979	0.220754	0.322484	1.46083	14.7331
1449292	1453194	+	1300	CDS	LF82_1032	hrpA	ATP-dependent RNA helicase hrpA	17.7864	11.7304	8.15562	14.3302	11.1222	11.0539	0.840583	0.598118	0.711551	16.0583
1453467	1454267	+	266	CDS	LF82_2792	ydcF	Protein ydcF	26.7268	23.8057	8.70212	22.4905	27.5676	28.5257	0.724652	0.756397	1.04381	24.6087
1454464	1455903	+	479	CDS	LF82_0064	aldA	aldehyde dehydrogenase A	22.3302	25.8068	8.37467	22.0173	12.3981	20.6539	0.759813	0.654572	0.861491	22.1737
1455945	1456889	-	314	CDS	LF82_0802	gapC	glyceraldehyde-3-phosphate dehydrogenase c	14.952	13.535	4.45639	19.6397	18.025	15.176	0.622065	0.567545	0.912357	17.2959
1457078	1457608	+	176	CDS	LF82_0397	cybB	Cytochrome b561	38.1667	33.7248	18.1041	59.542	35.7996	42.7332	0.875049	0.622639	0.711548	48.8543
1457619	1457682	-	64	RNA	LF82_s2063	rydC	-	9.71883	3.75372	2.06904	8.12947	10.4144	9.6385	0.826328	0.655947	0.79381	8.92415
1457853	1458026	+	57	CDS	LF82_2791	ydcA	Uncharacterized protein ydcA	28.1846	28.6221	12.0004	18.7994	0	13.2529	0.882303	0.537488	0.609188	23.492
1458183	1458653	+	156	CDS	LF82_223	-	hypothetical protein	36.7156	46.1394	14.943	68.3101	28.929	60.2406	1.00154	0.71586	0.714763	52.5128
1458691	1459614	-	307	CDS	LF82_2794	ydcI	Uncharacterized HTH-type transcriptional regulator	25.8216	20.7697	8.09358	25.4046	27.5676	29.1458	0.770408	0.726961	0.943605	25.6131
1459831	1461174	+	447	CDS	LF82_2795	ydcJ	Uncharacterized protein ydcJ	20.4827	11.4276	13.8826	11.8828	6.71899	10.3964	1.33793	0.750149	0.560679	16.1827
1461399	1463054	+	551	CDS	LF82_1289	mdoD	glucans biosynthesis protein D	21.4474	17.6824	11.5713	22.2055	9.64299	10.5979	0.811301	0.507851	0.625971	21.8265
1463194	1463418	+	74	CDS	LF82_2793	ydch	Uncharacterized protein ydch	14.7582	10.6877	4.82775	22.8641	11.5716	11.3788	0.728081	0.430769	0.59165	18.8112
1463481	1464020	+	179	CDS	LF82_1889	rimL	ribosomal-protein-serine acetyltransferase	9.89881	7.42923	2.52882	17.3598	2.8929	8.70142	1.08798	0.411989	0.378674	13.6293
1464012	1464992	-	326	CDS	LF82_2796	ydcK	Uncharacterized acetyltransferase ydcK	19.0031	16.5942	4.69318	21.501	13.9706	22.2596	0.881827	0.665436	0.75461	20.252
1465116	1466108	+	330	CDS	LF82_2240	tehA	Tellurite resistance protein tehA	24.8605	30.499	9.26569	33.4678	31.6961	37.192	0.746968	0.796487	1.06629	29.1641
1466105	1466698	+	197	CDS	LF82_2241	tehB	Tellurite resistance protein tehB	15.5981	9.73186	3.14187	8.18592	5.7858	10.4863	0.878238	0.572998	0.65244	11.892
1467001	1467669	+	222	CDS	LF82_2797	ydcL	Uncharacterized lipoprotein ydcL	13.9766	16.0203	15.0744	18.001	10.4144	13.0808	1.06508	0.880468	0.826666	15.9888
1467704	1468876	-	390	CDS	LF82_2799	ydcO	Inner membrane protein ydcO	29.1127	28.6601	8.89127	22.8641	26.7398	14.0833	0.414704	0.442015	1.06586	25.9884
1468968	1469504	+	178	CDS	LF82_2798	ydcN	Uncharacterized HTH-type transcriptional regulator	6.72842	16.0616	7.79868	25.4046	32.0444	19.694	0.571503	0.855591	1.49709	16.0665
1469535	1471538	+	667	CDS	LF82_2800	ydcP	Uncharacterized protease ydcP	22.9385	17.8983	7.17489	23.028	15.1177	17.052	0.733792	0.527054	0.718261	22.9833
1471630	1471860	-	76	CDS	LF82_3560	yncJ	Uncharacterized protein yncJ	20.0856	16.4225	7.44853	33.5341	0	21.0842	1.73742	0.532132	0.306278	26.8098
1472072	1472275	+	67	CDS	LF82_224	-	hypothetical protein	13.4984	10.1663	6.6669	9.31501	0	11.0441	1.74213	0.776343	0.445629	11.4067
1472354	1473760	+	468	CDS	LF82_2801	ydcR	Uncharacterized protein ydcR	31.9102	20.6454	7.28301	22.9149	14.5802	20.3613	0.784779	0.504228	0.64251	27.4125
1474005	1475150	+	381	CDS	LF82_2802	ydcS	ABC transporter periplasmic-binding protein ydcS	26.6611	24.4118	8.55575	24.306	26.7398	29.8761	0.751332	0.754052	1.00362	25.4836
1475168	1476181	+	337	CDS	LF82_2803	ydcT	Uncharacterized ABC transporter ATP-binding protein ydcT	24.0379	19.6132	8.68995	25.9127	18.746	34.5781	1.12797	0.866217	0.767942	24.9753
1476182	1477123	+	313	CDS	LF82_2804	ydcU	Inner membrane ABC transporter permease protein ydcU	31.8071	20.4037	7.27298	34.8736	23.6692	22.1795	0.668267	0.441695	0.660955	33.3403
1477113	1477907	+	264	CDS	LF82_2805	ydcV	Inner membrane ABC transporter permease protein ydcV	13.4738	17.9155	9.02852	15.5892	9.46767	9.85756	0.689697	0.649832	0.942199	14.5315
1477929	1479353	+	474	CDS	LF82_2806	ydcW	Gamma-aminobutyraldehyde dehydrogenase	22.0805	27.5355	8.60284	32.4911	30.147	24.334	0.571003	0.603553	1.05701	27.2858
1479692	1479913	+	73	CDS	LF82_2807	ydcX	Uncharacterized protein ydcX	4.65694	7.33148	0.25863	2.2229	0	1.88252	0.292049	0.311221	1.06565	3.43992
1479999	1480232	+	77	CDS	LF82_2808	ydcY	Uncharacterized protein ydcY	20.2476	22.581	9.05204	34.6137	39.0541	21.0842	0.488946	0.549317	1.12347	27.4307
1480233	1480682	-	149	CDS	LF82_2809	ydcZ	Inner membrane protein ydcZ	37.5255	41.2518	12.9315	26.8865	26.0361	25.1003	0.565209	0.590445	1.04465	32.206
1480679	1481197	-	172	CDS	LF82_3557	yncA	Uncharacterized acetyltransferase yncA	14.5782	13.7636	4.68982	19.3075	31.2433	9.2369	0.309435	0.41099	1.3282	16.9429
1481404	1481640	+	78	CDS	LF82_768	-	-	8.09903	12.9034	4.48291	9.73842	8.6787	6.52607	0.510098	0.617184	1.20993	8.91873
1481678	1483780	-	700	CDS	LF82_3558	yncD	tonB-dependent receptor yncD	14.7402	15.3165	6.17755	19.9245	19.3411	20.5248	0.770463	0.770305	0.999796	17.3323
1484022	1485083	+	353	CDS	LF82_3559	yncE	Uncharacterized protein yncE	24.5341	14.8203	2.77554	14.9949	27.9412	12.4154	0.355249	0.384299	1.08177	19.7645
1485196	1486695	-	499	CDS	LF82_0095	ansP	L-asparagine permease	34.0519	22.7308	8.73593	30.6549	31.2433	33.1993	0.77695	0.648081	0.834134	32.3534
1486962	1487138	+	58	CDS	LF82_225	-	transferase	16.603	9.97081	8.01752	19.371	0	17.6957	2.57885	0.714772	0.277167	17.987
1487152	1487580	+	142	CDS	LF82_226	-	conserved protein (EC 25118)	18.165	20.7795	7.38942	22.3197	26.0361	10.5421	0.383025	0.442921	1.15638	20.2424
1488121	1488405	+	94	CDS	LF82_227	-	hypothetical protein	5.93929	4.30113	1.03452	9.73842	0	10.0401	2.57481	0.706393	0.274347	7.83885
1488424	1490388	+	654	CDS	LF82_228	-	Vgr-like protein	31.9441	33.3361	14.772	38.2841	44.8063	33.4826	0.617521	0.687111	1.11269	35.1141
1490404	1491345	+	313	CDS	LF82_229	-	hypothetical protein	19.4377	15.3313	5.341	16.3653	4.84392	16.4611	1.08064	0.608947	0.563508	17.9015
1491338	1492471	+	377	CDS	LF82_230	-	hypothetical protein	27.9936	25.867	13.8997	24.8183	18.6926	19.694	0.753907	0.636102	0.843741	26.4059
1492468	1492947	+	159	CDS	LF82_769	-	-	1.44625	0.251365	0.0738942	2.359	0	1.1833	5.00146	0.330383	0.0660574	1.90263
1493023	1493694	-	223	CDS	LF82_231	-	hypothetical protein	3.29186	4.16239	0.734174	4.17946	0	3.88649	1.1101	0.618453	0.557115	3.73566
1493691	1494083	-	130	CDS	LF82_232	-	hypothetical protein	8.63896	9.64497	1.14946	9.03274	0	6.02406	0.743758	0.405933	0.545786	8.83585
1494446	1494817	+	123	CDS	LF82_233	-	hypothetical protein	1.4952	1.80467	0.795783	3.32214	0	3.24373	2.23836	0.838535	0.37462	2.40867
1495253	1495537	+	94	CDS	LF82_234	-	hypothetical protein	6.20925	3.51911	0.689679	4.65751	0	9.5381	2.90635	0.941198	0.323842	5.43338
1495556	1497961	+	801	CDS	LF82_235	-	hypothetical protein	29.1565	25.0817	18.358	27.3908	30.2965	28.4774	0.845737	0.828252	0.979326	28.2736
1497951	1498742	+	263	CDS	LF82_236	-	hypothetical protein	3.58671	1.55008	1.47788	1.99607	0	1.61359	1.99439	0.553751	0.277654	2.79139
1498766	1499587	+	273	CDS	LF82_237	-	hypothetical protein	1.22713	1.20858	0.65833	1.80911	0.788972	2.05366	1.35765	0.893206	0.657904	1.51812
1500418	1500987	-	189	CDS	LF82_2812	yddH	Uncharacterized protein yddH	15.2603	10.6191	4.79145	12.3012	2.74064	12.8408	1.31981	0.639742	0.484725	13.7807
1501162	1502007	+	281	CDS	LF82_1487	nhoA	N-hydroxyarylamine O-acetyltransferase	10.4231	12.8524	7.01673	11.2664	11.32	5.10736	0.501567	0.558985	1.11448	10.8447
1502103	1502996	-	297	CDS	LF82_2810	yddE	Uncharacterized isomerase yddE	53.9935	43.3465	14.7788	60.4871	116.542	51.2045	0.412682	0.576371	1.39665	57.2403
1503076	1503756	-	226	CDS	LF82_1468	narV	Respiratory nitrate reductase 2 gamma chain	19.9776	17.3163	2.95577	20.3237	9.91851	21.8014	0.909027	0.614302	0.675779	20.1506
1503753	1504448	-	231	CDS	LF82_1469	narW	Respiratory nitrate reductase 2 delta chain	29.9188	27.4629	67.548	22.1169	82.7029	33.4867	0.917115	1.94164	2.11712	26.0178
1504448	1505992	-	514	CDS	LF82_1471	narY	Respiratory nitrate reductase 2 beta chain	22.7188	15.2194	6.47237	16.741	28.0389	16.5276	0.531689	0.58287	1.09626	19.7299
1505989	1509729	-	1246	CDS	LF82_1472	narZ	Respiratory nitrate reductase 2 alpha chain	20.0267	17.9368	8.95329	18.3606	17.0418	21.0021	0.856391	0.780346	0.911203	19.1936
1509824	1511212	-	462	CDS	LF82_1467	narU	Nitrite extrusion protein 2	11.2116	9.89031	3.93523	9.46445	3.06307	11.2804	1.17464	0.735904	0.626492	10.338
1511485	1512366	-	293	CDS	LF82_2811	yddG	Inner membrane protein yddG	19.6217	17.3823	8.46424	16.1088	8.28421	16.7715	0.983219	0.70628	0.718334	17.8653
1512598	1515645	+	1015	CDS	LF82_0630	fdnG	Formate dehydrogenase, nitrate-inducible, major subunit	28.4574	22.5223	15.8118	22.7304	26.3102	24.4767	0.825036	0.787072	0.953985	25.5939
1515658	1516542	+	294	CDS	LF82_0631	fdnH	Formate dehydrogenase, nitrate-inducible, iron-sulfur subunit	30.7088	21.8967	11.9832	29.1094	15.1877	36.0189	1.2944	0.802465	0.619952	29.9091
1516535	1517188	+	217	CDS	LF82_0632	fdnI	Formate dehydrogenase, nitrate-inducible, cytochrome	124.887	97.1274	89.6927	131.215	96.3335	104.066	1.00154	0.756568	0.755407	128.051
1517417	1517701	-	94	CDS	LF82_2813	yddM	Uncharacterized HTH-type transcriptional regulator	4.85942	10.9483	2.75872	14.3959	17.3574	2.00802	0.168402	0.247554	1.47002	9.62767
1517701	1517973	-	90	CDS	LF82_238	-	hypothetical protein	8.279	9.12362	4.13807	14.6782	11.5716	11.7135	0.765951	0.690481	0.901469	11.4786
1518165	1519175	-	336	CDS	LF82_0036	adhP	alcohol dehydrogenase, propanol-preferring	35.5817	22.4441	10.759	22.5254	19.0931	21.9878	0.788373	0.563559	0.714839	29.0536
1519309	1521006	-	565	CDS	LF82_1254	maeA	Nad-dependent malic enzyme	20.118	19.5193	7.65544	19.2567	22.9118	13.7951	0.505538	0.54478	1.07762	19.6873
1521163	1521300	-	45	CDS	LF82_2169	sra	Stationary-phase-induced ribosome-associated protein	6.47922	14.0764	1.47788	13.7911	14.8778	11.1875	0.43743	0.624827	1.42841	10.1351
1521402	1521617	-	71	CDS	LF82_0218	bdm	Protein bdm	6.47922	15.2495	4.82775	28.3685	17.3574	23.5942	0.871657	0.815607	0.935697	17.4238
1521962	1522393	+	143	CDS	LF82_1577	osmC	Peroxiredoxin osmC	12.0749	12.7968	9.969	13.857	4.73383	18.8936	1.64642	1.11301	0.676023	12.966
1522582	1524981	-	799	CDS	LF82_0512	dos	Heme-regulated cyclic AMP phosphodiesterase	19.3027	13.3922	18.1615	15.278	8.6787	12.592	1.3934	0.889325	0.638242	17.2904
1525006	1525224	-	72	CDS	LF82_239	-	hypothetical protein	24.945	17.3609	8.89686	17.5292	10.4144	14.1565	0.829994	0.542763	0.653936	21.2371
1525548	1526867	-	439	CDS	LF82_2814	yddW	Uncharacterized lipoprotein yddW	18.128	18.2694	4.93047	21.4047	7.75543	13.7144	0.716424	0.47163	0.658311	19.7664
1526998	1528533	-	511	CDS	LF82_0787	gadC	glutamate/gamma-aminobutyrate antiporter	19.2701	22.5304	6.8849	36.1796	42.1964	23.3173	0.46661	0.544677	1.16731	27.7249
1528689	1530089	-	466	CDS	LF82_0786	gadB	glutamate decarboxylase beta	23.2314	19.0773	14.6466	17.0478	19.1845	18.8648	0.875846	0.831978	0.949913	20.1396
1530451	1531461	-	336	CDS	LF82_240	-	peptidase	22.6773	13.696	8.77943	25.0613	18.2956	15.8742	0.770628	0.51643	0.670142	23.8693
1531719	1532876	-	385	CDS	LF82_2818	ydeM	Uncharacterized protein ydeM	3.36186	2.30181	1.05404	2.54046	0	3.58034	2.01336	0.785179	0.389984	2.95116
1532928	1534610	-	560	CDS	LF82_2819	yden	Uncharacterized sulfatase yden	7.65524	8.0345	2.4375	13.5375	6.41986	12.0894	1.00502	0.685464	0.682042	10.5964
1535012	1535773	-	253	CDS	LF82_2820	ydeO	HTH-type transcriptional regulator ydeO	7.00328	4.07113	2.37331	4.93148	1.53153	6.46701	1.57788	0.74072	0.469441	5.96738
1535849	1536046	-	65	CDS	LF82_241	-	hypothetical protein	1.3253	1.0664	0.752377	5.77377	0	3.28585	3.7868	0.56884	0.150217	3.54953
1536294	1538573	-	759	CDS	LF82_2821	ydeP	Protein ydeP	42.6841	37.8225	11.8271	53.075	51.3685	39.6448	0.577097	0.537515	0.931411	47.8795
1538912	1539826	-	304	CDS	LF82_2822	ydeQ	Uncharacterized fimbrial-like protein ydeQ	4.43154	2.7002	1.13211	3.73879	1.96499	3.23935	0.937041	0.535042	0.570991	4.08517
1539886	1540389	-	167	CDS	LF82_2823	ydeR	Uncharacterized fimbrial-like protein ydeR	8.339	8.77605	4.2147	9.40911	1.9286	8.2552	1.1649	0.702605	0.603143	8.87405
1540402	1540932	-	176	CDS	LF82_2824	ydes	Uncharacterized fimbrial-like protein ydes	4.54791	3.24841	3.89934	4.29924	0	4.4022	2.55557	0.938329	0.36717	4.42358
1540946	1543597	-	883	CDS	LF82_242	-	fimbrial usher protein	7.81253	8.28308	3.94102	8.52004	3.18809	7.97061	1.0384	0.729318	0.702349	8.16629
1543639	1544358	-	239	CDS	LF82_243	-	fimbrial chaperone protein	3.81131	3.45011	1.15623	4.33372	0	4.25228	1.56763	0.664025	0.423584	4.07251
1544711	1545274	-	187	CDS	LF82_244	-	Fml fimbriae subunit	16.6206	15.0965	5.12761	12.4814	4.52801	11.3933	0.841854	0.567691	0.674335	14.551
1545802	1546044	-	80	CDS	LF82_245	-	hypothetical protein	1.88977	3.1281	1.03452	5.64546	2.8929	8.03208	1.50583	1.20323	0.799046	3.76762
1546050	1546832	-	260	CDS	LF82_246	-	hypothetical protein (EC 131-)	32.454	34.2694	7.46331	41.101	27.8958	32.3793	0.640915	0.541672	0.845154	36.7775
1546981	1547709	+	242	CDS	LF82_247	-	LysR-family transcriptional regulatory	21.6913	24.2768	9.08577	16.4578	9.05603	17.9412	0.810823	0.708458	0.873751	19.0745
1548123	1549169	-	348	CDS	LF82_248	-	hypothetical protein	24.0344	24.9191	5.53607	28.563	22.5177	31.667	0.784267	0.707318	0.901885	26.2987
1549345	1550106	-	253	CDS	LF82_249	-	hypothetical protein	14.0148	9.99631	3.41841	13.0337	6.79202	6.28598	0.578043	0.358777	0.620675	13.5242
1550084	1550563	-	159	CDS	LF82_250	-	hypothetical protein	26.9968	23.9821	8.96583	13.5491	17.3574	18.4069	0.662144	0.675104	1.01957	20.2729
1550568	1551092	-	174	CDS	LF82_251	-	Transcriptional activator	11.8786	5.99552	3.2185	14.6782	5.7858	5.35472	0.727696	0.322826	0.443628	13.2784
1551623	1552075	+	150	CDS	LF82_252	-	hypothetical protein YPO2002 (hydrolases of the	22.8478	22.226	18.4035	17.6495	13.7032	10.3043	0.799013	0.708884	0.887199	20.2486
1552334	1553656	-	440	CDS	LF82_0996	hipA	Protein hipA	14.329	13.2192	3.77997	14.7542	9.01249	10.8317	0.657246	0.502409	0.764416	14.5416
1553656	1553940	-	94	CDS	LF82_0997	hipB	HTH-type transcriptional regulator hipB	9.44886	0.391012	1.37936	3.81069	8.6787	1.00401	0.262783	0.179747	0.684013	6.62978
1554230	1554988	+	252	CDS	LF82_2217	tam	Trans-aconitate 2-methyltransferase	31.0077	29.2701	9.16288	34.2357	24.7963	30.694	0.737185	0.610896	0.828687	32.6217
1554992	1555906	-	304	CDS	LF82_3561	yneE	UPF0187 protein yneE	24.0657	18.5675	3.78338	20.6866	16.3655	16.6092	0.583762	0.455677	0.780587	22.3761
1556103	1557554	-	483	CDS	LF82_2401	uxaB	altronate oxidoreductase	24.1087	18.0593	4.81171	19.7329	9.68785	15.6906	0.738897	0.467645	0.632896	21.9208
1557781	1559199	-	472	CDS	LF82_3562	yneF	Uncharacterized protein yneF	27.2937	27.1754	10.828	22.5677	17.3574	20.532	0.7042	0.628942	0.89313	24.9307
1559338	1559697	-	119	CDS	LF82_3563	yneG	Uncharacterized protein yneG	8.99892	4.43147	0.689679	5.08092	11.5716	8.70142	0.586831	0.666989	1.13659	7.03992
1559697	1560623	-	308	CDS	LF82_3564	yneH	glutaminase 2	25.5511	20.3579	6.07362	17.7013	23.5165	21.6672	0.632279	0.641371	1.01438	21.6262
1560687	1562075	-	462	CDS	LF82_3565	yneI	aldehyde dehydrogenase-like protein yneI	23.1151	23.2705	6.54263	20.461	18.2956	15.0602	0.519721	0.495749	0.953876	21.788
1562176	1563057	+	293	CDS	LF82_3566	yneJ	Uncharacterized HTH-type transcriptional regulator	13.8583	10.3401	5.21091	10.0677	13.5002	9.25921	0.60696	0.604784	0.996415	11.963
1563396	1564586	+	396	CDS	LF82_2815	ydeA	Sugar efflux transporter	30.9172	22.6447	6.11715	26.0673	20.3761	23.7689	0.694688	0.524459	0.754956	28.4922
1564611	1565276	-	221	CDS	LF82_1277	marC	Multiple antibiotic resistance protein marC	22.8245	16.9557	6.48925	16.282	4.73383	19.1675	1.18291	0.656072	0.554627	19.5533
1565488	1565922	+	144	CDS	LF82_1278	marR	Multiple antibiotic resistance protein marR	12.2295	8.44586	4.24153	12.7023	2.60361	8.13248	1.11987	0.496314	0.443188	12.4659
1565937	1566326	+	129	CDS	LF82_1275	marA	Multiple antibiotic resistance protein marA	22.4613	15.4841	2.89665	24.7271	20.8289	19.277	0.610626	0.469896	0.769531	23.5942
1566358	1566576	+	72	CDS	LF82_1276	marB	Multiple antibiotic resistance protein marB	5.78502	12.0655	16.2567	17.0574	0	12.0481	2.34593	1.23914	0.528208	11.4212
1566633	1568078	-	481	CDS	LF82_253	-	6-phospho-beta-glucosidase bglA (EC32186), 6-pho spho-beta-glucosidase BglA (EC 32186)	31.847	19.0867	5.92656	21.6154	21.1819	15.928	0.54272	0.408784	0.753213	26.7312
1568096	1569769	-	557	CDS	LF82_254	-	outer membrane protein yieC	8.28738	7.09278	4.7636	8.83252	1.81647	7.95036	1.42705	0.742642	0.520403	8.55995
1569824	1570138	-	104	CDS	LF82_255	-	PTS system, cellobiose-specific IIA component, PTSs ystem, cellobiose-specific IIA component (EC27169)	4.58945	5.47417	0.689679	4.86921	0	2.25902	0.538657	0.311746	0.578747	4.72933
1570163	1571524	-	453	CDS	LF82_256	-	conserved protein (EC 27169), conserved protein	4.08578	1.82083	0.524979	4.09507	0	3.05699	1.96721	0.437848	0.222573	4.09042
1571600	1571911	-	103	CDS	LF82_257	-	PTS system, cellobiose-specific IIB component, PTSs ystem, cellobiose-specific IIB component (EC27169)	1.96691	1.84334	0.295577	1.27023	0	0.86058	0.627207	0.357154	0.569437	1.61857
1572110	1572808	+	232	CDS	LF82_258	-	hypothetical protein	10.9337	6.35395	1.46557	5.82188	0	4.76905	0.981219	0.372092	0.379214	8.37778
1572853	1573752	-	299	CDS	LF82_0537	eamA	amino acid metabolite efflux pump	15.4143	19.2227	4.73876	26.5519	25.1962	24.9707	0.668848	0.707939	1.05845	20.9831
1573947	1575134	+	395	CDS	LF82_2816	ydeE	Uncharacterized MFS-type transporter ydeE	18.2524	17.6242	7.72104	19.5801	22.861	21.8923	0.731463	0.782748	1.07011	18.9163
1575575	1576465	-	296	CDS	LF82_2817	ydeH	Uncharacterized protein ydeH	17.0784	19.3296	24.3337	18.5564	9.05603	21.0842	1.60003	1.27454	0.796571	17.8174
1576972	1579017	-	681	CDS	LF82_0445	dcp	Peptidyl-dipeptidase dcp	22.3321	15.3456	5.52874	14.743	5.12185	12.2456	0.86842	0.479416	0.552055	18.5375
1579154	1579900	+	248	CDS	LF82_2829	ydfG	NadP-dependent L-serine/L-allo-threonine dehydrogenase	42.2162	35.7776	12.9961	32.3908	47.1904	39.5329	0.633124	0.704076	1.11207	37.3035
1579989	1580675	+	228	CDS	LF82_2830	ydfH	Uncharacterized HTH-type transcriptional regulator	20.9225	20.3326	16.3799	22.229	4.33935	15.0602	1.27432	0.728597	0.571753	21.5757
1580853	1581056	+	67	CDS	LF82_2840	ydfZ	selenoprotein ydfZ	4.58945	5.08316	1.03452	8.46819	0	3.01203	0.79607	0.309899	0.389286	6.52882
1581092	1582552	-	486	CDS	LF82_2831	ydfI	Uncharacterized oxidoreductase ydfI	16.014	18.6619	6.25413	15.8779	16.5684	19.0306	0.717696	0.792826	1.10468	15.9459
1582641	1583924	-	427	CDS	LF82_2832	ydfJ	Inner membrane metabolite transport protein ydfJ	15.6062	12.1364	4.4166	14.7053	6.00833	9.15194	0.747794	0.447636	0.598608	15.1558
1584677	1584943	+	88	CDS	LF82_2833	ydfK	Uncharacterized protein ydfK	3.03713	0.733148	0.775889	2.69924	0	2.63553	4.65311	0.594699	0.127807	2.86819
1585260	1585850	+	196	CDS	LF82_1666	pinR	DNA-invertase from lambdoid prophage Rac	23.9233	16.0616	1.90988	19.3466	8.0111	8.5727	0.435456	0.242261	0.556339	21.6349
1586078	1586371	-	97	CDS	LF82_259	-	hypothetical protein	15.7353	19.4389	5.91153	24.3158	0	25.8174	1.63224	0.792212	0.485353	20.0255
1586414	1587454	-	346	CDS	LF82_260	-	hypothetical protein	41.4731	33.3762	11.8286	34.5119	16.7024	28.6995	0.809291	0.533371	0.659059	37.9925
1587464	1587745	-	93	CDS	LF82_770	-	-	6.26325	10.9483	4.27601	9.31501	10.4144	8.03208	0.576147	0.790081	1.37132	7.78913
1587745	1590117	-	790	CDS	LF82_261	-	hypothetical protein	13.0041	11.8295	5.53686	10.4481	5.86729	10.3088	0.895397	0.675658	0.754591	11.7261
1590178	1593591	-	1137	CDS	LF82_262	-	host specificity protein	21.572	17.9682	9.98006	18.6201	29.4055	19.2061	0.616085	0.726168	1.17868	20.096
1593652	1594299	-	215	CDS	LF82_263	-	tail component of prophageCP-933K	27.2127	32.3758	7.86234	31.3323	65.9581	45.1805	0.539415	0.906017	1.67963	29.2725
1594197	1594940	-	247	CDS	LF82_264	-	tail fiber component K ofprophage, Pu tat ive tail fiber component K of prophage	11.3386	10.4671	7.32121	8.01221	8.0111	3.47542	0.58429	0.557941	0.954904	9.67543
1594945	1595643	-	232	CDS	LF82_265	-	Minor tail protein	7.95177	9.81085	7.33568	4.84997	18.9353	3.83349	0.388544	0.872473	2.24549	6.40087
1595653	1595982	-	109	CDS	LF82_266	-	tail component of prophageCP-933K, Pu tat ive minor tail protein	14.9022	19.0032	10.5521	30.4855	20.8289	21.9878	0.816928	0.716932	0.877596	22.6939
1595982	1599047	-	1021	CDS	LF82_267	-	tail component of prophageCP-933K, Pu tat ive tail length tape measure protein (EC 271-), Putat ive t ail length tape measure protein	30.3604	21.8121	8.72351	24.8553	18.9993	20.0259	0.704446	0.520675	0.739128	27.6079
1599019	1599348	-	109	CDS	LF82_268	-	minor tail protein	6.47922	0	2.06904	10.1618	17.3574	4.01604	0.350576	0.365667	1.04305	8.32053
1599357	1599746	-	129	CDS	LF82_269	-	tail component of prophageCP-933K, Pu tat ive tail component of prophage CP-933K	40.8551	30.7596	14.0235	34.4373	17.3574	41.1644	1.14695	0.732981	0.639069	37.6462
1599804	1600547	-	247	CDS	LF82_270	-	tail component of prophageCP-933K, Pu tat ive tail component of prophage CP-933K	39.8721	33.3864	15.7565	25.6	52.0722	25.4864	0.482607	0.629931	1.30527	32.7361
1600558	1600959	-	133	CDS	LF82_271	-	tail component of prophageCP-933K, Pu tat ive tail component of prophage CP-933K (Putativeminorta il pr otein)	43.0405	49.9378	27.7842	29.7597	52.0722	40.8776	0.673088	0.943154	1.40123	36.4001
1600956	1601546	-	196	CDS	LF82_272	-	tail component of prophageCP-933K	10.5287	11.7304	0.827615	6.85924	0	7.22887	0.686806	0.463337	0.674625	8.69399
1601558	1601833	-	91	CDS	LF82_273	-	hypothetical protein	14.8482	9.77531	1.03452	3.81069	0	6.02406	0.722083	0.378296	0.523895	9.32945
1601826	1602194	-	122	CDS	LF82_274	-	hypothetical protein	5.46684	11.1438	3.62081	6.03359	13.018	8.28309	0.492673	1.03508	2.10096	5.75022
1602236	1604359	-	707	CDS	LF82_275	-	ATP-dependent Clp protease proteolyticsubunit( end opeptidase Clp)	27.2708	26.192	8.39967	22.7883	15.5439	22.7925	0.747371	0.623108	0.833734	25.0295
1604208	1605716	-	502	CDS	LF82_276	-	portal protein	22.7544	18.7686	9.11361	18.3881	17.3574	16.2793	0.702899	0.617195	0.87807	20.5712
1605716	1605928	-	70	CDS	LF82_771	-	-	11.0687	21.8967	16.8971	26.2514	0	13.0521	1.36775	0.802498	0.586727	18.66
1605925	1607958	-	677	CDS	LF82_277	-	DNA packaging protein of prophage CP-933K	22.5006	23.4181	7.22282	28.2222	24.6159	24.151	0.653159	0.618536	0.946992	25.3614
1608033	1608560	-	175	CDS	LF82_278	-	prophage protein	23.8111	20.8801	7.24163	9.3997	0	20.4818	1.32775	0.834771	0.628712	16.6054
1609133	1609339	-	68	CDS	LF82_2580	ybcW	Uncharacterized protein ybcW	27.7167	28.9349	9.6555	42.9055	0	35.475	1.55973	0.639042	0.409714	35.3111
1609625	1610050	+	141	CDS	LF82_2579	ybcV	Uncharacterized protein ybcV	1.67566	1.45618	0.428077	1.75204	0	1.14249	1.07855	0.4582	0.424828	1.71385
1610202	1610375	-	57	CDS	LF82_0907	gnsB	Protein gnsB	0.485942	0	0.206904	1.52428	0	1.80722	#DIV/0!	1.00194	0	1.00511
1610547	1610702	-	51	CDS	LF82_3578	ynfN	Uncharacterized protein ynfN	17.8179	26.8123	3.54692	24.3158	14.8778	45.6108	1.17912	1.16671	0.989471	21.0668
1611049	1611261	-	70	CDS	LF82_0377	cspI	Cold shock-like protein cspI	0	1.17304	0	0	0	0	0	#DIV/0!	#DIV/0!	0
1611625	1612122	-	165	CDS	LF82_2834	ydfP	Uncharacterized protein ydfP	29.735	18.2659	5.32038	20.5051	3.71944	22.3751	1.25973	0.551262	0.437604	25.1201
1612119	1612652	-	177	CDS	LF82_2836	ydfQ	lysozyme from lambdoid prophage Qin	13.6671	11.5837	15.6471	14.9252	3.25451	8.84784	1.6508	0.856697	0.51896	14.2962
1612649	1612960	-	103	CDS	LF82_2837	ydfR	Uncharacterized protein ydfR	13.1384	15.3798	3.44839	9.03274	0	11.3788	0.964067	0.66876	0.693686	11.0856
1612965	1613180	-	71	CDS	LF82_0579	essQ	Lysis protein S homolog from lambdoid prophage Qin	11.9866	10.5573	0.620711	14.7347	10.4144	9.03609	0.460467	0.361391	0.784836	13.3606
1613934	1614149	-	71	CDS	LF82_0371	cspB	Cold shock-like protein cspB	2.36741	4.69215	1.43241	3.51756	0	5.09728	1.39162	1.10956	0.797311	2.94248
1614825	1615577	-	250	CDS	LF82_2838	ydfT	Antitermination protein Q homolog from lambdoid prophage Qin	22.007	27.9102	12.0575	30.4855	26.9339	20.3572	0.591033	0.61751	1.0448	26.2463
1615591	1616538	-	315	CDS	LF82_2839	ydfU	Uncharacterized protein ydfU	17.0754	16.7158	4.56912	11.9613	28.2058	11.5461	0.358742	0.554994	1.54706	14.5184
1616642	1616920	-	92	CDS	LF82_279	-	hypothetical protein	10.6444	9.38429	3.54692	9.79891	0	9.89667	1.43256	0.657602	0.459039	10.2217
1617027	1618172	-	381	CDS	LF82_280	-	hypothetical protein	0.852529	0.246955	0.217793	1.20338	0	1.84949	8.3711	1.00554	0.12012	1.02795
1618169	1618783	-	204	CDS	LF82_281	-	hypothetical protein	16.4572	18.2055	5.3795	27.945	8.33155	17.2288	0.851952	0.50917	0.597651	22.2011
1618950	1619105	-	51	CDS	LF82_1023	hokD	Protein hokD	1.21485	13.4899	1.03452	21.5939	0	6.02406	0.523248	0.309468	0.591436	11.4044
1619907	1621241	+	444	CDS	LF82_282	-	hypothetical protein	1.95976	1.70887	0.561961	3.41864	0.642866	1.63617	0.934683	0.408695	0.437255	2.6892
1621479	1621901	-	140	CDS	LF82_283	-	hypothetical protein	40.1213	53.0574	26.5792	43.5786	28.0389	37.5345	0.790588	0.765994	0.968892	41.85
1621942	1623012	-	356	CDS	LF82_284	-	hypothetical protein	42.0249	32.845	18.8512	46.1517	28.929	53.0452	1.16386	0.815369	0.700571	44.0883
1623084	1623509	-	141	CDS	LF82_285	-	unknown protein encoded by cryptic prophage	0.202476	0.879778	1.03452	1.58779	0	1.50602	2.8877	1.41908	0.491424	0.895131
1623506	1623832	-	108	CDS	LF82_286	-	regulatory protein	6.59492	0.167577	0.295577	3.2663	0	1.50602	10.7509	0.182695	0.0169935	4.93061
1623840	1624259	+	139	CDS	LF82_287	-	transcriptional regulator	2.9359	1.02641	0.646574	1.74657	0	0.753008	1.36357	0.298899	0.219202	2.34123
1624476	1624712	+	78	CDS	LF82_2825	ydfA	Uncharacterized protein ydfA	36.2836	38.241	54.0019	37.8528	31.2433	18.0722	1.03727	0.972181	0.937249	37.0682
1624714	1624842	+	42	CDS	LF82_2826	ydfB	Uncharacterized protein ydfB	9.1789	6.2562	9.6555	27.0982	17.3574	3.01203	0.536451	0.349188	0.650922	18.1386
1624872	1625090	+	72	CDS	LF82_2081	rzpQ	Uncharacterized protein ydfC	32.6661	9.77531	3.10356	7.62138	26.0361	14.5582	0.493187	0.438392	0.888897	20.1437
1625431	1625483	+	53	RNA	LF82_s0485	dicF	-	0	0	0	0	0	1.50602	#DIV/0!	#DIV/0!	#DIV/0!	0
1625658	1625846	+	62	CDS	LF82_0484	dicB	Division inhibition protein dicB	4.73482	12.0913	3.18313	8.79389	4.00555	4.4022	0.471231	0.560684	1.18983	6.76435
1625843	1626034	+	63	CDS	LF82_2827	ydfD	Uncharacterized protein ydfD	15.9281	7.42923	0	5.08092	0	5.52206	0.743288	0.262842	0.353621	10.5045
1626128	1628599	+	823	CDS	LF82_2828	ydfE	exoO exonuclease VIII, ds DNA exonuclease encoded by prophage CP-933O	26.1091	24.0174	13.4312	28.5909	22.9471	24.6068	0.80993	0.695393	0.858583	27.35
1628672	1628923	+	83	CDS	LF82_288	-	excisionase of cryptic prophageCP-933P(ex cisionase)	80.254	54.8128	21.4427	77.3685	28.403	36.1444	0.692021	0.365348	0.527944	78.8112
1628958	1630238	+	426	CDS	LF82_1118	intQ	lambdoid prophage Qin defective integrase	22.1259	16.123	3.43372	27.5667	5.53959	19.2257	1.04602	0.455993	0.435933	24.8463
1630426	1631445	-	339	CDS	LF82_2029	rspB	Starvation-sensing protein rspB	26.0122	25.8758	12.7185	37.3597	42.883	27.7284	0.588243	0.638247	1.08501	31.6859
1631457	1632704	-	415	CDS	LF82_2028	rspA	Starvation-sensing protein rspA	17.3165	20.3326	6.10858	24.7392	19.837	16.7096	0.568045	0.54257	0.955153	21.0279
1632877	1633203	-	108	CDS	LF82_3567	ynfA	UPF0060 membrane protein ynfA	9.07091	13.6072	3.93117	13.4644	5.20722	15.6626	1.04142	0.869467	0.834886	11.2677
1633338	1633679	+	113	CDS	LF82_3568	ynfB	Uncharacterized protein ynfB	7.17342	4.02184	6.79826	11.2506	0	11.1875	4.47203	0.976215	0.218293	9.21201
1633714	1634274	+	186	CDS	LF82_2163	speG	Spermidine N(1)-acetyltransferase	25.8398	40.777	5.51743	34.2357	57.0314	34.5666	0.409822	0.667229	1.62809	30.0377
1634277	1635023	-	248	CDS	LF82_3569	ynfC	UPF0257 lipoprotein ynfC	6.74048	6.7355	1.46835	7.62138	1.67975	5.63541	0.844154	0.494627	0.585944	7.18093
1635095	1635400	+	101	CDS	LF82_3570	ynfD	Uncharacterized protein ynfD	55.3973	42.8549	9.2417	29.6387	34.7148	36.546	0.590278	0.53845	0.912198	42.518
1635599	1638025	+	808	CDS	LF82_3571	ynfE	dimethyl sulfoxide reductase chain ynfE	18.6915	24.1197	7.2765	20.2951	11.7016	20.2381	0.768107	0.705746	0.918812	19.4933
1640472	1641089	+	205	CDS	LF82_3573	ynfG	anaerobic dimethyl sulfoxide reductase chain	26.5468	34.8001	18.3914	22.723	17.3574	34.1364	1.0071	1.06613	1.05861	24.6349
1641091	1641945	+	284	CDS	LF82_3574	ynfH	Anaerobic dimethyl sulfoxide reductase chain ynfH	16.1441	19.4724	9.79344	12.6176	6.94296	10.9437	0.785041	0.721	0.918423	14.3808
1641988	1642602	+	204	CDS	LF82_0500	dmsD	Twin-arginine leader-binding protein dmsD	3.88753	11.2612	0.413807	6.0971	0	4.81925	0.4647	0.524111	1.12785	4.99232
1642798	1644054	+	418	CDS	LF82_0315	clcB	Voltage-gated ClC-type chloride channel clcB	21.4431	19.9975	6.99531	15.4847	22.3166	17.355	0.575466	0.659404	1.14586	18.4639
1644007	1644702	-	231	CDS	LF82_3575	ynfK	dethiobiotin synthetase	13.6526	10.9483	5.0248	13.1862	9.91851	8.46237	0.646345	0.502525	0.777487	13.4194
1644827	1646047	-	406	CDS	LF82_0477	dgsA	Protein mlc	19.7526	16.8135	6.09216	21.0293	13.018	21.8372	0.936236	0.684846	0.731489	20.391
1646182	1647075	-	297	CDS	LF82_3576	ynfL	Uncharacterized HTH-type transcriptional regulator	13.7298	7.93196	5.12333	15.3637	7.43888	22.2317	1.77967	0.940244	0.528326	14.5468
1647182	1648435	+	417	CDS	LF82_3577	ynfM	Inner membrane transport protein ynfM	18.3993	10.1663	16.6053	26.3817	14.687	31.2016	1.92356	1.06757	0.554997	22.3905
1648833	1649168	+	111	CDS	LF82_0179	asr	acid shock protein	13.1609	10.5573	5.94848	8.8916	13.018	5.27105	0.475901	0.508764	1.06906	11.0263
1649444	1650265	+	273	CDS	LF82_2843	ydgD	Uncharacterized serine protease ydgD	26.0465	21.0208	9.84861	25.6078	14.5802	15.783	0.71997	0.496215	0.689217	25.8271
1650304	1650633	-	109	CDS	LF82_1300	mdtI	Multidrug resistance protein mdtI	6.47922	6.70307	8.27615	10.1618	0	6.45435	2.19758	0.88519	0.402803	8.32053
1650620	1650985	-	121	CDS	LF82_1301	mdtJ	Multidrug resistance protein mdtJ	4.36643	3.0601	1.79916	3.31364	0	3.4049	1.70062	0.677606	0.398446	3.84004
1651397	1652431	+	344	CDS	LF82_2296	tqsA	UPF0118 inner membrane protein ydgG	36.0168	24.4958	8.64127	32.5029	35.2253	33.4867	0.705412	0.614829	0.871589	34.2599
1652456	1653844	-	462	CDS	LF82_1680	pntB	Nad(P) transhydrogenase subunit beta	27.0093	26.9526	7.79498	34.6802	20.5867	24.0962	0.67084	0.516963	0.770621	30.8448
1653855	1655387	-	510	CDS	LF82_1679	pntA	Nad(P) transhydrogenase subunit alpha	10.946	12.5835	3.63649	12.3944	6.31178	10.5877	0.752794	0.609428	0.809555	11.6702
1655911	1656855	+	314	CDS	LF82_2844	ydgH	Protein ydgH	22.9007	14.8854	3.28192	13.7535	12.5691	10.4902	0.501632	0.37573	0.749016	18.3271
1657041	1658423	+	460	CDS	LF82_2845	ydgI	arginine/ornithine antiporter	23.5495	13.4448	3.81976	22.571	8.0111	11.8164	0.728759	0.339029	0.465214	23.0602
1658460	1659182	+	240	CDS	LF82_0727	folM	Uncharacterized oxidoreductase ydgB	23.7571	24.3405	5.00017	28.0509	23.8664	14.9347	0.413526	0.384782	0.930491	25.904
1659179	1659514	-	111	CDS	LF82_2842	ydgC	Inner membrane protein ydgC	24.0946	23.9006	7.24163	27.6275	16.2726	19.5782	0.667605	0.518537	0.776712	25.861
1659643	1660362	+	239	CDS	LF82_2032	rstA	Transcriptional regulatory protein rstA	14.86	12.1384	3.95816	19.5505	22.6401	9.9528	0.399988	0.404266	1.01069	17.2052
1660366	1661667	+	433	CDS	LF82_2033	rstB	Sensor protein rstB	14.8796	14.2401	3.12761	10.5163	13.3208	3.36227	0.235474	0.255548	1.08525	12.698
1661743	1662672	+	309	CDS	LF82_2336	tus	DNA replication terminus site-binding protein	22.1789	19.7612	1.90988	20.0305	18.025	14.3651	0.430712	0.385576	0.895207	21.1047
1662669	1664072	-	467	CDS	LF82_0778	fumC	Fumarate hydratase class II	13.7929	23.0342	14.8594	11.0087	4.73383	5.2026	0.722488	0.808903	1.11961	12.4008
1664215	1665861	-	548	CDS	LF82_0776	fumA	Fumarate hydratase class I, aerobic	21.228	76.3503	71.5088	25.5383	11.8761	7.71503	0.897961	1.69404	1.88654	23.3831
1666060	1667235	+	391	CDS	LF82_1270	manA	Mannose-6-phosphate isomerase	25.9873	18.4626	3.41841	17.7832	29.4321	14.5363	0.37488	0.410201	1.09422	21.8853
1667336	1668844	+	502	CDS	LF82_2841	ydgA	Protein ydgA	14.0647	10.4143	2.77554	11.0913	1.27005	7.56681	0.885147	0.41113	0.464476	12.578
1668889	1670154	-	421	CDS	LF82_2370	uidC	Membrane-associated protein uidC	14.9832	10.0398	3.10356	10.0124	3.82884	8.9475	0.868942	0.482127	0.554844	12.4978
1670193	1671566	-	457	CDS	LF82_2369	uidB	glucuronide carrier protein	27.5367	25.6924	14.6346	29.9278	25.4011	32.3242	0.919079	0.81718	0.88913	28.7323
1671563	1673374	-	603	CDS	LF82_2368	uidA	Beta-glucuronidase	36.7756	35.7125	11.1498	36.9307	36.6434	27.4987	0.534145	0.524359	0.981677	36.8532
1673764	1674354	-	196	CDS	LF82_2371	uidR	HTH-type transcriptional regulator uidR	38.0654	36.3641	11.6753	34.2962	63.2305	46.4713	0.583833	0.803556	1.37635	36.1808
1674583	1675350	-	255	CDS	LF82_0973	hdhA	7-alpha-hydroxysteroid dehydrogenase	8.50398	6.37839	1.16383	9.76489	8.13628	6.30644	0.514671	0.408907	0.794503	9.13443
1675462	1676490	-	342	CDS	LF82_1260	malI	Maltose regulon regulatory protein malI	9.52446	12.4811	2.81389	10.2635	12.4973	12.8915	0.628758	0.793686	1.26231	9.89395
1676665	1678257	+	530	CDS	LF82_1267	malX	PTS system maltose-and glucose-specific EIICB component	23.9097	24.0728	22.1297	33.1916	29.4321	30.1858	0.977771	0.916186	0.937015	28.5507
1678267	1679439	+	390	CDS	LF82_1268	malY	Protein malY	26.2482	26.0201	12.8845	26.2129	55.6225	22.7271	0.436189	0.678819	1.55625	26.2306
1679543	1680544	+	333	CDS	LF82_0033	add	adenosine deaminase	22.3091	12.7968	2.63332	18.4761	14.2015	18.2091	0.771991	0.511029	0.661962	20.3926
1680580	1681620	-	346	CDS	LF82_2846	ydgJ	Uncharacterized oxidoreductase ydgJ	23.9159	17.7336	5.2943	23.2377	26.0361	26.5767	0.728154	0.675897	0.928234	23.5768
1681863	1681988	+	41	CDS	LF82_0242	blr	Beta-lactam resistance protein	74.511	78.2024	127.591	68.5924	34.7148	30.1203	1.39669	1.10208	0.78906	71.5517
1682261	1682476	+	71	CDS	LF82_0329	cnu	H-NS/stpA-binding protein 2	18.4253	9.97081	2.5863	27.945	0	22.9667	2.56278	0.551064	0.215026	23.1852
1682562	1683002	+	146	CDS	LF82_2847	ydgK	Inner membrane protein ydgK	15.3145	19.3018	6.01902	23.2106	4.73383	23.6855	1.23585	0.771044	0.623895	19.2625
1683079	1683660	+	193	CDS	LF82_2035	rsxA	electron transport complex protein rnfA	11.8786	4.84855	1.10349	7.62138	0	4.01604	1.05589	0.262541	0.248644	9.74997
1683660	1684238	+	192	CDS	LF82_2036	rsxB	electron transport complex protein rnfB	6.47922	7.65561	1.63345	17.9169	2.74064	4.43878	0.584079	0.248901	0.426143	12.1981
1684231	1686558	+	775	CDS	LF82_2037	rsxC	electron transport complex protein rnfC	11.2374	6.52502	1.06685	17.6641	4.88177	4.04742	0.448353	0.176955	0.394678	14.4508
1686559	1687617	+	352	CDS	LF82_2038	rsxD	electron transport complex protein rnfD	22.251	6.42083	2.06904	12.836	4.11096	4.67657	0.6405	0.192254	0.300162	17.5435
1687621	1688241	+	206	CDS	LF82_2040	rsxG	electron transport complex protein rnfG	10.6444	3.35153	0.591153	13.6096	0	1.72116	0.689927	0.0953373	0.138185	12.127
1688245	1688940	+	231	CDS	LF82_2039	rsxE	electron transport complex protein rnfE	12.2295	6.21709	1.55178	18.9264	2.60361	3.31323	0.551545	0.15615	0.283115	15.578
1688940	1689575	+	211	CDS	LF82_1528	nth	endonuclease III	12.8235	16.618	2.75872	27.3099	15.1877	17.3192	0.631266	0.500279	0.792501	20.0667
1690186	1691688	+	500	CDS	LF82_2293	tppB	Tripeptide permease tppB	26.6396	13.7877	4.20174	30.2901	8.0111	12.7895	0.77946	0.298461	0.382908	28.4648
1691794	1692399	+	201	CDS	LF82_0952	gst	glutathione S-transferase	19.2168	19.1951	7.99401	25.982	18.9353	19.4413	0.719511	0.606993	0.843618	22.5994
1692443	1693306	-	287	CDS	LF82_1610	pdxY	Pyridoxamine kinase	13.4768	10.135	1.40694	11.8893	12.4973	13.4939	0.658387	0.587431	0.892228	12.6831
1693365	1694639	-	424	CDS	LF82_2342	tyrS	Tyrosyl-tRNA synthetase	0.560702	0.99257	0.875362	0.68397	0	1.9694	2.86606	2.28556	0.797455	0.622336
1694768	1695424	-	218	CDS	LF82_1607	pdxH	Pyridoxamine 5'-phosphate oxidase	1.29584	0.586518	1.13797	0.88916	0	1.20481	3.99439	1.07221	0.268429	1.0925
1695483	1695806	-	107	CDS	LF82_2848	ydhA	Uncharacterized protein ydhA	11.8246	23.6953	10.5521	18.0373	26.0361	24.0962	0.696709	1.16029	1.66538	14.9309
1695910	1697019	-	369	CDS	LF82_0092	anmK	Anhydro-N-acetylmuramic acid kinase	31.5562	38.2323	86.6696	30.1091	54.0008	37.7062	1.34849	2.01695	1.4957	30.8327
1697293	1697760	+	155	CDS	LF82_2139	slyB	Outer membrane lipoprotein slyB	26.9068	20.463	1.60925	24.2755	20.2503	1.84069	0.0847374	0.0674049	0.795457	25.5911
1697807	1698247	-	146	CDS	LF82_2138	slyA	Transcriptional regulator slyA	20.9495	37.5372	1.65523	16.2589	62.4866	11.6465	0.132986	0.357493	2.6882	18.6042
1698442	1698678	+	78	CDS	LF82_2852	ydhI	Uncharacterized protein ydhI	22.4073	7.03822	9.6555	39.3771	17.3574	31.1243	1.67161	0.660034	0.394851	30.8922
1698681	1699538	+	285	CDS	LF82_2853	ydhJ	Uncharacterized protein ydhJ	16.0824	13.4061	6.87216	15.9686	9.2986	13.9844	0.918601	0.650732	0.708395	16.0255
1699538	1701550	+	670	CDS	LF82_2854	ydhK	Uncharacterized transporter ydhK	41.0932	28.8026	14.0058	32.9478	38.4533	22.4744	0.542409	0.492702	0.90836	37.0205
1701551	1702072	-	173	CDS	LF82_2149	sodC	Superoxide dismutase [Cu-Zn]	1.13386	6.09979	1.03452	11.178	10.4144	12.0481	0.792204	1.0626	1.34132	6.15594
1702153	1703049	-	298	CDS	LF82_2851	ydhF	Oxidoreductase ydhF	22.1373	26.3933	8.18994	23.9226	28.2058	21.9627	0.552256	0.654639	1.18539	23.03
1703098	1703337	-	79	CDS	LF82_2855	ydhL	Uncharacterized protein ydhL	33.7459	19.1596	1.7242	40.2239	17.3574	17.5702	0.528367	0.260841	0.493674	36.9849
1703440	1704039	+	199	CDS	LF82_2856	ydhM	Uncharacterized HTH-type transcriptional regulator	19.0565	17.8026	7.30248	29.1406	27.5676	10.8079	0.399169	0.375756	0.941347	24.0985
1704076	1705173	+	365	CDS	LF82_1476	nemA	N-ethylmaleimide reductase	27.0664	30.3476	10.8791	45.8102	33.5949	40.711	0.80682	0.707911	0.877408	36.4383
1705254	1705661	+	135	CDS	LF82_0861	gloA	Lactoylglutathione lyase	12.1059	10.0017	4.02918	13.6383	5.48128	16.3284	1.31484	0.790764	0.601416	12.8721
1705764	1706411	+	215	CDS	LF82_1917	rnt	ribonuclease T	0.925603	0.335153	2.06904	1.81461	0	1.72116	11.3088	1.38317	0.122309	1.37011
1706783	1707130	-	115	CDS	LF82_0929	grxD	glutaredoxin-4	14.5782	12.9034	3.10356	22.4407	0	9.5381	0.979715	0.341491	0.348562	18.5095
1707465	1708292	+	275	CDS	LF82_2857	ydhO	Uncharacterized protein ydhO	11.3926	13.0598	5.10362	19.0534	8.6787	11.9477	0.784385	0.560051	0.714	15.223
1708420	1709001	+	193	CDS	LF82_2148	sodB	Superoxide dismutase [Fe]	33.7122	26.9798	3.87944	23.9756	13.018	11.4834	0.384091	0.26631	0.693351	28.8439
1709147	1710316	-	389	CDS	LF82_2858	ydhP	Inner membrane transport protein ydhP	47.1405	39.8231	27.4811	47.2265	36.05	42.4774	0.922046	0.741344	0.804021	47.1835
1710870	1711895	+	341	CDS	LF82_1784	purR	HTH-type transcriptional repressor purR	9.71883	2.45271	0.940471	5.54282	0	3.01203	1.61148	0.258983	0.160711	7.63083
1711892	1712824	-	310	CDS	LF82_2849	ydhB	Uncharacterized HTH-type transcriptional regulator ydhB	39.3683	31.927	22.8494	36.8919	38.4881	24.4891	0.672277	0.62075	0.923354	38.1301
1712937	1714148	+	403	CDS	LF82_2850	ydhC	Inner membrane transport protein ydhC	27.8757	23.2971	11.8368	26.0545	23.0086	24.5165	0.785073	0.674082	0.858623	26.9651
1714439	1715587	+	382	CDS	LF82_0286	cfa	Cyclopropane-fatty-acyl-phospholipid synthase	22.4136	15.3859	1.92469	22.4506	4.84392	9.73657	0.576439	0.259924	0.450912	22.4321
1715627	1716268	-	213	CDS	LF82_1879	ribC	riboflavin synthase alpha chain	0.539935	0.0977531	0.344839	2.2229	0	2.63553	30.4887	1.07873	0.0353814	1.38142
1716483	1717856	+	457	CDS	LF82_1302	mdtK	Multidrug resistance protein mdtK	20.1419	18.6156	9.62552	20.158	13.584	16.8936	0.823584	0.658043	0.799	20.15
1717897	1719153	-	418	CDS	LF82_2859	ydhQ	Uncharacterized protein ydhQ	19.9513	20.6569	18.4195	21.377	15.2406	22.7004	1.14548	0.994958	0.868595	20.6641
1719461	1719537	+	77	RNA	LF82_t2410	valV	Val tRNA	0.809903	0	0	5.08092	0	0	#DIV/0!	0	0	2.94541
1719542	1719618	+	77	RNA	LF82_t2411	valW	Val tRNA	2.42971	1.17304	1.03452	3.81069	0	0	0.881915	0.165778	0.187975	3.1202
1719727	1720032	+	101	CDS	LF82_2860	ydhR	Protein ydhR	9.48743	17.428	5.0248	13.7911	0	8.17551	0.757421	0.567061	0.748673	11.6392
1720158	1721762	+	534	CDS	LF82_2861	ydhS	Uncharacterized protein ydhS	15.0999	15.3489	4.24328	13.8218	5.29548	13.4265	0.855914	0.610953	0.713802	14.4608
1721774	1722586	-	270	CDS	LF82_2862	ydhT	Uncharacterized protein ydhT	22.9364	33.3142	13.0763	41.6635	45.8235	32.6504	0.577812	0.707845	1.22504	32.3
1722590	1723375	-	261	CDS	LF82_2863	ydhU	Protein phsC homolog	29.6495	35.8031	19.6109	38.8801	27.1681	38.6326	0.924922	0.849903	0.918892	34.2648
1723372	1724040	-	222	CDS	LF82_2866	ydhX	Uncharacterized ferredoxin-like protein ydhX	13.0394	17.4782	3.82772	15.8779	13.018	16.5662	0.668733	0.705249	1.0546	14.4586
1724104	1724751	-	215	CDS	LF82_2865	ydhW	Uncharacterized protein ydhW	45.557	38.8568	8.66409	37.6305	55.3267	26.167	0.369822	0.418706	1.13218	41.5938
1724755	1726857	-	700	CDS	LF82_2864	ydhV	Uncharacterized protein ydhV	20.0856	18.5183	9.26928	19.0026	12.4973	19.5581	0.929447	0.737496	0.793479	19.5441
1726878	1727504	-	208	CDS	LF82_2867	ydhy	Uncharacterized ferredoxin-like protein ydhy	11.5786	13.9027	2.75872	19.1946	7.7144	18.4069	0.979115	0.687793	0.702464	15.3866
1727960	1728169	-	69	CDS	LF82_2868	ydhZ	Uncharacterized protein ydhZ	18.7178	25.2855	6.437	40.6473	40.5006	44.5111	0.774452	0.858217	1.10816	29.6825
1728727	1730139	+	470	CDS	LF82_1790	pykF	Pyruvate kinase I	10.9233	2.34607	0.318313	11.6601	1.33518	1.62186	0.527042	0.0859118	0.163008	11.2917
1730450	1730686	+	78	CDS	LF82_1221	lpp	Major outer membrane lipoprotein	4.85942	1.56405	1.37936	2.96387	0	0.502005	1.20288	0.240483	0.199922	3.91164
1730750	1731754	-	334	CDS	LF82_3579	ynhG	Uncharacterized protein ynhG	28.8325	18.9445	7.39681	20.5777	10.4144	24.0209	1.07012	0.635855	0.594188	24.7051
1731903	1732319	-	138	CDS	LF82_2203	sufE	Cysteine desulfuration protein sufE	11.3386	8.60227	3.62081	18.2066	4.33935	13.3031	1.30772	0.572815	0.438027	14.7726
1732332	1733552	-	406	CDS	LF82_2205	sufS	selenocysteine lyase, PLP-dependent	22.8291	21.5546	4.65533	26.7542	19.5271	28.8025	0.814425	0.674781	0.828537	24.7917
1733549	1734820	-	423	CDS	LF82_2202	sufD	Protein sufD	14.2543	9.92054	7.98057	13.5733	5.95111	8.86398	1.0613	0.605318	0.570356	13.9138
1734795	1735541	-	248	CDS	LF82_2201	sufC	ATP-dependent transporter sufC	13.8493	8.79778	4.24153	8.00244	0	10.2409	1.64615	0.662758	0.402611	10.9259
1735551	1737038	-	495	CDS	LF82_2200	sufB	Protein sufB	27.2127	17.7259	6.437	24.3884	12.7288	18.273	0.81137	0.478865	0.590193	25.8006
1737047	1737415	-	122	CDS	LF82_2199	sufA	Protein sufA	18.2807	13.7413	3.8425	9.79891	0	12.0481	1.15641	0.565914	0.48937	14.0398
1737742	1737809	-	68	RNA	LF82_s2062	rydB	-	8.50398	4.10563	22.2421	17.1481	0	22.5902	10.9197	1.74771	0.160051	12.826
1737964	1738233	-	89	CDS	LF82_2873	ydiH	Uncharacterized protein ydiH	66.412	46.5305	18.7938	67.1104	13.018	34.6384	0.897287	0.400173	0.445981	66.7612
1738252	1738662	-	136	CDS	LF82_2874	ydiI	esterase ydiI	37.4028	41.8028	16.1761	30.0236	33.1368	32.3109	0.647014	0.71911	1.11143	33.7132
1738659	1741715	-	1018	CDS	LF82_2875	ydiJ	Uncharacterized protein ydiJ	27.2282	13.5179	7.80815	22.7432	12.3981	19.2913	1.04567	0.542301	0.518617	24.9857
1741929	1743041	+	370	CDS	LF82_2876	ydiK	UPF0118 inner membrane protein ydiK	24.5285	23.0139	9.50772	26.6748	17.3574	25.7457	0.873231	0.688499	0.78845	25.6016
1743227	1743332	+	106	RNA	LF82_s1967	rprA	-	11.6626	7.97665	6.20711	18.7994	20.8289	10.2409	0.571002	0.539952	0.945622	15.231
1743470	1743826	+	118	CDS	LF82_2877	ydiL	Uncharacterized protein ydiL	9.1789	7.82024	2.06904	12.42	5.7858	16.7335	1.38193	0.870532	0.629941	10.7995
1743926	1745140	+	404	CDS	LF82_2878	ydiM	Inner membrane transport protein ydiM	12.9062	11.806	4.40505	16.1442	6.71899	9.5219	0.751791	0.479407	0.637686	14.5252
1745361	1746632	+	423	CDS	LF82_2879	ydiN	Inner membrane transport protein ydiN	12.4725	9.6189	4.96569	14.3959	3.47148	12.2991	1.31889	0.642569	0.487203	13.4342
1746644	1747510	+	288	CDS	LF82_2870	ydiB	Quinate/shikimate dehydrogenase	10.3668	8.44586	6.06917	13.9725	6.94296	11.2449	1.12511	0.711364	0.632263	12.1696
1747541	1748299	+	252	CDS	LF82_0143	aroD	3-dehydroquinate dehydratase	18.8077	1.17304	0.919572	11.5732	0	1.00401	1.63983	0.0633154	0.0386109	15.1905
1748445	1750040	+	531	CDS	LF82_2872	ydiF	Uncharacterized protein ydiF	11.1333	7.69909	2.76843	8.37278	2.93364	7.25433	0.942633	0.513827	0.545098	9.75304
1750054	1751205	+	383	CDS	LF82_2880	ydiO	Uncharacterized protein ydiO	34.0609	39.1012	14.943	41.353	17.3574	31.459	0.821877	0.615298	0.74865	37.707
1751248	1752159	-	303	CDS	LF82_2881	ydiP	Uncharacterized HTH-type transcriptional regulator	15.3055	11.2037	3.08244	14.1021	11.6897	11.1261	0.620639	0.483157	0.778484	14.7038
1752475	1753239	+	254	CDS	LF82_2882	ydiQ	electron transfer flavoprotein subunit ydiQ	40.4951	52.8557	35.7822	41.6934	42.883	37.5618	0.766085	0.892387	1.16487	41.0943
1753259	1754197	+	312	CDS	LF82_2883	ydiR	electron transfer flavoprotein subunit ydiR	35.4885	40.7364	30.5653	42.7259	33.1368	30.1203	0.821484	0.775889	0.944497	39.1072
1754252	1755541	+	429	CDS	LF82_2884	ydiS	electron transfer flavoprotein-quinone	14.0721	15.2495	9.24601	18.6565	26.0361	17.4133	0.64573	0.814558	1.26145	16.3643
1755538	1755831	+	97	CDS	LF82_2885	ydiT	Ferredoxin-like protein ydiT	22.1913	19.9416	3.72427	21.3399	10.4144	33.1323	1.21414	0.846671	0.697341	21.7656
1755834	1757534	+	566	CDS	LF82_0620	fadK	Short-chain-fatty-acid--CoA ligase	25.7723	21.785	6.57658	25.949	23.2465	25.2795	0.707419	0.61592	0.870657	25.8606
1757591	1759969	-	792	CDS	LF82_1709	pps	Phosphoenolpyruvate synthase	17.4939	5.58365	1.61385	12.1942	2.08289	10.7228	1.60916	0.415543	0.258236	14.844
1760302	1761135	+	277	CDS	LF82_2869	ydiA	UPF0085 protein ydiA	17.4269	12.9439	3.5673	15.1551	14.3647	12.0481	0.571814	0.479265	0.838149	16.291
1761292	1762338	+	348	CDS	LF82_0147	aroH	Phospho-2-dehydro-3-deoxyheptonate aldolase	15.9423	11.5452	7.35053	19.9894	9.59224	9.19462	0.782743	0.460461	0.588266	17.9658
1762470	1762661	+	63	CDS	LF82_2871	ydiE	Uncharacterized protein ydiE	21.7054	19.2378	4.96569	14.7347	0	10.8433	0.821767	0.433836	0.52793	18.22
1762665	1764101	-	478	CDS	LF82_2886	ydiU	UPF0061 protein ydiU	27.499	17.5137	9.52719	21.6234	20.5867	18.9828	0.748286	0.580386	0.77562	24.5612
1764164	1764877	-	237	CDS	LF82_2887	ydiV	Uncharacterized protein ydiV	7.37438	3.14868	0.707828	7.75508	1.37032	2.77424	0.77054	0.230151	0.298689	7.56473
1765124	1765588	-	154	CDS	LF82_1500	nlpC	lipoprotein nlpC	20.6837	9.02336	2.70566	21.887	8.0111	3.70712	0.376459	0.150638	0.400145	21.2853
1765666	1766415	-	249	CDS	LF82_0250	btuD	Vitamin B12 import ATP-binding protein btuD	8.90893	19.1596	6.72437	15.2428	17.3574	8.78509	0.424719	0.642169	1.51199	12.0758
1766415	1766966	-	183	CDS	LF82_0251	btuE	Vitamin B12 transport periplasmic protein btuE	18.1778	10.5573	3.90818	13.6902	2.8929	5.85673	0.726003	0.306417	0.42206	15.934
1767028	1768008	-	326	CDS	LF82_0249	btuC	Vitamin B12 import system permease protein btuC	25.2297	25.8779	9.40471	25.6355	29.9809	15.8816	0.452683	0.497124	1.09817	25.4326
1768109	1768408	-	99	CDS	LF82_1094	ihfA	Integration host factor subunit alpha	1.82228	0.586518	1.03452	12.3847	0	0.753008	3.04769	0.12582	0.0412837	7.10351
1768413	1770800	-	795	CDS	LF82_1639	phet	Phenylalanyl-tRNA synthetase beta chain	0.492984	0.30601	0.359832	0.994092	0	1.57149	6.31133	1.29874	0.205779	0.743538
1770815	1771798	-	327	CDS	LF82_1638	phes	Phenylalanyl-tRNA synthetase alpha chain	1.34984	1.36854	3.18976	1.37608	0	1.12951	3.15611	1.58452	0.502048	1.36296
1772249	1772605	-	118	CDS	LF82_1942	rplT	50S ribosomal protein L20	0.694202	0.335153	0.295577	0.181461	0	1.50602	5.37543	2.0574	0.382742	0.437832
1772658	1772855	-	65	CDS	LF82_1956	rpmI	50S ribosomal protein L35	0.231401	0	0	1.08877	0	0.43029	#DIV/0!	0.325936	0	0.660084
1772952	1773386	-	144	CDS	LF82_1116	infC	Translation initiation factor IF-3	0.381131	0.138004	0.243416	2.83934	0	0.708713	6.89927	0.295649	0.0428523	1.61023
1773498	1775426	-	642	CDS	LF82_2262	thrS	Threonyl-tRNA synthetase	1.13893	0.586518	2.84493	1.4687	0	1.60014	7.57873	1.70464	0.224924	1.30381
1777153	1777260	+	35	CDS	LF82_3583	yniD	Uncharacterized protein yniD	12.9584	23.4607	10.3452	35.0583	0	39.1564	2.10998	1.03092	0.488595	24.0084
1777313	1778071	-	252	CDS	LF82_2888	ydiY	Uncharacterized protein ydiY	14.4163	17.9866	5.31053	18.8841	15.6217	18.273	0.701719	0.708206	1.00925	16.6502
1778355	1779287	+	310	CDS	LF82_1620	pfkB	6-phosphofructokinase isozyme 2	26.8888	18.534	5.68985	30.3585	20.8289	36.8974	1.08191	0.743918	0.687594	28.6236
1779388	1779678	+	96	CDS	LF82_2889	ydiZ	Uncharacterized protein ydiZ	30.6413	23.6562	10.8624	36.4132	8.6787	40.4114	1.58571	0.764659	0.482218	33.5273
1779784	1780644	+	286	CDS	LF82_3580	yniA	Uncharacterized protein yniA	13.5254	12.7861	2.5863	9.14565	23.4325	14.3071	0.46643	0.745156	1.59757	11.3355
1780685	1781221	-	178	CDS	LF82_3581	yniB	Uncharacterized protein yniB	27.421	21.9525	9.16288	28.6709	3.71944	23.4508	1.2704	0.581433	0.457677	28.0459
1781368	1782036	+	222	CDS	LF82_3582	yniC	Phosphatase yniC	31.4806	36.6191	12.6841	44.4028	52.0722	38.1087	0.572692	0.669354	1.16878	37.9417
1782188	1782790	+	200	CDS	LF82_2899	ydjM	Inner membrane protein ydjM	31.4433	22.7707	5.59857	26.1518	15.3153	18.0722	0.621507	0.410986	0.661273	28.7975
1782923	1784314	+	463	CDS	LF82_2900	ydjN	Uncharacterized symporter ydjN	21.3067	16.4225	6.41932	18.8254	34.7148	10.9669	0.339991	0.433224	1.27422	20.0661
1784361	1784603	-	80	CDS	LF82_0285	cedA	Cell division activator cedA	66.8748	73.3986	30.1488	87.4644	37.1944	76.5916	0.965165	0.691597	0.716558	77.1696
1784807	1787068	+	753	CDS	LF82_1136	katE	Catalase HPII	17.7005	15.3005	5.21757	13.9909	10.5654	13.7506	0.733328	0.598526	0.816178	15.8457
1787115	1787873	-	252	CDS	LF82_0294	chbG	UPF0249 protein chbG	44.8392	38.2837	10.3452	43.5342	37.8707	38.8826	0.646421	0.557043	0.861734	44.1867
1787886	1789238	-	450	CDS	LF82_0293	chbF	6-phospho-beta-glucosidase	13.7041	10.0546	3.34987	12.7829	7.43888	11.0919	0.825553	0.545241	0.660455	13.2435
1789342	1790184	-	280	CDS	LF82_0295	chbR	HTH-type transcriptional regulator chbR	5.8313	5.3699	1.88512	4.91155	1.15716	3.61444	0.842578	0.511927	0.607572	5.37143
1790192	1790542	-	116	CDS	LF82_0290	chbA	N,N'-diacetylchitobiose-specific phosphotransferase	28.9251	30.1638	6.50269	18.1461	29.7555	18.5025	0.417314	0.53122	1.27295	23.5356
1790593	1791951	-	452	CDS	LF82_0292	chbC	N,N'-diacetylchitobiose permease IIC component	14.1412	11.0973	4.2366	10.3231	4.95925	10.3748	0.909994	0.597253	0.656326	12.2321
1792036	1792356	-	106	CDS	LF82_0291	chbB	N,N'-diacetylchitobiose-specific phosphotransferase	25.7923	17.1444	6.68458	27.945	4.00555	19.9257	1.25818	0.495193	0.39358	26.8687
1792656	1792994	-	112	CDS	LF82_1578	osmE	Osmotically-inducible lipoprotein E	22.0543	22.1975	12.8917	24.8183	28.0389	16.9137	0.593304	0.635881	1.07176	23.4363
1793196	1794023	+	275	CDS	LF82_1436	nadE	NH(3)-dependent Nad(+) synthetase	0.506189	0.733148	0.517259	2.14351	0	1.41189	2.63132	0.728063	0.276691	1.32485
1794253	1795140	+	295	CDS	LF82_0303	cho	excinuclease cho	19.9583	19.774	17.5868	19.4164	5.57916	16.8889	1.35982	0.875581	0.643896	19.6873
1795100	1795675	-	191	CDS	LF82_2415	ves	Uncharacterized protein ydjR	19.0327	27.1265	7.24163	22.7053	26.0361	15.6249	0.430125	0.547858	1.27372	20.869
1795878	1796363	-	161	CDS	LF82_2168	spy	Spheroplast protein Y	10.3263	8.21126	7.24163	15.8779	19.5271	4.14154	0.410377	0.434404	1.05855	13.1021
1796693	1797661	-	322	CDS	LF82_0184	astE	Succinylglutamate desuccinylase	16.9694	1.78748	1.28083	27.945	0	1.29087	1.43873	0.0572578	0.0397976	22.4572
1797654	1798997	-	447	CDS	LF82_0181	astB	N-succinylarginine dihydrolase	9.16347	2.27904	5.3795	10.8151	0	7.22887	5.53231	0.631095	0.114074	9.98928
1798994	1800472	-	492	CDS	LF82_0183	astD	N-succinylglutamate 5-semialdehyde dehydrogenase	12.0136	1.23821	2.29893	8.82104	1.44645	5.77306	3.00671	0.387432	0.128856	10.4173
1800469	1801503	-	344	CDS	LF82_0180	astA	Arginine N-succinyltransferase	33.6688	1.50819	1.10841	16.3315	0	9.03609	6.72628	0.202889	0.0301636	25.0002
1801500	1802720	-	406	CDS	LF82_0182	astC	Succinylornithine transaminase	35.0164	2.82909	4.19893	31.3074	1.53153	23.1218	6.26532	0.411929	0.0657475	33.1619
1803166	1803972	+	268	CDS	LF82_2452	xthA	exodeoxyribonuclease III	11.6986	11.7304	1.26441	6.49228	0	8.70142	0.849576	0.547848	0.644849	9.09544
1804139	1804849	+	236	CDS	LF82_2901	ydjX	UPF0043 membrane protein ydjX	30.3074	28.0294	10.7263	24.6692	16.4438	24.6511	0.795476	0.6435	0.808949	27.4883
1804839	1805531	+	230	CDS	LF82_2902	ydjY	Uncharacterized protein ydjY	18.4805	13.4366	8.27615	17.6677	7.10075	13.9649	1.08295	0.615273	0.568143	18.0741
1805545	1806252	+	235	CDS	LF82_2903	ydjZ	UPF0043 inner membrane protein ydjZ	28.1705	19.3806	4.49791	25.8464	15.8481	22.9176	0.778217	0.507536	0.652178	27.0085
1806252	1806800	+	182	CDS	LF82_3584	ynjA	Uncharacterized protein ynjA	13.4984	4.22293	13.6556	8.63756	6.94296	9.2369	2.05022	1.03418	0.504424	11.068
1806810	1807976	+	388	CDS	LF82_3585	ynjB	Protein ynjB	11.8413	10.6787	4.92288	12.2643	7.18237	14.3331	1.0781	0.798818	0.74095	12.0528
1807994	1809484	+	496	CDS	LF82_3586	ynjC	Inner membrane ABC transporter permease protein ynjC	20.9329	18.1069	6.31321	16.2198	16.0222	15.2146	0.630777	0.579442	0.918616	18.5764
1809484	1810137	+	217	CDS	LF82_3587	ynjD	Uncharacterized ABC transporter ATP-binding protein	23.5884	18.0354	7.62957	25.087	42.3086	24.2845	0.528868	0.65565	1.23972	24.3377
1810204	1811511	+	435	CDS	LF82_3588	ynjE	thiosulfate sulfurtransferase ynjE	24.6807	27.8442	11.3797	25.8057	39.7393	23.0658	0.509674	0.682273	1.33865	25.2432
1811520	1812140	-	206	CDS	LF82_3589	ynjF	Inner membrane protein ynjF	5.28568	5.30953	3.48469	4.14496	2.74064	2.06086	0.688874	0.588036	0.853619	4.71532
1812227	1812634	+	135	CDS	LF82_1533	nudG	CTP pyrophosphohydrolase	12.756	16.1293	7.75889	20.3237	13.018	7.90658	0.537459	0.473568	0.881125	16.5398
1812600	1812872	-	90	CDS	LF82_3590	ynjH	Uncharacterized protein ynjH	16.6609	13.071	7.24163	18.3276	3.71944	10.327	1.04635	0.502126	0.479885	17.4942
1813108	1814451	+	447	CDS	LF82_0823	gdhA	NadP-specific glutamate dehydrogenase	6.05045	18.2166	5.05088	9.41464	21.4415	10.1878	0.384251	0.985357	2.56436	7.73254
1814528	1816483	-	651	CDS	LF82_2283	topB	DNA topoisomerase 3	29.1902	23.4119	19.311	29.1623	29.2906	22.7157	0.797434	0.720221	0.903173	29.1763
1816488	1817531	-	347	CDS	LF82_2113	selD	selenophosphate synthase	16.1381	9.03673	6.59027	11.2909	1.9286	11.3788	1.63872	0.655112	0.399771	13.7145
1817648	1818199	-	183	CDS	LF82_2890	ydjA	Protein ydjA	5.15393	9.81085	3.94998	20.0927	4.73383	11.7743	1.0811	0.622827	0.576104	12.6233
1818360	1820216	+	618	CDS	LF82_2166	sppA	Protease 4	17.4195	15.0379	2.71349	18.4912	8.53642	9.52987	0.51935	0.340939	0.656471	17.9554
1820383	1821399	+	338	CDS	LF82_0093	ansA	L-asparaginase 1	32.0259	93.5748	121.837	28.8886	16.3655	20.1376	1.29138	2.33071	1.80483	30.4573
1821392	1822051	+	219	CDS	LF82_1676	pncA	Pyrazinamidase/nicotinamidase	28.0766	25.1225	10.9487	30.5914	32.5451	27.7358	0.670817	0.659379	0.982949	29.334
1822144	1823571	-	475	CDS	LF82_2891	ydjE	Inner membrane metabolite transport protein ydjE	7.34987	5.45462	2.87079	6.57344	0	5.57226	1.54787	0.606397	0.391762	6.96165
1823620	1824378	-	252	CDS	LF82_2892	ydjF	Uncharacterized HTH-type transcriptional regulator	4.49365	4.84351	0.800917	5.90042	0	3.30352	0.84741	0.394882	0.465987	5.19704
1824515	1825495	-	326	CDS	LF82_2893	ydjG	Uncharacterized oxidoreductase ydjG	38.0062	32.1012	20.438	39.0983	22.861	32.2508	0.958639	0.683344	0.712827	38.5522
1825505	1826452	-	315	CDS	LF82_2894	ydjH	Uncharacterized sugar kinase ydjH	5.71195	5.61823	1.85124	7.48767	1.37032	4.51805	0.911389	0.482536	0.529451	6.59981
1826457	1827293	-	278	CDS	LF82_2895	ydjI	Uncharacterized protein ydjI	4.80542	7.89845	2.34491	8.12947	1.73574	9.6385	1.24384	0.926441	0.744822	6.46744
1827314	1828357	-	347	CDS	LF82_2896	ydjJ	Uncharacterized zinc-type alcohol dehydrogenase-like	16.5483	12.4278	7.94063	18.7445	5.62942	13.432	1.1836	0.605582	0.511643	17.6464
1828374	1829753	-	459	CDS	LF82_2897	ydjK	metabolite transport protein ydjK	15.4876	16.5872	20.7267	22.8641	21.0116	19.0762	1.05862	1.03784	0.980366	19.1759
1829780	1830856	-	358	CDS	LF82_2898	ydjL	Uncharacterized zinc-type alcohol dehydrogenase-like	15.5981	28.4136	50.2699	18.5359	19.286	19.0762	1.45381	2.03158	1.39742	17.067
1831226	1831498	-	90	CDS	LF82_2904	yeac	Uncharacterized protein yeac	27.7681	20.7795	16.2567	39.9215	0	12.0481	1.36215	0.418157	0.306982	33.8448
1831540	1831953	-	137	CDS	LF82_1402	msrB	Peptide methionine sulfoxide reductase msrB	18.9393	18.9491	32.3088	19.9328	16.0222	41.705	2.11642	1.90404	0.89965	19.436
1832295	1833290	+	331	CDS	LF82_0801	gapA	glyceraldehyde-3-phosphate dehydrogenase A	0.783777	0.378399	1.20138	1.88486	0	1.16595	6.25616	0.887092	0.141795	1.33432
1833374	1834258	+	294	CDS	LF82_2905	yead	UPF0010 protein yead	27.3053	21.1147	5.0987	22.5012	29.7555	19.0403	0.474522	0.484656	1.02136	24.9032
1834309	1835163	-	284	CDS	LF82_2906	yeae	Uncharacterized protein yeae	42.4187	34.7512	6.59505	39.3771	27.6633	30.7792	0.598807	0.456922	0.763054	40.8979
1835253	1835999	-	248	CDS	LF82_1353	mipA	MltA-interacting protein	32.2256	23.5225	5.77152	27.6776	16.4438	6.10333	0.297121	0.198234	0.667181	29.9516
1836435	1838369	+	644	CDS	LF82_2907	yeaG	Uncharacterized protein yeaG	19.7946	15.3887	3.68218	17.3526	23.8296	14.7538	0.470088	0.496297	1.05575	18.5736
1838482	1839765	+	427	CDS	LF82_2908	yeaH	UPF0229 protein yeaH	26.9698	17.5956	5.48295	27.945	11.7162	21.3854	0.91664	0.489274	0.533768	27.4574
1839912	1841387	+	491	CDS	LF82_2909	yeaI	Inner membrane protein yeaI	4.29346	3.16579	0.997126	4.65241	0.627376	4.89909	1.55443	0.659099	0.424013	4.47293
1841568	1843058	+	496	CDS	LF82_2910	yeaJ	Uncharacterized protein yeaJ	16.1244	13.1878	4.51426	14.242	9.46767	11.4548	0.704868	0.525881	0.74607	15.1832
1843101	1843604	+	167	CDS	LF82_2911	yeaK	Uncharacterized protein yeaK	34.0159	31.8186	9.18135	19.8473	16.2726	22.9667	0.668482	0.596847	0.892838	26.9316
1843605	1843757	-	50	CDS	LF82_772	-	-	60.7427	53.5687	24.1388	53.773	8.6787	35.1404	0.952315	0.51765	0.54357	57.2579
1843879	1844325	+	148	CDS	LF82_2912	yeal	Uncharacterized protein yeal	9.42432	7.89134	4.13807	3.23331	4.73383	10.9528	1.1953	1.19224	0.997436	6.32882
1844282	1845103	-	273	CDS	LF82_2913	yeaM	Uncharacterized HTH-type transcriptional regulator	26.3586	26.1267	8.27615	40.9938	47.3383	37.9242	0.628875	0.68595	1.09076	33.6762
1845200	1846381	+	393	CDS	LF82_2914	yeaN	Inner membrane transport protein yeaN	23.6492	21.6425	7.65544	26.2302	27.3379	20.6324	0.577534	0.567125	0.981977	24.9397
1846415	1846783	+	122	CDS	LF82_2915	yeaO	Uncharacterized protein yeaO	19.4377	10.427	3.2185	25.9691	28.929	20.4149	0.600503	0.520481	0.866742	22.7034
1846805	1847059	-	84	CDS	LF82_3596	yoaF	Uncharacterized protein yoaF	6.47922	4.10563	0	8.25649	13.018	12.8011	0.747569	0.868715	1.16205	7.36786
1847242	1848267	+	341	CDS	LF82_2916	yeaP	Uncharacterized protein yeaP	23.639	30.4256	20.8197	34.9313	19.5271	22.5902	0.86902	0.741159	0.852867	29.2852
1848535	1848783	-	82	CDS	LF82_2917	yeaQ	UPF0410 protein yeaQ	2.69968	3.64945	0.459786	4.51637	0	2.34269	0.767918	0.388367	0.505741	3.60802
1848931	1849113	-	60	CDS	LF82_3597	yoaG	Protein yoaG	28.6937	43.2348	5.0248	37.744	22.3166	33.9929	0.595223	0.587283	0.986661	33.2188
1849117	1849476	-	119	CDS	LF82_2918	yeaR	Uncharacterized protein yeaR	12.0862	19.6709	6.36627	17.1969	8.0111	25.9498	1.1674	1.10357	0.945321	14.6416
1849649	1850287	-	212	CDS	LF82_1182	leuE	Uncharacterized membrane protein yeaS	7.47969	4.62314	1.52135	5.67867	3.06307	6.46701	1.03931	0.607094	0.584132	6.57918
1850414	1850746	-	110	CDS	LF82_289	-	hypothetical protein	6.47922	8.99328	3.96565	10.5852	4.33935	9.2871	0.994009	0.776629	0.78131	8.53223
1850830	1851945	-	371	CDS	LF82_1908	rnd	ribonuclease D	10.2395	10.6411	2.36461	21.4124	14.8778	18.5025	0.817712	0.659268	0.806235	15.826
1852027	1853745	-	572	CDS	LF82_0615	fadD	Long-chain-fatty-acid--CoA ligase	20.8223	15.59	10.4453	20.5285	20.157	14.2343	0.690396	0.596833	0.86448	20.6754
1853917	1854498	-	193	CDS	LF82_2919	yeaY	Uncharacterized lipoprotein yeaY	16.7096	16.299	6.09821	10.2955	2.74064	12.2067	0.961406	0.67783	0.70504	13.5026
1854538	1855233	-	231	CDS	LF82_2920	yeaZ	M22 peptidase homolog yeaZ	1.04811	0.138004	0.121708	0.896632	0	0.885892	7.30122	0.518115	0.0709628	0.972371
1855291	1857201	-	636	CDS	LF82_3591	yoaA	ATP-dependent helicase yoaA	13.884	13.0231	4.89813	13.6355	19.1286	14.4455	0.601636	0.702903	1.16832	13.7598
1857333	1857677	+	114	CDS	LF82_3592	yoaB	UPF0076 protein yoaB	14.0383	27.7619	13.4487	25.828	26.0361	37.6504	0.949834	1.28176	1.34946	19.9332
1858039	1858419	+	126	CDS	LF82_3593	yoac	Uncharacterized protein yoac	18.2441	13.4591	6.31601	22.3293	2.74064	19.3404	1.58376	0.632346	0.399269	20.2867
1858518	1858697	-	59	CDS	LF82_3598	yoaH	UPF0181 protein yoaH	4.85942	28.1529	0	2.54046	0	12.0481	0.427954	1.62815	3.80451	3.69994
1858771	1860132	+	453	CDS	LF82_1587	pabB	Para-aminobenzoate synthase component 1	10.1148	12.6688	4.78177	12.4765	9.25728	11.178	0.727889	0.706457	0.970556	11.2956
1860136	1860714	+	192	CDS	LF82_1538	nudL	Uncharacterized nudix hydrolase yeaB	18.3848	23.6953	8.5865	18.1643	23.4325	20.783	0.623189	0.803564	1.28944	18.2745
1860898	1862262	+	454	CDS	LF82_2094	sdaA	L-serine dehydratase 1	19.5329	16.5605	5.31458	24.0596	21.4415	15.4736	0.547028	0.476874	0.871754	21.7963
1862393	1863991	+	532	CDS	LF82_3594	yoad	Uncharacterized protein yoad	23.1051	18.503	23.6182	20.084	23.5799	22.6186	1.09871	1.07057	0.974385	21.5946
1863995	1865551	-	518	CDS	LF82_3595	yoae	UPF0053 inner membrane protein yoae	29.3754	15.408	5.59199	22.2462	35.1839	17.2581	0.451656	0.442647	0.980054	25.8108
1866014	1866985	+	323	CDS	LF82_1271	manX	PTS system mannose-specific EIIAB component	38.6884	285.048	12.8917	43.9695	1165.62	91.1719	0.0717351	1.25897	17.5502	41.3289
1867048	1867848	+	266	CDS	LF82_1272	manY	Mannose permease IIC component	18.4178	170.394	4.90438	14.7723	854.369	35.9213	0.0398391	1.23006	30.8756	16.595
1867852	1868712	+	286	CDS	LF82_1273	manZ	Mannose permease IID component	9.56698	130.28	7.24163	20.5618	445.868	30.1203	0.0648478	1.24007	19.1228	15.0644
1868767	1869225	+	152	CDS	LF82_3601	yobD	UPF0266 membrane protein yobD	10.6717	18.9066	2.19074	21.5192	18.3784	17.5407	0.529205	0.612951	1.15825	16.0954
1869654	1870220	+	188	CDS	LF82_2928	yebN	UPF0059 membrane protein yebN	17.8179	12.6327	1.90988	23.6458	8.0111	14.5968	0.799593	0.398099	0.497877	20.7318
1870217	1871026	-	269	CDS	LF82_2006	rrmA	ribosomal RNA large subunit methyltransferase A	43.4455	41.559	17.8085	55.4364	26.0361	46.1486	0.94618	0.646803	0.683594	49.441
1871192	1871401	-	69	CDS	LF82_0372	cspC	Cold shock-like protein cspC	9.71883	29.4935	0.88673	17.4203	37.1944	6.88464	0.116533	0.286353	2.45726	13.5696
1871414	1871557	-	47	CDS	LF82_3602	yobF	Uncharacterized protein yobF	72.0813	43.9889	12.1556	54.6199	13.018	32.7558	0.787824	0.354467	0.449932	63.3506
1872227	1872514	-	95	CDS	LF82_2929	yebO	Uncharacterized protein yebO	33.3217	9.71945	5.32038	11.2506	7.43888	3.01203	0.485619	0.186941	0.384955	22.2862
1872589	1872732	-	47	CDS	LF82_1341	mgrB	Uncharacterized protein yobG	32.3961	4.69215	2.06904	34.2962	0	21.0842	4.93447	0.347165	0.0703552	33.3461
1872891	1873130	+	79	CDS	LF82_3603	yobH	Uncharacterized protein yobH	31.7482	33.0014	4.13807	25.7433	10.4144	20.4818	0.567071	0.428235	0.75517	28.7457
1873274	1874065	-	263	CDS	LF82_1143	kdgR	Transcriptional regulator kdgR	23.4592	15.0472	4.56615	37.9317	26.9339	16.9297	0.512036	0.350147	0.683833	30.6955
1874131	1875615	+	494	CDS	LF82_2930	yebQ	Uncharacterized transporter yebQ	16.603	14.1742	4.13807	15.9837	14.1029	15.4994	0.694467	0.602622	0.867748	16.2934
1875723	1876100	-	125	CDS	LF82_290	-	Transposase	27.8777	23.8312	6.96939	32.4911	10.9626	24.0962	0.892852	0.514597	0.576353	30.1844
1876138	1876326	-	62	CDS	LF82_773	-	-	15.3882	5.86518	2.5863	3.81069	0	0	0.440957	0.134711	0.305497	9.59942
1876372	1877253	-	293	CDS	LF82_1044	htpX	protease htpX	28.8865	27.3709	1.4943	23.9932	34.7148	17.2355	0.301677	0.354196	1.17409	26.4399
1877445	1879493	-	682	CDS	LF82_1713	prc	Tail-specific protease	26.4838	2.85439	0.896583	14.3536	1.73574	1.35541	0.490617	0.0551454	0.1124	20.4187
1879513	1880211	-	232	CDS	LF82_1733	proQ	ProP effector	7.80452	178.941	0.752377	8.08328	198.821	0.547642	0.00344137	0.081825	23.7769	7.9439
1880308	1880859	-	183	CDS	LF82_2931	yebR	UPF0067 protein yebR	24.5401	34.9565	10.1383	38.996	26.0361	41.4154	0.845246	0.811408	0.959968	31.768
1880935	1882218	+	427	CDS	LF82_2932	yebS	Inner membrane protein yebS	23.8298	49.3578	48.4632	20.9099	15.0208	21.8951	1.09288	1.57261	1.43896	22.3699
1882187	1884820	+	877	CDS	LF82_2933	yebT	Uncharacterized protein yebT	23.0372	21.3174	12.3631	16.8109	18.6431	18.2209	0.765357	0.767515	1.00282	19.9241
1884894	1886339	+	481	CDS	LF82_2026	rsmF	ribosomal RNA small subunit methyltransferase F	12.6808	14.1435	1.537	15.2428	8.92666	9.03609	0.458302	0.378645	0.82619	13.9618
1886457	1886693	+	78	CDS	LF82_2934	yebV	Uncharacterized protein yebV	41.629	39.8832	10.759	43.9499	57.2794	40.6624	0.52923	0.600865	1.13536	42.7895
1886714	1886989	+	91	CDS	LF82_2935	yebW	Uncharacterized protein yebW	22.4073	22.0922	7.58647	33.6611	4.33935	22.8412	1.15119	0.542689	0.471416	28.0342
1886990	1887646	-	218	CDS	LF82_1701	pphA	Serine/threonine-protein phosphatase 1	30.5333	33.7835	16.5523	38.996	46.865	40.2106	0.703832	0.816388	1.15992	34.7647
1887743	1887991	+	249	RNA	LF82_s2064	ryeA	-	15.1182	15.9012	6.89679	26.8159	5.7858	18.0722	1.15134	0.595433	0.517167	20.9671
1887841	1887961	-	121	RNA	LF82_s2065	ryeB	-	26.7268	25.8068	13.966	50.8092	0	36.8974	1.97093	0.655997	0.332837	38.768
1888041	1888382	-	113	CDS	LF82_2936	yebY	Uncharacterized protein yebY	17.9528	22.2877	8.27615	17.7832	8.6787	22.3392	0.988665	0.856708	0.866531	17.868
1888395	1889267	-	290	CDS	LF82_2937	yebZ	Inner membrane protein yebZ	16.7871	17.8088	8.08805	23.9034	16.5684	12.5958	0.601672	0.508321	0.844848	20.3452
1889271	1889645	-	124	CDS	LF82_3599	yobA	Protein yobA	24.9913	6.36791	2.66019	32.663	7.43888	13.7693	1.18996	0.284965	0.239475	28.8272
1889784	1890014	+	76	CDS	LF82_1029	holE	DNA polymerase III theta subunit	16.468	19.5506	10.3452	6.77456	8.6787	22.5902	1.16671	1.41703	1.21455	11.6213
1890116	1890772	+	218	CDS	LF82_3600	yobB	Uncharacterized protein yobB	31.7993	27.0416	14.8099	34.0956	21.9251	32.6568	0.969367	0.720339	0.743102	32.9475
1890795	1891457	+	220	CDS	LF82_0601	exoX	exodeoxyribonuclease 10	61.6999	56.6257	17.869	39.839	56.806	49.8354	0.596874	0.666783	1.11713	50.7694
1891454	1893514	-	686	CDS	LF82_1766	ptrB	Protease 2	33.1634	26.4242	9.74625	27.8113	26.0361	29.0899	0.740296	0.636922	0.860361	30.4874
1893723	1894382	-	219	CDS	LF82_2924	yebE	Inner membrane protein yebE	17.9798	11.4958	8.3796	8.00244	13.018	7.98188	0.66744	0.629717	0.943482	12.9911
1894709	1895065	-	118	CDS	LF82_2925	yebF	Protein yebF	16.8055	9.38429	3.10356	15.5603	0	6.40057	1.01277	0.293647	0.289945	16.1829
1895132	1895422	-	96	CDS	LF82_2926	yebG	Uncharacterized protein yebG	23.8921	15.5427	10.3452	50.8092	0	30.1203	2.6035	0.541697	0.208065	37.3506
1895556	1896734	+	392	CDS	LF82_1785	purT	Phosphoribosylglycinamide formyltransferase 2	43.6807	41.2127	12.966	31.3323	39.922	30.7227	0.538471	0.582414	1.08161	37.5065
1896790	1897431	-	213	CDS	LF82_0546	eda	KHG/KDPG aldolase	7.18789	4.39889	5.43122	10.0031	6.50902	8.09483	1.24002	0.786813	0.634515	8.59547
1897468	1899279	-	603	CDS	LF82_0547	edd	Phosphogluconate dehydratase	14.3206	13.8098	6.11306	15.8779	18.9353	19.1675	0.772038	0.837148	1.08433	15.0992
1899514	1900989	-	491	CDS	LF82_3733	zwf	glucose-6-phosphate 1-dehydrogenase	6.43769	5.11324	5.03996	4.62494	2.67037	1.08124	0.786423	0.553323	0.703595	5.53131
1901327	1902196	+	289	CDS	LF82_2927	yebK	HTH-type transcriptional regulator hexR	48.0788	25.0603	12.9785	20.5546	21.3023	12.8696	0.557521	0.376611	0.675511	34.3167
1902309	1903751	+	480	CDS	LF82_1789	pykA	Pyruvate kinase II	30.1183	15.9093	15.4531	18.4183	9.76353	10.1656	0.997892	0.527823	0.528938	24.2683
1903883	1904854	-	323	CDS	LF82_1231	lpxM	Lipid A biosynthesis	19.1785	1.87686	1.57247	15.2428	4.16577	1.32529	0.479553	0.0841853	0.17555	17.2106
1904973	1906295	-	440	CDS	LF82_2921	yebA	Uncharacterized metalloprotease yebA	34.6804	25.3256	15.3321	31.5277	17.3574	12.5887	0.654145	0.421713	0.644678	33.1041
1906311	1907297	-	328	CDS	LF82_3725	znuA	High-affinity zinc uptake system protein znuA	14.7942	17.752	8.55202	14.3959	10.4144	5.92366	0.513934	0.49591	0.964928	14.5951
1907322	1908077	+	251	CDS	LF82_3727	znuC	Zinc import ATP-binding protein znuC	25.7369	20.7671	1.76251	39.6123	19.286	13.9446	0.392157	0.240356	0.612908	32.6746
1908074	1908859	+	261	CDS	LF82_3726	znuB	High-affinity zinc uptake system membrane protein znuB	29.934	15.2026	2.97941	23.7787	18.746	9.99994	0.382324	0.241644	0.632039	26.8563
1909004	1910014	-	336	CDS	LF82_2058	ruvB	Holliday junction ATP-dependent DNA helicase ruvB	1.97976	0.347566	0.842941	2.25819	0	2.78892	10.4494	0.856985	0.0820129	2.11897
1910023	1910634	-	203	CDS	LF82_2057	ruvA	Holliday junction ATP-dependent DNA helicase ruvA	0.623002	1.0828	0.47747	0.78168	0	1.39017	1.72482	1.32958	0.770853	0.702341
1910909	1911511	+	200	CDS	LF82_2922	yebB	Uncharacterized protein yebB	6.52831	6.11401	3.2603	5.92774	3.15589	6.9368	1.10002	0.818647	0.744209	6.22802
1911513	1912034	-	173	CDS	LF82_2059	ruvC	Crossover junction endodeoxyribonuclease ruvC	2.38207	0.138004	0.60854	1.49439	0	2.83485	24.9513	0.888284	0.0356007	1.93823
1912069	1912809	-	246	CDS	LF82_2923	yebC	UPF0082 protein yebC	13.3847	15.8051	3.04911	22.8641	16.4438	9.98726	0.404241	0.359636	0.889655	18.1244
1912838	1913281	-	147	CDS	LF82_1529	nudB	dATP pyrophosphohydrolase	21.1925	13.6854	16.3799	22.0173	4.33935	15.5622	1.77212	0.739232	0.417146	21.6049
1913283	1915055	-	590	CDS	LF82_0175	aspS	Aspartyl-tRNA synthetase	1.05639	0.255008	0.449791	1.87773	0	1.30958	6.89927	0.599623	0.0869111	1.46706
1915365	1915931	+	188	CDS	LF82_2940	yecD	Isochorismatase family protein yecD	39.9889	38.7102	30.5183	50.3328	42.3086	57.9816	1.09234	0.979829	0.897002	45.1609
1915928	1916746	+	272	CDS	LF82_2941	yecE	Uncharacterized protein yecE	19.0327	16.4225	9.6555	19.7944	17.3574	22.8412	0.962014	0.83696	0.870008	19.4136
1916799	1917194	+	131	CDS	LF82_2946	yecN	Inner membrane protein yecN	20.5175	21.2711	5.24156	28.7919	27.7718	29.7187	0.712851	0.708998	0.994595	24.6547
1917235	1917978	+	247	CDS	LF82_0324	cmoA	Protein yecO	9.58925	10.5104	1.82075	9.85698	2.08289	8.31321	0.804711	0.521127	0.647596	9.72311
1917975	1918946	+	323	CDS	LF82_0325	cmoB	Uncharacterized protein yecP	15.851	13.6575	1.47788	15.5149	7.43888	4.73319	0.294414	0.19802	0.67259	15.6829
1919111	1921558	-	815	CDS	LF82_2291	torZ	Trimethylamine-N-oxide reductase 2	35.656	31.9066	22.4232	36.6461	35.7996	37.1233	0.879483	0.823579	0.936435	36.151
1921565	1922665	-	366	CDS	LF82_2290	torY	Cytochrome c-type protein torY	12.8112	10.504	4.27914	14.7231	4.73383	12.938	1.1299	0.6253	0.553413	13.7671
1923053	1923799	-	248	CDS	LF82_0392	cutC	Copper homeostasis protein cutC	2.62254	2.01092	0.985256	3.50825	2.47963	1.86459	0.634632	0.464841	0.732458	3.0654
1923813	1924385	-	190	CDS	LF82_2945	yecM	Protein yecM	13.2284	14.663	7.06921	17.5715	0	12.0481	1.30378	0.620694	0.476071	15.4
1924595	1926328	+	577	CDS	LF82_0128	argS	Arginyl-tRNA synthetase	2.36222	0.244383	0.517259	2.54046	0	3.07478	14.6984	0.73267	0.0498468	2.45134
1926381	1926773	-	130	CDS	LF82_0696	flhE	flagellar protein flhE	0.944886	0.391012	0.344839	0.42341	0	1.50602	4.7335	1.35267	0.285766	0.684148
1926773	1928851	-	692	CDS	LF82_0692	flhA	flagellar biosynthesis protein flhA	22.5873	25.8503	10.7283	21.6409	34.7148	37.0368	0.788659	1.07997	1.36938	22.1141
1928844	1929992	-	382	CDS	LF82_0693	flhB	flagellar biosynthetic protein flhB	16.1276	14.4845	12.3243	11.1559	6.79202	22.1319	1.61945	1.26289	0.779828	13.6418
1930201	1930845	-	214	CDS	LF82_0301	cheZ	chemotaxis protein cheZ	105.287	55.6019	51.1052	66.0519	62.4866	71.9875	1.04238	0.718415	0.689209	85.6696
1930856	1931245	-	129	CDS	LF82_0300	cheY	chemotaxis protein cheY	9.71883	8.50452	3.62081	7.62138	6.50902	4.14154	0.517024	0.447651	0.865822	8.6701
1931260	1932309	-	349	CDS	LF82_0297	cheB	chemotaxis response regulator protein-glutamate	34.1359	19.1162	8.73593	25.5928	19.286	26.1043	0.907246	0.583308	0.642943	29.8643
1932312	1933172	-	286	CDS	LF82_0298	cheR	chemotaxis protein methyltransferase	34.9537	21.1147	13.5032	20.9922	10.9626	27.7424	1.28582	0.73724	0.573361	27.973
1933463	1935124	-	553	CDS	LF82_2218	tar	Methyl-accepting chemotaxis protein II	17.6856	24.8971	23.055	16.6426	20.1913	13.2161	0.804443	1.0566	1.31345	17.1641
1935269	1935772	-	167	CDS	LF82_0299	cheW	chemotaxis protein cheW	44.3827	28.9349	7.7244	22.0173	31.2433	33.1323	0.678929	0.615313	0.906299	33.2
1935793	1937757	-	654	CDS	LF82_0296	cheA	chemotaxis protein cheA	14.9742	19.1857	10.759	19.3639	18.5146	14.3908	0.6671	0.732416	1.09791	17.1691
1937762	1938688	-	308	CDS	LF82_1381	motB	chemotaxis protein motB	19.3672	29.4789	11.7845	21.5387	29.4321	30.9061	0.724662	1.04363	1.44016	20.453
1938685	1939572	-	295	CDS	LF82_1380	motA	chemotaxis protein motA	22.9888	22.1072	8.91277	21.4962	26.0361	15.4077	0.505168	0.546712	1.08224	22.2425
1939698	1940276	-	192	CDS	LF82_0694	flhC	flagellar transcriptional activator flhC	26.6255	16.1293	19.9145	16.0366	6.50902	19.5782	1.74451	0.925707	0.53064	21.3311
1940279	1940629	-	116	CDS	LF82_0695	flhD	Transcriptional activator flhD	40.3332	29.7951	32.6908	47.5066	0	43.072	2.54279	0.862512	0.339199	43.9199
1941409	1941837	+	142	CDS	LF82_2389	uspC	Universal stress protein C	13.816	10.7643	4.86832	13.5989	12.2523	11.6938	0.719571	0.604127	0.839565	13.7075
1941844	1943268	-	474	CDS	LF82_1581	otsA	alpha,alpha-trehalose-phosphate synthase [UDP-forming]	18.3915	18.1821	6.55195	20.7471	16.2726	18.2604	0.720147	0.633962	0.880323	19.5693
1943243	1944043	-	266	CDS	LF82_1582	otsB	Trehalose-phosphatase	19.5	17.5053	6.84374	24.1344	22.0305	21.8951	0.726907	0.65863	0.906072	21.8172
1944210	1945196	-	328	CDS	LF82_0112	araH	L-arabinose transport system permease protein araH	19.632	20.3639	8.02786	24.9981	12.4973	16.5059	0.746588	0.549713	0.736301	22.3151
1945211	1946725	-	504	CDS	LF82_0111	araG	Arabinose import ATP-binding protein araG	29.3725	23.6693	14.4373	23.7674	31.2433	24.6317	0.711476	0.735211	1.03336	26.5699
1946795	1947784	-	329	CDS	LF82_0110	araF	L-arabinose-binding periplasmic protein	9.22798	10.0952	5.39204	11.7015	0	6.84553	1.21221	0.584704	0.482345	10.4647
1948581	1949084	+	167	CDS	LF82_0756	ftnB	Ferritin-like protein 2	22.0883	16.2092	3.3857	19.8618	18.9353	13.6911	0.4859	0.407074	0.837772	20.975
1949163	1949414	-	83	CDS	LF82_2944	yecJ	Uncharacterized protein yecJ	6.07427	3.51911	3.62081	4.4458	0	5.27105	2.52674	0.845229	0.334514	5.26004
1949495	1949654	-	160	RNA	LF82_s1133	isrB	-	17.8179	11.7304	8.50604	29.0741	0	39.8257	4.12023	1.0307	0.250157	23.446
1949878	1950201	+	107	CDS	LF82_2947	yecR	Uncharacterized protein yecR	45.7016	28.1529	7.38942	35.385	14.8778	35.9292	1.00669	0.534227	0.530675	40.5433
1950373	1950870	+	165	CDS	LF82_0755	ftnA	Ferritin-1	21.6745	14.7467	26.4048	19.9607	22.3166	19.2196	1.23098	1.09581	0.890192	20.8176
1950908	1951147	-	79	CDS	LF82_2943	yech	Uncharacterized protein yech	77.7507	43.5699	15.9611	90.3677	22.3166	91.2215	1.62678	0.637543	0.391906	84.0592
1951338	1952549	+	403	CDS	LF82_2340	tyrP	Tyrosine-specific transport protein	22.0914	11.4808	2.15708	25.3505	17.7267	15.2524	0.596063	0.366964	0.615647	23.721
1952611	1953276	-	221	CDS	LF82_2938	yecA	Uncharacterized protein yecA	34.8798	24.712	14.8971	42.1716	31.2433	41.3652	1.00549	0.730192	0.726207	38.5257
1953472	1953558	-	87	RNA	LF82_t1192	leuZ	Leu tRNA	0	1.17304	0	0	0	0	0	#DIV/0!	#DIV/0!	0
1953571	1953644	-	74	RNA	LF82_t0424	cysT	Cys tRNA	0	0.586518	0	0.635115	0	0.753008	1.28386	1.18563	0.923484	0.317557
1953698	1953773	-	76	RNA	LF82_t0897	glyW	Gly tRNA	17.8179	2.34607	3.10356	2.54046	0	1.50602	1.9648	0.226422	0.115239	10.1792
1953925	1954473	-	182	CDS	LF82_1635	pgsA	CDP-diacylglycerol--glycerol-3-phosphate 3-phosphatidyltransferase	0.101238	0.439889	0.517259	1.27023	0	0.376504	2.03179	0.651684	0.320743	0.685734
1954530	1956362	-	610	CDS	LF82_2397	uvrC	UvrABC system protein C	29.0169	20.6697	7.8124	26.9376	21.5471	24.4078	0.763208	0.575829	0.754485	27.9772
1956359	1957015	-	218	CDS	LF82_2399	uvrY	Response regulator uvrY	54.8934	106.355	9.6555	34.4373	216.967	42.5031	0.161321	0.583882	3.61939	44.6654
1957474	1957698	+	74	CDS	LF82_2942	yecF	Uncharacterized protein yecF	6.07427	5.86518	14.4833	12.7023	0	24.8493	6.7061	2.09477	0.312367	9.38828
1957766	1958488	-	240	CDS	LF82_2101	sdiA	Regulatory protein sdiA	37.0063	34.5595	6.52542	26.4794	14.0194	34.5225	0.844975	0.64657	0.765194	31.7429
1958718	1959470	-	250	CDS	LF82_2939	yecC	Uncharacterized amino-acid ABC transporter ATP-binding	35.52	24.131	2.80798	18.872	0	11.1875	0.57998	0.257309	0.443651	27.196
1959467	1960135	-	222	CDS	LF82_2948	yecS	Inner membrane amino-acid ABC transporter permease	18.663	27.3369	10.9749	28.9391	33.9601	27.2392	0.623426	0.802782	1.28769	23.8011
1960150	1961136	-	328	CDS	LF82_0454	dcyD	D-cysteine desulfhydrase	21.6465	19.0885	4.9845	23.4415	33.1368	15.4709	0.391675	0.453677	1.1583	22.544
1961241	1962041	-	266	CDS	LF82_0715	fliY	Cystine-binding periplasmic protein	27.6663	23.9299	6.70368	25.2013	20.8289	25.542	0.720432	0.609933	0.846621	26.4338
1962129	1962680	-	183	CDS	LF82_0716	fliZ	Protein fliZ	29.2465	5.60451	5.63238	23.7109	2.8929	5.85673	1.35207	0.21695	0.160457	26.4787
1962726	1963445	-	239	CDS	LF82_0697	fliA	RNA polymerase sigma factor for flagellar operon	34.4385	27.6429	17.4519	27.2823	52.0722	46.3591	0.800488	1.03387	1.29154	30.8604
1963765	1965552	-	595	CDS	LF82_291	-	flagellin	32.0796	44.7372	21.9984	38.5741	52.0722	63.5296	0.883468	1.21052	1.3702	35.3268
1965818	1967224	+	468	CDS	LF82_0698	fliD	flagellar hook-associated protein 2	8.75466	3.68669	0.88673	10.1618	3.71944	5.30691	0.836286	0.32742	0.391517	9.45825
1967249	1967659	+	136	CDS	LF82_0713	fliS	flagellar protein fliS	44.1397	9.97081	3.96565	21.3822	4.33935	3.26303	0.505144	0.110325	0.218403	32.7609
1967659	1968024	+	121	CDS	LF82_0714	fliT	flagellar protein fliT	30.3135	29.4935	2.95577	44.2766	37.1944	44.7502	0.715361	0.639575	0.894059	37.295
1968102	1969589	+	495	CDS	LF82_0091	amyA	Cytoplasmic alpha-amylase	21.9831	27.5664	16.6262	27.9904	27.8958	25.3871	0.757513	0.840712	1.10983	24.9867
1969623	1970039	-	138	CDS	LF82_2950	yedD	Uncharacterized lipoprotein yedD	17.0703	16.603	6.68458	26.1863	16.0222	47.7291	1.66784	1.25793	0.754226	21.6283
1970223	1971428	+	401	CDS	LF82_2951	yedE	UPF0394 inner membrane protein yedE	12.6041	16.1293	8.59943	18.974	14.6453	18.6369	0.885029	0.862507	0.974552	15.7891
1971425	1971658	+	77	CDS	LF82_2952	yedF	UPF0033 protein yedF	10.7987	9.90564	5.05765	8.46819	23.1432	16.0642	0.639109	1.09627	1.71532	9.63345
1972941	1974023	+	360	CDS	LF82_1504	nmpC	Outer membrane porin protein nmpC	50.034	39.7268	8.91985	51.8818	50.915	39.2233	0.531136	0.472382	0.88938	50.9579
1974525	1975322	-	265	CDS	LF82_2575	ybcM	Uncharacterized HTH-type transcriptional regulator ybcM	3.39842	1.61005	1.90676	4.33372	0	5.66971	4.70573	0.979867	0.208228	3.86607
1975332	1975883	-	183	CDS	LF82_2574	ybcL	UPF0098 protein ybcL	12.5359	10.3023	3.68828	11.5977	9.05603	9.55992	0.684366	0.548952	0.802132	12.0668
1976052	1976405	-	117	CDS	LF82_0557	emrE	Multidrug transporter emrE	46.459	29.6458	9.7809	33.8343	11.8346	26.8345	0.882714	0.45602	0.516612	40.1466
1976729	1977043	-	104	CDS	LF82_0699	fliE	flagellar hook-basal body complex protein fliE	13.9303	14.7803	17.7937	11.6861	36.4505	47.5901	1.27626	2.55242	1.99992	12.8082
1977258	1978916	+	552	CDS	LF82_0700	fliF	flagellar M-ring protein	14.6142	18.7165	13.4717	21.5092	24.3003	38.0855	1.19854	1.42725	1.19083	18.0617
1978909	1979904	+	331	CDS	LF82_0701	fliG	flagellar motor switch protein fliG	4.64344	8.28946	7.3106	7.11328	6.94296	8.23289	1.02042	1.32209	1.29563	5.87836
1979897	1980583	+	228	CDS	LF82_0702	fliH	flagellar assembly protein fliH	23.6222	43.4024	21.38	35.9898	78.1083	62.2486	0.688242	1.40288	2.03836	29.806
1980583	1981956	+	457	CDS	LF82_0703	fliI	flagellum-specific ATP synthase	22.6773	14.8373	22.2002	13.2516	12.6662	29.5505	1.8816	1.44037	0.7655	17.9644
1981975	1982418	+	147	CDS	LF82_0704	fliJ	flagellar fliJ protein	8.09903	17.8302	61.8642	14.9887	10.4144	33.1323	3.36335	4.11459	1.22336	11.5439
1982415	1983542	+	375	CDS	LF82_0705	fliK	flagellar hook-length control protein	17.6474	19.139	8.16725	15.2428	13.7032	25.6815	1.03065	1.02915	0.998544	16.4451
1983647	1984111	+	154	CDS	LF82_0706	fliL	flagellar fliL protein	35.0572	30.8341	12.7098	25.949	29.7555	45.3956	0.958999	0.952451	0.993172	30.5031
1984116	1985120	+	334	CDS	LF82_0707	fliM	flagellar motor switch protein fliM	4.16521	10.4735	11.3058	7.89357	18.5972	15.8132	0.932861	2.2489	2.41075	6.02939
1985117	1985530	+	137	CDS	LF82_0708	fliN	flagellar motor switch protein fliN	9.71883	10.7249	8.27615	6.16968	0	15.0602	2.1759	1.46875	0.67501	7.94426
1985533	1985898	+	121	CDS	LF82_0709	fliO	flagellar protein fliO	1.61981	12.9034	8.27615	2.54046	17.3574	6.52607	0.489155	3.558	7.27377	2.08013
1985898	1986635	+	245	CDS	LF82_0710	fliP	flagellar biosynthetic protein fliP	13.7683	24.7511	11.897	14.6076	7.81083	24.2469	1.11	1.27375	1.14752	14.188
1986645	1986914	+	89	CDS	LF82_0711	fliQ	flagellar biosynthetic protein fliQ	21.8674	20.2349	8.53478	20.3237	0	28.6143	1.83589	0.880497	0.479601	21.0955
1986923	1987708	+	261	CDS	LF82_0712	fliR	flagellar biosynthetic protein fliR	19.8233	15.1936	12.9068	14.5169	27.2759	31.2678	1.04015	1.28638	1.23673	17.1701
1987998	1988621	+	207	CDS	LF82_1823	rcsA	Colanic acid capsular biosynthesis activation protein	1.91977	2.60675	1.2261	3.66955	1.9286	1.56179	0.614703	0.498789	0.811431	2.79466
1988665	1988853	-	62	CDS	LF82_0529	dsrB	Protein dsrB	8.63896	21.5057	8.27615	14.8193	8.6787	9.5381	0.590181	0.7594	1.28672	11.7292
1989016	1989243	+	75	CDS	LF82_3606	yodD	Uncharacterized protein yodD	69.6516	53.1777	21.0352	106.699	52.0722	100.401	1.15379	0.688606	0.596821	88.1754
1989257	1989343	-	87	RNA	LF82_s0528	dsrA	-	0.539935	15.6405	0	0.846819	0	2.00802	0.128386	1.448	11.2785	0.693377
1989539	1990354	+	271	CDS	LF82_2956	yedP	mannosyl-3-phosphoglycerate phosphatase	30.5963	31.7154	12.4909	32.3673	28.929	28.0007	0.667689	0.643095	0.963166	31.4818
1990351	1992045	-	564	CDS	LF82_2957	yedQ	Cellulose synthesis regulatory protein	72.9461	47.0805	42.3977	64.5879	63.5457	71.7272	1.03163	0.829794	0.804355	68.767
1992216	1992398	-	60	CDS	LF82_3605	yodC	Uncharacterized protein yodC	3.44209	9.67755	3.87944	12.7023	13.018	8.65959	0.552488	0.776681	1.40579	8.07219
1992477	1993394	-	305	CDS	LF82_2953	yedI	Inner membrane protein yedI	14.1583	16.0749	4.29134	12.5141	5.7858	14.837	0.87501	0.71716	0.819601	13.3362
1993567	1994487	+	306	CDS	LF82_2949	yedA	Uncharacterized inner membrane transporter yedA	34.674	33.3582	48.5577	41.7588	13.018	28.8025	1.6681	1.01213	0.606759	38.2164
1994476	1994946	-	156	CDS	LF82_2418	vsr	Very short patch repair protein	11.214	15.1592	7.32121	11.7252	20.0278	6.25576	0.385852	0.591867	1.53392	11.4696
1994927	1996345	-	472	CDS	LF82_0444	dcm	DNA-cytosine methyltransferase	19.7211	16.4225	6.72437	16.1319	10.4144	13.3282	0.747201	0.5593	0.748526	17.9265
1996412	1997107	-	231	CDS	LF82_2954	yedJ	Uncharacterized protein yedJ	8.09903	2.93259	3.96565	12.0672	30.3754	2.76103	0.201954	0.333562	1.65168	10.0831
1997147	1997512	-	121	CDS	LF82_2958	yedR	Inner membrane protein yedR	24.1814	25.3041	15.2222	23.227	29.7555	30.5506	0.831332	0.965499	1.16139	23.7042
1997677	1997766	+	90	RNA	LF82_s2020	rsex	-	0	0	0.413807	0	0	0	#DIV/0!	#DIV/0!	#DIV/0!	0
1998047	1999135	+	362	CDS	LF82_292	-	Outer membrane protein N	29.2355	24.5479	9.1845	36.1241	30.4813	31.5896	0.740954	0.623843	0.841945	32.6798
1999731	2000582	+	283	CDS	LF82_0965	hchA	chaperone protein hchA	15.5188	16.4982	5.40619	17.2096	15.1177	16.1289	0.681148	0.657997	0.966011	16.3642
2000690	2002048	-	452	CDS	LF82_2959	yedV	sensor-like histidine kinase yedV	3.69589	3.13911	1.36964	3.64967	2.20023	5.30287	1.24969	0.908373	0.72688	3.67278
2002048	2002719	-	223	CDS	LF82_2960	yedW	transcriptional regulatory protein yedW	13.1609	9.67755	5.43122	13.8667	4.33935	12.2991	1.26493	0.656009	0.518615	13.5138
2002852	2003265	+	137	CDS	LF82_2961	yedX	Transthyretin-like protein	4.31948	4.53574	1.24142	0.677456	0	1.40561	0.583595	0.529732	0.907705	2.49847
2003374	2004378	+	334	CDS	LF82_2962	yedY	UPF0190 protein yedY	20.9495	22.0531	12.897	26.8442	27.7718	29.2167	0.845234	0.881157	1.0425	23.8968
2004379	2005014	+	211	CDS	LF82_2963	yedZ	UPF0191 membrane protein yedZ	19.9361	14.4374	4.53597	13.7771	12.0167	14.2492	0.710107	0.557206	0.784679	16.8566
2005272	2005922	+	216	CDS	LF82_3604	yodA	Metal-binding protein yodA	2.66791	3.38111	2.12989	10.0124	1.53153	6.90995	1.84012	0.712904	0.387423	6.34015
2005958	2006287	+	109	CDS	LF82_293	-	hypothetical protein	6.40209	6.81478	5.61596	7.13748	2.47963	11.331	1.82335	1.25166	0.686463	6.76978
2006592	2006681	-	90	RNA	LF82_t2120	serU	Ser tRNA	0	0	0	0	0	0	#DIV/0!	#DIV/0!	#DIV/0!	0
2006775	2007572	+	265	CDS	LF82_1404	mtfA	Uncharacterized protein yeeI	19.6489	18.1566	8.3661	23.1955	11.32	19.5127	0.945795	0.650699	0.687992	21.4222
2007673	2007748	+	76	RNA	LF82_t0169	asnT	Asn tRNA	9.31388	18.7686	13.4487	11.4321	0	29.3673	2.28126	2.06383	0.904687	10.373
2008129	2009172	+	347	CDS	LF82_294	-	Prophage P4 integrase	17.0979	21.8967	9.27235	17.1246	13.5002	17.7375	0.763058	0.789243	1.03432	17.1113
2009366	2010670	-	434	CDS	LF82_295	-	anthranilate synthase	49.6423	58.4448	72.4771	35.7906	19.9099	31.7149	1.32975	1.21958	0.917151	42.7164
2010698	2011978	-	426	CDS	LF82_296	-	hypothetical protein ybtX	15.6774	14.1602	5.24649	12.9745	16.7375	15.7056	0.678111	0.731263	1.07838	14.3259
2011971	2013773	-	600	CDS	LF82_297	-	ABC transporter protein	12.5359	14.6885	8.27615	12.6471	15.8481	2.75012	0.361085	0.437846	1.21259	12.5915
2013760	2015562	-	600	CDS	LF82_298	-	inner membrane ABC-transporter	20.45	11.5349	5.00017	8.41527	13.018	2.25902	0.295655	0.251485	0.850602	14.4327
2015729	2016688	+	319	CDS	LF82_299	-	Arac type regulator	12.4185	19.2899	9.19572	17.6421	17.3574	23.5942	0.894744	1.0908	1.21912	15.0303
2016861	2022986	+	2041	CDS	LF82_300	-	peptide synthetase-like protein	12.0835	12.8092	12.2028	11.0334	12.5429	12.7737	0.98518	1.08044	1.09669	11.5584
2023074	2032565	+	3163	CDS	LF82_301	-	HMWP1 nonribosomal peptide/polyketide synthase (EC231-)	22.1487	17.398	21.6595	19.8423	29.0508	23.1451	0.964603	1.067	1.10616	20.9955
2032562	2033662	+	366	CDS	LF82_302	-	hypothetical protein	30.8438	25.8068	7.67268	18.1008	15.1877	29.4928	0.906596	0.759338	0.837571	24.4723
2033674	2034462	+	262	CDS	LF82_303	-	YbtT protein (EC 312-)	29.4057	22.1975	10.0269	14.2657	4.00555	18.5356	1.09004	0.654032	0.600005	21.8357
2034466	2036043	+	525	CDS	LF82_304	-	Yersiniabactin siderophore biosynthetic protein (EC 632-)	38.2483	44.424	48.7892	36.9596	92.3861	47.5124	0.703907	1.28047	1.81909	37.6039
2036175	2038196	+	673	CDS	LF82_305	-	pesticin receptor	30.4572	28.7216	26.6153	28.8304	29.9809	25.1459	0.881754	0.873053	0.990132	29.6438
2038846	2039595	+	249	CDS	LF82_306	-	hypothetical protein	12.6424	9.72762	4.64272	10.2858	1.27005	10.5788	1.38407	0.663881	0.479658	11.4641
2039728	2041197	+	489	CDS	LF82_307	-	hypothetical protein	43.6816	37.268	18.9266	41.1054	45.243	41.724	0.735061	0.715329	0.973155	42.3935
2041237	2041686	+	149	CDS	LF82_308	-	hypothetical protein	8.74695	11.6131	5.27604	10.2889	7.81083	18.9758	1.24856	1.27401	1.02039	9.5179
2041814	2042866	-	350	CDS	LF82_2966	yeel	Uncharacterized protein yeel	3.97114	3.85967	6.64094	3.68776	3.35949	3.06061	1.34386	1.2667	0.942585	3.82945
2043181	2044497	+	438	CDS	LF82_2131	shiA	Shikimate transporter	26.1689	21.0104	10.8509	21.8479	23.1432	19.8794	0.695988	0.639992	0.919544	24.0084
2044494	2046053	+	519	CDS	LF82_0084	amn	AMP nucleosidase	53.5359	32.8053	12.3792	34.1885	19.4167	31.7029	0.844128	0.502506	0.595296	43.8622
2046396	2047112	+	238	CDS	LF82_2967	yeen	UPF0082 protein yeen	5.50734	2.27904	1.24142	4.06473	0	3.18415	1.94185	0.462342	0.238093	4.78604
2047566	2047641	-	76	RNA	LF82_t0172	asnW	Asn tRNA	23.4872	12.3169	12.4142	10.7969	0	25.6023	3.08653	1.10887	0.359259	17.1421
2047742	2049385	-	547	CDS	LF82_2968	yeeO	Uncharacterized transporter yeeO	13.8805	12.8493	5.53865	15.7508	12.0167	13.2529	0.755717	0.63418	0.839177	14.8157
2049390	2049465	+	76	RNA	LF82_t0170	asnU	Asn tRNA	11.7436	10.5573	9.82792	12.0672	0	19.5782	2.78538	1.23499	0.443385	11.9054
2049503	2050453	-	316	CDS	LF82_0267	cbl	HTH-type transcriptional regulator cbl	34.1509	31.6068	13.9085	34.5079	28.929	28.447	0.699677	0.616898	0.881691	34.3294
2050555	2051502	-	315	CDS	LF82_1431	nac	Nitrogen assimilation regulatory protein nac	12.9584	12.7654	5.23345	15.168	4.5946	16.3004	1.24043	0.765608	0.617212	14.0632
2051799	2051874	+	76	RNA	LF82_t0171	asnV	Asn tRNA	12.9584	14.663	12.9315	10.7969	0	23.3432	2.4739	1.52701	0.617248	11.8777
2053437	2053946	-	169	CDS	LF82_310	-	Transposase (hypothetical protein)	31.2391	23.0139	9.16288	29.7597	9.91851	30.8375	1.21462	0.655757	0.539886	30.4994
2054847	2055725	-	292	CDS	LF82_311	-	hypothetical protein	37.1543	23.3141	17.5868	20.8	29.2906	23.908	0.788804	0.715992	0.907693	28.9771
2056573	2056905	-	110	CDS	LF82_312	-	growth inhibitor,PemK-like, autoregulated	0.719913	1.0427	2.29893	1.69364	11.5716	3.3467	0.447558	2.33914	5.22644	1.20678
2056906	2057337	-	143	CDS	LF82_313	-	hypothetical protein	22.0294	17.5956	10.4486	26.0397	7.81083	23.3432	1.33005	0.702986	0.528539	24.0345
2057511	2057714	-	67	CDS	LF82_774	-	-	21.7054	15.4841	4.96569	15.7508	10.4144	21.0842	1.00585	0.695476	0.691434	18.7281
2057714	2058181	-	155	CDS	LF82_314	-	hypothetical protein	30.2779	23.0998	16.3931	26.3817	28.0389	22.4744	0.760042	0.685983	0.90256	28.3298
2058414	2059550	-	378	CDS	LF82_3298	yhhI	H repeat-associated protein yhhI	2.56155	3.10991	0.769874	4.19471	1.21098	3.36227	0.956317	0.611602	0.639539	3.37813
2059986	2063888	+	1300	CDS	LF82_315	-	hypothetical protein	11.7795	9.99309	6.74401	11.9144	3.95485	9.76051	1.18329	0.696572	0.588672	11.8469
2063892	2066348	+	818	CDS	LF82_316	-	hypothetical protein	4.11181	2.77919	2.10087	3.81069	1.20167	3.15105	1.31929	0.662911	0.502475	3.96125
2066486	2068558	+	690	CDS	LF82_317	-	hypothetical protein	23.9906	20.6391	8.24819	21.6282	11.9625	20.6772	0.887237	0.634066	0.714653	22.8094
2068551	2070284	+	577	CDS	LF82_318	-	hypothetical protein	27.0532	27.5576	12.7848	34.0118	13.9895	26.6587	0.949368	0.645927	0.680376	30.5325
2070510	2071070	-	186	CDS	LF82_319	-	sugar phosphate aminotransferase	9.22585	9.07828	2.87866	4.19728	4.52801	3.53586	0.471438	0.477871	1.01365	6.71156
2071086	2071838	-	250	CDS	LF82_320	-	3-oxoacyl-[acyl-carrier-protein] reductase	7.28912	3.75372	14.4833	4.19176	0	6.40057	5.5635	1.81901	0.326954	5.74044
2071934	2072578	-	214	CDS	LF82_321	-	ribulose-phosphate 3-epimerase (EC 5131)	2.81084	1.10403	1.82562	3.81069	0	4.0751	5.34469	0.891142	0.166734	3.31076
2072601	2073854	-	417	CDS	LF82_322	-	PTS system galactitol-specific enzyme IIC component	8.69992	5.10839	2.86995	7.2526	3.35949	6.89852	1.15359	0.612347	0.530818	7.97626
2073875	2074168	-	97	CDS	LF82_775	-	-	3.88753	3.0499	3.82772	8.76458	0	6.02406	3.2302	0.778667	0.241058	6.32606
[truncated: 2,536 more rows]

## Sheet: filtered library >1,5
Supplementary data 4
start_coord	end_coord	strand	length	locus_type	locus_tag	gene_symbol	description	Nomalized Mariner Insertion Density in the library rep1	Nomalized Mariner Insertion Density after 3x24h in LB rep1	Nomalized Mariner Insertion Density after 3x24h in Macrophages rep1	Nomalized Mariner Insertion Density in the library rep2	Nomalized Mariner Insertion Density after 3x24h in LB rep2	Nomalized Mariner Insertion Density after 3x24h in Macrophages rep2	Average [3x24h in macrophages]/[3x24h in LB]	Average [3x24h in macrophages]/[library]	Average [3x24h in LB]/[library]	Average insertion density in the library
727232	727345	+	37	CDS	LF82_2617	ybgT	Uncharacterized protein ybgT	0.809903	0	0	2.54046	78.1083	0	0	0	23.3134	1.67518
2709601	2709676	-	76	RNA	LF82_t0887	gltW	Glu tRNA	2.42971	1.17304	0	2.54046	0	0	0	0	0.236016	2.48508
4252532	4252616	+	85	RNA	LF82_t2344	tyrU	Tyr tRNA	0	4.69215	0	5.08092	0	0	0	0	0.923484	2.54046
660587	660661	-	75	RNA	LF82_t0857	glnU	Gln tRNA	5.93929	0.782024	0	0	0	0	0	0	0.13167	2.96964
2304321	2304476	-	51	CDS	LF82_361	-	hypothetical protein	3.23961	9.38429	0	5.92774	0	0	0	0	1.02367	4.58367
1879513	1880211	-	232	CDS	LF82_1733	proQ	ProP effector	7.80452	178.941	0.752377	8.08328	198.821	0.547642	0.00344137	0.081825	23.7769	7.9439
165156	165611	-	151	CDS	LF82_0495	dksA	DnaK suppressor protein	49.674	500.887	1.89662	62.8763	125.841	3.26303	0.00823268	0.045843	5.56842	56.2752
3224712	3225539	-	275	CDS	LF82_0343	cpdA	Protein icc	20.1666	74.0186	1.75868	14.0995	596.226	9.9397	0.0174539	0.341398	19.56	17.1331
484567	487716	-	1049	CDS	LF82_0025	acrB	acriflavine resistance protein B	40.3056	84.3089	2.97149	32.053	203.303	4.67826	0.0265975	0.10572	3.97481	36.1793
2330539	2331189	+	216	CDS	LF82_1824	rcsB	Capsular synthesis regulator component B	23.7571	39.7268	1.24142	16.767	124.973	4.21684	0.0331406	0.134692	4.06424	20.2621
2853588	2854727	-	379	CDS	LF82_1501	nlpD	Lipoprotein nlpD	36.5356	30.2383	2.64377	41.4236	134.52	2.8447	0.0333123	0.0704018	2.11339	38.9796
3994115	3994453	+	112	CDS	LF82_3386	yifE	UPF0438 protein yifE	42.1149	82.5391	6.20711	77.5995	866.292	27.3821	0.0354006	0.280578	7.92579	59.8572
994822	994995	+	57	CDS	LF82_0906	gnsA	Protein gnsA	16.1981	3.1281	1.37936	5.08092	34.7148	0	0.0364496	0.0648226	1.77842	10.6395
772582	772827	+	81	CDS	LF82_1368	moad	Molybdopterin-converting factor subunit 1	0	2.34607	2.06904	5.08092	52.0722	0	0.038021	0.407217	10.7103	2.54046
1867048	1867848	+	266	CDS	LF82_1272	manY	Mannose permease IIC component	18.4178	170.394	4.90438	14.7723	854.369	35.9213	0.0398391	1.23006	30.8756	16.595
2852533	2853525	-	330	CDS	LF82_1965	rpoS	RNA polymerase sigma factor rpoS	33.4552	85.7219	1.59157	23.8412	366.508	17.1454	0.0414324	0.327018	7.89281	28.6482
487739	488932	-	397	CDS	LF82_0024	acrA	acriflavine resistance protein A	21.0575	55.3934	13.4487	30.4855	273.379	2.42636	0.048286	0.307997	6.37861	25.7715
185666	187090	+	474	CDS	LF82_0461	degP	Protease do	25.4054	16.4225	0.871173	17.0478	12.3329	0.554848	0.0495914	0.0335904	0.677344	21.2266
3382935	3383744	-	269	CDS	LF82_3689	yrbF	Uncharacterized ABC transporter ATP-binding protein	70.5425	24.1646	1.86213	62.6223	49.4686	2.10842	0.0539235	0.0298168	0.552947	66.5824
475911	476249	+	112	CDS	LF82_0852	glnK	Nitrogen regulatory protein P-II 2	7.69408	19.0618	2.5863	8.25649	84.6173	3.01203	0.0539967	0.35098	6.50003	7.97528
4252733	4252807	+	75	RNA	LF82_t0894	glyT	Gly tRNA	4.45446	0.586518	0	1.90534	13.018	0.753008	0.0553497	0.118401	2.13915	3.1799
2648242	2649543	+	433	CDS	LF82_0368	csiE	Stationary phase-inducible protein csiE	12.5239	115.93	8.67986	14.7471	748.061	42.5358	0.0592779	1.87803	31.6818	13.6355
1867852	1868712	+	286	CDS	LF82_1273	manZ	Mannose permease IID component	9.56698	130.28	7.24163	20.5618	445.868	30.1203	0.0648478	1.24007	19.1228	15.0644
1866014	1866985	+	323	CDS	LF82_1271	manX	PTS system mannose-specific EIIAB component	38.6884	285.048	12.8917	43.9695	1165.62	91.1719	0.0717351	1.25897	17.5502	41.3289
3380642	3380935	-	97	CDS	LF82_3685	yrbB	Uncharacterized protein yrbB	8.70645	7.62474	1.55178	17.7832	13.018	0	0.0751729	0.0585805	0.779277	13.2448
3381589	3382140	-	183	CDS	LF82_3687	yrbD	Uncharacterized protein yrbD	53.3799	23.3541	1.88094	62.8186	30.7699	2.19057	0.0752256	0.0350393	0.465789	58.0993
1382640	1382861	+	73	CDS	LF82_1751	pspD	Phage shock protein D	2.91565	2.81529	0.413807	3.55664	10.4144	0.602406	0.0768129	0.15701	2.04406	3.23615
1697293	1697760	+	155	CDS	LF82_2139	slyB	Outer membrane lipoprotein slyB	26.9068	20.463	1.60925	24.2755	20.2503	1.84069	0.0847374	0.0674049	0.795457	25.5911
4092578	4093066	-	162	CDS	LF82_1852	rfaH	Transcriptional activator rfaH	34.3897	26.1677	2.70566	47.487	60.0833	4.63389	0.0850953	0.0896415	1.05343	40.9384
3380935	3381570	-	211	CDS	LF82_3686	yrbC	Protein yrbC	74.8521	27.2885	3.3758	48.9373	27.4064	1.74381	0.0936029	0.0413574	0.441839	61.8947
3993157	3993996	-	279	CDS	LF82_0972	hdfR	HTH-type transcriptional regulator hdfR	21.4313	51.3429	1.51199	23.6458	98.136	12.9749	0.0969159	0.32138	3.31607	22.5385
628479	628688	+	69	CDS	LF82_0374	cspE	Cold shock-like protein cspE	9.55685	95.016	1.03452	8.8916	98.9371	17.771	0.096959	1.01935	10.5132	9.22423
3351860	3352744	-	294	CDS	LF82_1503	nlpI	Lipoprotein nlpI	36.3362	22.3828	2.06904	20.1863	30.9618	3.17484	0.0983019	0.0927751	0.943777	28.2613
3411750	3412388	-	212	CDS	LF82_2183	sspA	Stringent starvation protein A	148.648	70.0213	5.8888	112.562	16.0222	3.24373	0.106138	0.0349624	0.329403	130.605
3382145	3382927	-	260	CDS	LF82_3688	yrbE	UPF0393 inner membrane protein yrbE	39.1698	9.70421	1.12857	19.6308	9.46767	0.958374	0.108854	0.0354918	0.326049	29.4003
4771517	4771657	+	46	CDS	LF82_3507	yjjY	Uncharacterized protein yjjY	125.535	702.649	11.897	103.524	1939.69	289.155	0.113934	1.3143	11.5356	114.529
1871192	1871401	-	69	CDS	LF82_0372	cspC	Cold shock-like protein cspC	9.71883	29.4935	0.88673	17.4203	37.1944	6.88464	0.116533	0.286353	2.45726	13.5696
4276298	4276570	+	90	CDS	LF82_1047	hupA	DNA-binding protein HU-alpha	20.1319	62.3385	5.32038	22.5012	104.144	15.0602	0.122418	0.478045	3.90502	21.3165
1697807	1698247	-	146	CDS	LF82_2138	slyA	Transcriptional regulator slyA	20.9495	37.5372	1.65523	16.2589	62.4866	11.6465	0.132986	0.357493	2.6882	18.6042
2471754	2472509	-	251	CDS	LF82_2406	vacJ	Lipoprotein vacJ	28.1115	16.0441	1.26812	35.4025	10.0785	2.23473	0.134093	0.0551509	0.411289	31.757
3394367	3396703	-	778	CDS	LF82_0115	arcB	aerobic respiration control sensor protein arcB	17.5669	10.9704	5.39115	11.9151	45.4715	2.24842	0.135353	0.259126	1.91445	14.741
734218	734293	+	76	RNA	LF82_t1241	lysQ	Lys tRNA	5.93929	12.5124	0.689679	1.69364	0	1.00401	0.135361	0.221893	1.63927	3.81646
4186358	4186888	-	176	CDS	LF82_1040	hslV	ATP-dependent protease hslV	15.5039	12.2331	1.3301	13.9725	22.3166	3.44232	0.138132	0.161907	1.17212	14.7382
2733635	2733976	+	113	CDS	LF82_2144	smpA	Small protein A	44.6069	21.6561	3.18313	49.6366	8.0111	0.926779	0.138534	0.0436095	0.314792	47.1218
654627	655505	-	292	CDS	LF82_2599	ybex	Magnesium and cobalt efflux protein corC	14.9832	35.631	3.36218	22.8641	0	1.69427	0.141912	0.133601	0.94144	18.9237
2685490	2686446	-	318	CDS	LF82_2017	rseB	Sigma-E factor regulatory protein rseB	26.9799	18.2554	4.13807	34.2168	21.1543	1.50602	0.143216	0.0922287	0.643984	30.5983
2093297	2093719	+	140	CDS	LF82_338	-	propanediol utilization protein: polyhedral bodies	2.42971	14.0764	6.20711	5.71603	39.0541	1.50602	0.145173	0.946891	6.5225	4.07287
53393	53770	-	125	CDS	LF82_0096	apaG	Protein apaG	29.6549	38.8004	9.07193	29.7038	64.0888	6.25576	0.148973	0.258221	1.73335	29.6794
633542	634753	-	403	CDS	LF82_0429	dacA	Penicillin-binding protein 5	19.4377	8.28946	1.97708	23.7674	13.8859	1.33868	0.149524	0.0767447	0.513259	21.6025
806448	806915	+	155	CDS	LF82_1364	mntR	Transcriptional regulator mntR	20.5175	28.9349	8.96583	21.5939	52.0722	3.51404	0.154059	0.296353	1.92364	21.0557
423156	424475	+	439	CDS	LF82_0245	brnQ	Branched-chain amino acid transport system II carrier	11.0687	14.3697	1.33625	18.5242	44.4783	7.96933	0.158129	0.314454	1.98859	14.7964
1956359	1957015	-	218	CDS	LF82_2399	uvrY	Response regulator uvrY	54.8934	106.355	9.6555	34.4373	216.967	42.5031	0.161321	0.583882	3.61939	44.6654
1218513	1219370	-	285	CDS	LF82_185	-	SitC protein	73.7488	61.9639	14.8484	71.5812	79.6398	8.68174	0.166169	0.161908	0.97436	72.665
1517417	1517701	-	94	CDS	LF82_2813	yddM	Uncharacterized HTH-type transcriptional regulator	4.85942	10.9483	2.75872	14.3959	17.3574	2.00802	0.168402	0.247554	1.47002	9.62767
4541540	4542799	+	419	CDS	LF82_0991	hflK	Protein hflK	29.4629	34.8741	2.90784	44.767	53.4795	12.0481	0.169274	0.201481	1.19027	37.115
4542802	4543806	+	334	CDS	LF82_0989	hflC	Protein hflC	47.4279	42.5109	2.06904	49.8946	47.9064	13.2529	0.169459	0.157435	0.929048	48.6613
1279992	1280099	-	35	CDS	LF82_1174	ldrA	toxic polypeptide, small	4.85942	10.5573	5.17259	1.27023	26.0361	1.50602	0.182508	1.08956	5.96991	3.06482
2101440	2101769	-	109	CDS	LF82_2969	yeex	UPF0265 protein yeex	45.6785	22.5223	3.72427	74.6895	93.7299	18.6746	0.192675	0.186087	0.965807	60.184
3563383	3563943	-	186	CDS	LF82_1531	nudE	adP compounds hydrolase nudE	8.44613	16.7577	3.10356	5.44384	29.7555	6.02406	0.196237	0.657137	3.34869	6.94498
621677	621973	-	98	CDS	LF82_0308	citD	Citrate lyase acyl carrier protein	35.3657	28.5439	18.6213	17.7832	190.931	24.5983	0.196922	0.813178	4.12944	26.5745
4185017	4186348	-	443	CDS	LF82_1039	hslU	ATP-dependent hsl protease ATP-binding subunit hslU	11.2738	14.358	2.64837	21.5431	16.6631	3.49396	0.198005	0.187169	0.945276	16.4085
3390794	3391648	+	284	CDS	LF82_3244	yhbJ	UPF0042 protein yhbJ	23.4872	11.5628	1.99514	24.6787	14.8778	3.33475	0.20158	0.110657	0.548947	24.083
1996412	1997107	-	231	CDS	LF82_2954	yedJ	Uncharacterized protein yedJ	8.09903	2.93259	3.96565	12.0672	30.3754	2.76103	0.201954	0.333562	1.65168	10.0831
3210798	3212147	+	449	CDS	LF82_1803	qseC	Sensor protein qseC	48.9276	8.41826	3.28612	37.6586	16.8469	1.86037	0.203699	0.0594377	0.291792	43.2931
2893267	2896023	+	918	CDS	LF82_0205	barA	Signal transduction histidine-protein kinase barA	19.6995	57.1826	6.31161	18.5274	129.391	31.7024	0.203748	0.994432	4.88071	19.1134
2427245	2427787	-	180	CDS	LF82_3061	yfcD	Uncharacterized Nudix hydrolase yfcD	45.6785	36.3641	6.41401	42.4257	62.4866	14.1565	0.208097	0.23348	1.12198	44.0521
4616041	4618737	+	898	CDS	LF82_1343	mgtA	Magnesium-transporting ATPase, P-type 1	18.4621	13.1433	1.3872	12.5868	0	1.36911	0.209711	0.0887728	0.423311	15.5245
2844394	2845191	-	265	CDS	LF82_3138	ygbi	Uncharacterized HTH-type transcriptional regulator	43.3666	77.9536	22.3832	45.3818	224.857	41.2101	0.21001	0.716557	3.41201	44.3742
706431	707165	+	244	CDS	LF82_2615	ybgl	UPF0271 protein ybgl	21.9214	39.5704	7.7244	47.7606	128.445	28.1123	0.213294	0.514289	2.41117	34.841
1090463	1090837	-	124	CDS	LF82_1403	msyB	acidic protein msyB	34.7101	76.7501	17.7346	66.7778	141.339	28.8294	0.213509	0.458814	2.14892	50.7439
4253004	4254188	+	394	CDS	LF82_2334	tufB	elongation factor Tu	22.8932	3.67552	1.58626	14.904	8.6787	1.10441	0.217794	0.071187	0.326855	18.8986
1448486	1449091	-	201	CDS	LF82_0201	azoR	FMN-dependent NadH-azoreductase	17.7166	17.009	5.17259	11.7496	26.0361	4.32979	0.220754	0.322484	1.46083	14.7331
4586827	4587033	+	68	CDS	LF82_3709	ytfK	Uncharacterized protein ytfK	80.9903	99.0564	39.7715	72.8265	439.721	80.6555	0.223519	0.782925	3.50272	76.9084
2491984	2492259	+	91	CDS	LF82_3620	ypdI	Uncharacterized lipoprotein ypdI	3.77955	3.51911	3.44839	5.92774	26.0361	3.26303	0.227081	0.691381	3.04464	4.85364
2157665	2158246	-	193	CDS	LF82_0443	dcd	Deoxycytidine triphosphate deaminase	30.9383	14.0764	5.5864	20.8318	26.0361	3.61444	0.229376	0.177725	0.774821	25.885
1660366	1661667	+	433	CDS	LF82_2033	rstB	Sensor protein rstB	14.8796	14.2401	3.12761	10.5163	13.3208	3.36227	0.235474	0.255548	1.08525	12.698
1012538	1012714	+	58	CDS	LF82_113	-	NinE protein	36.8506	25.2203	8.79341	21.5939	52.0722	9.7891	0.240418	0.317952	1.32249	29.2222
3340834	3341409	+	191	CDS	LF82_3681	yraP	Uncharacterized protein yraP	27.4467	4.1708	0.919572	22.4407	8.6787	2.17536	0.24086	0.0620382	0.25757	24.9437
4090190	4090459	+	89	CDS	LF82_2220	tatA	Sec-independent protein translocase protein tatA	17.4939	15.7187	22.9663	41.4095	104.144	6.62647	0.246888	0.502395	2.03491	29.4517
970817	971857	-	346	CDS	LF82_1559	ompA	Outer membrane protein A	32.211	11.5293	0.945845	9.72633	0	1.97933	0.253718	0.0697513	0.274917	20.9687
1128595	1129836	+	413	CDS	LF82_0607	fabF	3-oxoacyl-[acyl-carrier-protein] synthase 2	13.5713	5.26281	0.838799	18.7445	2.81471	1.22109	0.255015	0.0637426	0.249956	16.1579
458434	459732	+	432	CDS	LF82_2268	tig	Trigger factor	20.0451	17.5956	5.36656	16.3542	30.9179	7.15357	0.258076	0.343967	1.33281	18.1996
3984264	3985247	+	327	CDS	LF82_1820	rbsR	ribose operon repressor	32.3085	68.48	5.42423	34.7425	294.137	88.2444	0.258312	1.39697	5.40808	33.5255
3679962	3680297	-	111	CDS	LF82_2388	uspB	Universal stress protein B	67.1207	273.464	109.271	105.588	706.229	144.954	0.259495	1.47199	5.67252	86.3542
1553656	1553940	-	94	CDS	LF82_0997	hipB	HTH-type transcriptional regulator hipB	9.44886	0.391012	1.37936	3.81069	8.6787	1.00401	0.262783	0.179747	0.684013	6.62978
3041809	3042075	-	88	CDS	LF82_3180	ygfY	UPF0350 protein ygfY	11.3386	1.34061	0.591153	14.5169	7.43888	1.72116	0.263377	0.089432	0.33956	12.9278
1217659	1218516	-	285	CDS	LF82_184	-	SitD protein	33.4574	26.7776	7.06326	36.0044	21.5471	5.71247	0.264373	0.183925	0.695702	34.7309
2251968	2252687	+	239	CDS	LF82_2082	sanA	Protein sanA	12.9179	10.0295	1.13797	16.1319	9.11263	3.99094	0.267939	0.176555	0.658939	14.5249
1177375	1177671	-	98	CDS	LF82_150	-	Host-nuclease inhibitor protein Gam	0.809903	5.86518	1.03452	2.54046	26.0361	7.53008	0.268472	2.55632	9.52174	1.67518
3349791	3351728	-	645	CDS	LF82_0457	dead	Cold-shock DEad box protein A	7.73907	8.70654	7.03472	7.3391	25.4575	2.14189	0.268604	0.608603	2.26579	7.53909
3470176	3470252	-	77	RNA	LF82_t1098	ileU	Ile tRNA	3.23961	6.2562	0.689679	13.5491	0	1.00401	0.270722	0.100883	0.372643	8.39436
916661	917749	+	362	CDS	LF82_2117	serC	Phosphoserine aminotransferase	14.0383	13.9343	2.50792	24.0959	11.0456	4.28986	0.272131	0.17826	0.655052	19.0671
2835326	2835598	+	90	CDS	LF82_1076	hypC	hydrogenase isoenzymes formation protein hypC	28.2309	28.1529	13.0054	29.3967	104.144	23.2357	0.273937	0.628883	2.29573	28.8138
2114429	2115496	+	355	CDS	LF82_0999	hisB	Histidine biosynthesis bifunctional protein hisB	18.5032	26.0775	18.9396	35.1756	50.0694	2.08525	0.27611	0.39168	1.41857	26.8394
2119496	2120662	-	388	CDS	LF82_2358	ugd	UDP-glucose 6-dehydrogenase	16.387	22.5223	6.20711	19.2651	20.8289	5.77306	0.276352	0.336029	1.21595	17.8261
2583397	2584431	-	344	CDS	LF82_1499	nlpB	Lipoprotein 34	17.1815	14.9981	2.29072	11.6135	11.1583	5.05591	0.280873	0.255135	0.908366	14.3975
4341175	4342254	+	359	CDS	LF82_0074	alr	alanine racemase, biosynthetic	8.69296	11.965	2.34491	6.60519	15.6217	5.42166	0.281534	0.50768	1.80327	7.64907
3688282	3688410	-	42	CDS	LF82_539	-	hypothetical protein dinQ	2.15974	16.4225	3.44839	11.8555	34.7148	11.0441	0.283404	1.03406	3.6487	7.00761
4233173	4234090	+	305	CDS	LF82_1584	oxyR	hydrogen peroxide-inducible genes activator	32.5581	1.17304	1.44833	27.564	20.8289	4.81925	0.284865	0.104248	0.365954	30.061
1138903	1139280	+	125	CDS	LF82_2720	ycfL	Uncharacterized protein ycfL	14.7255	8.74446	3.76188	8.08328	23.6692	5.47642	0.285013	0.405033	1.4211	11.4044
1479692	1479913	+	73	CDS	LF82_2807	ydcX	Uncharacterized protein ydcX	4.65694	7.33148	0.25863	2.2229	0	1.88252	0.292049	0.311221	1.06565	3.43992
61132	64038	-	968	CDS	LF82_0987	hepA	RNA polymerase-associated protein rapA	23.0945	9.34875	2.72737	22.9796	18.9353	5.56769	0.293277	0.180037	0.613883	23.037
2925700	2925776	+	77	RNA	LF82_t1333	metV	Met tRNA	0	3.51911	1.03452	5.08092	0	0	0.293972	0.203609	0.692613	2.54046
1917975	1918946	+	323	CDS	LF82_0325	cmoB	Uncharacterized protein yecP	15.851	13.6575	1.47788	15.5149	7.43888	4.73319	0.294414	0.19802	0.67259	15.6829
2679434	2680162	-	242	CDS	LF82_1841	recO	DNA repair protein recO	13.6627	6.73221	1.25941	21.0969	11.32	4.05969	0.294651	0.153026	0.519346	17.3798
1361837	1363771	-	644	CDS	LF82_1906	rnb	exoribonuclease 2	30.0517	14.1999	2.72242	35.2321	19.1845	7.13376	0.295233	0.150974	0.511373	32.6419
2013760	2015562	-	600	CDS	LF82_298	-	inner membrane ABC-transporter	20.45	11.5349	5.00017	8.41527	13.018	2.25902	0.295655	0.251485	0.850602	14.4327
2644652	2645140	-	162	CDS	LF82_1121	iscR	HTH-type transcriptional regulator iscR	17.008	11.4371	8.92272	18.4183	32.5451	4.14154	0.297035	0.368773	1.24151	17.7131
4126176	4127999	+	607	CDS	LF82_2337	typA	GTP-binding protein typA/bipA	21.1925	8.30901	2.67251	26.9394	26.0361	7.53008	0.297061	0.211971	0.713562	24.0659
1835253	1835999	-	248	CDS	LF82_1353	mipA	MltA-interacting protein	32.2256	23.5225	5.77152	27.6776	16.4438	6.10333	0.297121	0.198234	0.667181	29.9516
1209475	1210149	+	224	CDS	LF82_177	-	tail component of prophage CP-933K	14.5782	21.5412	11.0976	25.1736	71.0075	16.4293	0.297431	0.692466	2.32816	19.8759
3410348	3411076	-	242	CDS	LF82_1450	nanR	Transcriptional regulator nanR	35.7977	7.74204	6.62092	47.7606	41.6577	8.13248	0.298653	0.176564	0.591201	41.7792
4090463	4090978	+	171	CDS	LF82_2221	tatB	Sec-independent protein translocase protein tatB	25.197	5.47417	6.20711	17.7832	23.1432	2.34269	0.298763	0.198924	0.665827	21.4901
1876372	1877253	-	293	CDS	LF82_1044	htpX	protease htpX	28.8865	27.3709	1.4943	23.9932	34.7148	17.2355	0.301677	0.354196	1.17409	26.4399
218062	218607	+	181	CDS	LF82_2491	yaeQ	Uncharacterized protein yaeQ	19.5996	21.5839	10.5521	12.9563	57.2794	13.2529	0.301852	0.731203	2.42239	16.278
917820	919103	+	427	CDS	LF82_0140	aroA	3-phosphoshikimate 1-carboxyvinyltransferase	21.8998	15.5779	2.3587	25.1505	13.5388	6.44575	0.302385	0.187128	0.618842	23.5252
1304601	1305059	-	152	CDS	LF82_2743	ychJ	UPF0225 protein ychJ	69.8676	144.675	17.3799	96.8761	291.604	115.461	0.304487	0.796678	2.61646	83.3719
612277	613842	+	521	CDS	LF82_0055	ahpF	alkyl hydroperoxide reductase subunit F	16.9603	19.8726	5.53772	22.8641	47.4776	15.0602	0.305832	0.517217	1.69118	19.9122
611543	612106	+	187	CDS	LF82_0054	ahpC	alkyl hydroperoxide reductase subunit C	29.9664	16.0315	7.58647	25.828	17.3574	2.67736	0.307402	0.183958	0.598427	27.8972
1480679	1481197	-	172	CDS	LF82_3557	yncA	Uncharacterized acetyltransferase yncA	14.5782	13.7636	4.68982	19.3075	31.2433	9.2369	0.309435	0.41099	1.3282	16.9429
7799	8752	+	317	CDS	LF82_2216	talB	Transaldolase B	25.5259	42.3102	3.99538	23.3897	43.0942	22.5383	0.310683	0.542438	1.74595	24.4578
4165375	4165995	+	206	CDS	LF82_2147	sodA	Superoxide dismutase [Mn]	17.2288	17.9155	5.26664	19.6308	9.46767	3.28585	0.312327	0.232029	0.742903	18.4298
3386515	3387090	+	191	CDS	LF82_3691	yrbK	Uncharacterized protein yrbK	15.2982	3.56256	0.536417	9.69138	3.8572	1.78491	0.312857	0.0928918	0.296914	12.4948
518587	518994	+	135	CDS	LF82_0384	cueR	HTH-type transcriptional regulator cueR	9.12981	10.8772	6.77139	15.7047	52.0722	13.1434	0.316362	0.801902	2.53476	12.4172
2706291	2706410	-	120	RNA	LF82_r1997	rrfG	5S ribosomal RNA of rrnG operon	4.31948	6.2562	5.51743	8.46819	17.3574	2.00802	0.318692	0.588493	1.84659	6.39384
429701	430828	+	375	CDS	LF82_2245	tgt	Queuine tRNA-ribosyltransferase	22.3533	7.17228	1.77346	22.356	2.97555	1.46299	0.31893	0.0723886	0.226973	22.3547
3829682	3829933	-	83	CDS	LF82_0928	grxC	glutaredoxin-3	17.8179	22.0531	22.3456	13.7185	104.144	18.0722	0.320274	1.28163	4.00165	15.7682
1322068	1323528	-	486	CDS	LF82_0322	cls	Cardiolipin synthetase	17.9191	11.095	1.68109	19.9003	4.33935	3.38854	0.328465	0.134048	0.408106	18.9097
767214	769235	+	673	CDS	LF82_2396	uvrB	UvrABC system protein B	38.4336	37.1959	5.26664	36.8597	56.806	25.8487	0.331007	0.413255	1.24848	37.6467
4505847	4507148	-	433	CDS	LF82_0449	dcuA	Anaerobic C4-dicarboxylate transporter dcuA	40.7333	35.4671	14.4833	54.4704	87.2975	26.4882	0.33374	0.430355	1.28949	47.6019
295240	295641	+	133	CDS	LF82_0355	crl	Sigma factor-binding protein crl	26.1869	45.5529	10.3452	36.4132	182.253	66.0137	0.335193	1.21979	3.63906	31.3
31221	32369	+	382	CDS	LF82_0265	carA	Carbamoyl-phosphate synthase small chain	15.571	0.227039	1.00115	27.945	5.03924	0.777298	0.337704	0.0408687	0.121019	21.758
2437331	2438848	-	505	CDS	LF82_1778	purF	Amidophosphoribosyltransferase	43.9867	44.7318	37.9323	43.3007	75.2154	2.81123	0.339679	0.466775	1.37416	43.6437
1782923	1784314	+	463	CDS	LF82_2900	ydjN	Uncharacterized symporter ydjN	21.3067	16.4225	6.41932	18.8254	34.7148	10.9669	0.339991	0.433224	1.27422	20.0661
3835810	3836835	-	341	CDS	LF82_2238	tdh	L-threonine 3-dehydrogenase	43.3568	15.8751	9.86241	38.869	83.3155	24.0962	0.342358	0.412993	1.20632	41.1129
3044198	3044509	-	103	CDS	LF82_3650	yqfB	UPF0267 protein yqfB	24.2971	7.97665	3.31046	8.12947	10.4144	3.01203	0.34378	0.194979	0.567161	16.2133
1234340	1235035	-	231	CDS	LF82_1349	minC	Septum site-determining protein minC	21.1346	6.14448	1.67493	34.5986	4.95925	2.15145	0.344604	0.0686554	0.19923	27.8666
2362836	2363090	+	84	CDS	LF82_3035	yfae	Uncharacterized ferredoxin-like protein yfae	0.971883	4.22293	0.827615	4.06473	10.4144	4.21684	0.344629	1.00156	2.90619	2.51831
3336897	3337760	-	287	CDS	LF82_3678	yral	UPF0011 protein yral	14.2125	12.7899	3.33716	12.7023	10.0785	4.56663	0.345621	0.29366	0.849659	13.4574
2734926	2735408	+	160	CDS	LF82_2145	smpB	SsrA-binding protein	28.9405	9.6971	2.34491	26.7595	3.47148	2.20882	0.345803	0.0817546	0.23642	27.85
1354194	1354958	+	254	CDS	LF82_1634	pgpB	Phosphatidylglycerophosphatase B	15.7121	12.1996	5.27604	13.2104	13.018	3.46384	0.346578	0.302183	0.871904	14.4612
4540174	4541454	+	426	CDS	LF82_0992	hflX	GTP-binding protein hflX	20.8669	29.1189	9.91921	17.1107	33.6938	11.8709	0.346907	0.573763	1.65394	18.9888
1166448	1167119	-	223	CDS	LF82_1660	phoP	Transcriptional regulatory protein phoP	14.9382	9.81875	1.53262	22.9582	0	1.89646	0.349238	0.0904857	0.259094	18.9482
1415202	1415765	+	187	CDS	LF82_2783	ydal	Uncharacterized protein ydal	18.8592	20.6119	6.65048	22.5012	44.6333	16.1359	0.349242	0.550923	1.57748	20.6802
1599019	1599348	-	109	CDS	LF82_268	-	minor tail protein	6.47922	0	2.06904	10.1618	17.3574	4.01604	0.350576	0.365667	1.04305	8.32053
3380228	3380482	-	84	CDS	LF82_3684	yrbA	Uncharacterized protein yrbA	18.0878	12.5124	3.10356	29.2153	34.7148	13.5541	0.352714	0.352148	0.998395	23.6515
2793698	2794228	+	176	CDS	LF82_1385	mprA	Transcriptional repressor mprA	12.1485	7.8761	2.66019	9.43599	14.8778	5.37863	0.353295	0.372434	1.05417	10.7923
3327723	3328196	+	157	CDS	LF82_0051	agaV	N-acetylgalactosamine-specific phosphotransferase	10.0788	17.2045	5.51743	11.2909	17.3574	6.6934	0.353303	0.571408	1.61733	10.6849
8867	9454	+	195	CDS	LF82_1379	mog	Molybdopterin biosynthesis mog protein	9.71883	4.51168	0.795783	10.3573	20.0278	7.87762	0.353448	0.432027	1.22232	10.038
1164988	1166448	-	486	CDS	LF82_1661	phoQ	Sensor protein phoQ	27.0437	14.5355	1.9341	22.4223	0	3.20847	0.353795	0.103962	0.293847	24.733
399972	400157	+	61	CDS	LF82_753	-	-	34.0159	23.8517	7.93131	51.656	60.7509	22.0882	0.35483	0.350401	0.987519	42.8359
1484022	1485083	+	353	CDS	LF82_3559	yncE	Uncharacterized protein yncE	24.5341	14.8203	2.77554	14.9949	27.9412	12.4154	0.355249	0.384299	1.08177	19.7645
4557110	4557865	-	251	CDS	LF82_2379	ulaR	HTH-type transcriptional regulator ulaR	30.9236	6.1851	2.25713	31.0629	4.73383	1.64293	0.357183	0.0629179	0.17615	30.9932
2083448	2083885	-	145	CDS	LF82_328	-	hypothetical protein	15.8943	10.4107	5.43122	14.2901	19.5271	5.27105	0.357484	0.354563	0.991828	15.0922
1615591	1616538	-	315	CDS	LF82_2839	ydfU	Uncharacterized protein ydfU	17.0754	16.7158	4.56912	11.9613	28.2058	11.5461	0.358742	0.554994	1.54706	14.5184
2011971	2013773	-	600	CDS	LF82_297	-	ABC transporter protein	12.5359	14.6885	8.27615	12.6471	15.8481	2.75012	0.361085	0.437846	1.21259	12.5915
1327235	1327774	-	179	CDS	LF82_2749	yciB	intracellular septation protein	47.5143	7.03822	1.83914	21.4528	8.6787	3.84871	0.361894	0.082472	0.22789	34.4835
3683717	3685759	-	680	CDS	LF82_1722	prlC	Oligopeptidase A	41.7026	21.1573	3.12236	32.0098	13.2547	9.36468	0.362868	0.169402	0.466842	36.8562
187245	188402	+	385	CDS	LF82_0281	cdaR	Carbohydrate diacid regulator	30.8716	27.2559	14.9701	22.7894	78.1083	23.2989	0.363208	0.713163	1.96351	26.8305
1147191	1150637	-	1148	CDS	LF82_1337	mfd	Transcription-repair-coupling factor	16.725	15.9985	2.64238	16.1916	23.8403	11.8667	0.364194	0.440783	1.2103	16.4583
2839908	2840351	+	147	CDS	LF82_419	-	Potential molybdenum-pterin-binding-protein	4.1395	8.34159	7.58647	9.59729	28.929	6.02406	0.365182	0.990809	2.71319	6.86839
1243195	1243914	+	239	CDS	LF82_0622	fadR	Fatty acid metabolism regulator protein	8.3783	11.6495	1.14154	11.8263	5.38678	5.08929	0.36574	0.308387	0.843187	10.1023
2155790	2157643	-	617	CDS	LF82_0164	asmA	Protein asmA	38.6341	0.748747	1.23262	27.1883	6.64751	1.47397	0.36594	0.0411196	0.112367	32.9112
4169537	4170235	-	232	CDS	LF82_0349	cpxR	Transcriptional regulatory protein cpxR	52.4412	21.9944	19.2679	46.5221	45.5632	5.45931	0.366017	0.249862	0.682653	49.4817
1220194	1221108	-	304	CDS	LF82_187	-	iron transport protein	19.6934	18.5834	5.39039	24.3349	12.3329	5.9448	0.366642	0.257452	0.70219	22.0142
1401489	1401995	-	168	CDS	LF82_2295	tpx	Thiol peroxidase	14.7028	16.603	2.70566	23.8412	28.0389	13.67	0.366823	0.424855	1.1582	19.272
1138541	1138900	+	119	CDS	LF82_0995	hinT	HIT-like protein ycfF	14.2543	10.0881	1.24142	9.14565	10.4144	6.32527	0.369061	0.323364	0.87618	11.7
1724104	1724751	-	215	CDS	LF82_2865	ydhW	Uncharacterized protein ydhW	45.557	38.8568	8.66409	37.6305	55.3267	26.167	0.369822	0.418706	1.13218	41.5938
2797811	2799367	-	518	CDS	LF82_0930	gshA	glutamate--cysteine ligase	21.2564	5.80344	2.75872	32.1346	7.30838	2.11371	0.371605	0.0912593	0.245581	26.6955
795204	795464	-	86	CDS	LF82_2642	ybiM	UPF0379 protein ybiM	10.5287	11.7304	4.91396	7.93893	6.50902	1.88252	0.372627	0.368021	0.987639	9.23383
3427145	3430945	-	1266	CDS	LF82_3266	yhdP	Uncharacterized protein yhdP	34.3741	18.9039	10.2059	34.3939	18.5257	3.76504	0.37326	0.203161	0.544288	34.384
3083835	3085811	-	658	CDS	LF82_2157	speA	biosynthetic arginine decarboxylase	23.7337	11.2204	4.99268	29.381	18.1121	5.95858	0.37335	0.206182	0.552247	26.5573
4359187	4362009	-	940	CDS	LF82_2395	uvrA	UvrABC system protein A	30.8219	31.5563	7.78074	32.4892	62.3399	27.278	0.373377	0.553752	1.48309	31.6556
2902364	2902717	-	354	RNA	LF82_s0379	csrB	-	57.2331	69.6002	12.4142	33.8728	86.787	46.1845	0.374703	0.643193	1.71654	45.5529
1666060	1667235	+	391	CDS	LF82_1270	manA	Mannose-6-phosphate isomerase	25.9873	18.4626	3.41841	17.7832	29.4321	14.5363	0.37488	0.410201	1.09422	21.8853
1765124	1765588	-	154	CDS	LF82_1500	nlpC	lipoprotein nlpC	20.6837	9.02336	2.70566	21.887	8.0111	3.70712	0.376459	0.150638	0.400145	21.2853
3340234	3340824	+	196	CDS	LF82_0483	diaA	DnaA initiator-associating protein diaA	45.9845	21.3753	14.7131	43.6112	49.1793	11.8808	0.376927	0.296822	0.787478	44.7978
2735623	2735985	+	363	RNA	LF82_s2185	ssrA	-	12.8427	1.17304	0.443365	14.8798	0	0	0.377963	0.0159929	0.0423134	13.8613
1399904	1401445	+	513	CDS	LF82_2341	tyrR	Transcriptional regulatory protein tyrR	18.607	13.6554	4.82775	12.7674	29.374	11.5075	0.37963	0.520655	1.37148	15.6872
4232968	4233077	-	110	RNA	LF82_s1585	oxyS	-	11.8786	27.3709	8.96583	22.8641	17.3574	8.03208	0.380026	0.489251	1.28741	17.3713
1201024	1201356	+	110	CDS	LF82_165	-	head decoration protein (Major capsid protein)	7.69408	8.79778	2.32767	14.6076	26.0361	10.9186	0.38027	0.593958	1.56194	11.1509
4276583	4277278	+	231	CDS	LF82_3420	yjaH	Uncharacterized protein yjaH	5.63075	14.8585	7.19237	23.8319	27.2759	8.89266	0.381756	0.545946	1.43009	14.7313
1908074	1908859	+	261	CDS	LF82_3726	znuB	High-affinity zinc uptake system membrane protein znuB	29.934	15.2026	2.97941	23.7787	18.746	9.99994	0.382324	0.241644	0.632039	26.8563
2438885	2439373	-	162	CDS	LF82_0393	cvpA	Colicin V production protein	32.2611	22.6787	6.37953	29.427	13.018	7.27908	0.382629	0.221414	0.578665	30.844
2752470	2752997	-	175	CDS	LF82_400	-	capsid completion protein	15.8381	25.2855	10.805	18.3478	40.5006	14.3908	0.382996	0.737024	1.92436	17.0929
1487152	1487580	+	142	CDS	LF82_226	-	conserved protein (EC 25118)	18.165	20.7795	7.38942	22.3197	26.0361	10.5421	0.383025	0.442921	1.15638	20.2424
3553814	3555100	-	428	CDS	LF82_0436	damX	Protein damX	25.269	7.03822	4.13807	34.8043	10.4144	2.56023	0.383798	0.111502	0.290523	30.0366
1708420	1709001	+	193	CDS	LF82_2148	sodB	Superoxide dismutase [Fe]	33.7122	26.9798	3.87944	23.9756	13.018	11.4834	0.384091	0.26631	0.693351	28.8439
1813108	1814451	+	447	CDS	LF82_0823	gdhA	NadP-specific glutamate dehydrogenase	6.05045	18.2166	5.05088	9.41464	21.4415	10.1878	0.384251	0.985357	2.56436	7.73254
1994476	1994946	-	156	CDS	LF82_2418	vsr	Very short patch repair protein	11.214	15.1592	7.32121	11.7252	20.0278	6.25576	0.385852	0.591867	1.53392	11.4696
1594945	1595643	-	232	CDS	LF82_265	-	Minor tail protein	7.95177	9.81085	7.33568	4.84997	18.9353	3.83349	0.388544	0.872473	2.24549	6.40087
2544802	2545671	+	289	CDS	LF82_0081	amiA	N-acetylmuramoyl-L-alanine amidase amiA	16.7164	19.8947	10.0969	26.0143	22.9118	6.62647	0.390674	0.391367	1.00177	21.3653
2444519	2445532	-	337	CDS	LF82_2385	usg	USG-1 protein	7.4511	2.43992	0.993138	10.3651	6.24866	2.40962	0.391636	0.190993	0.487679	8.90809
1960150	1961136	-	328	CDS	LF82_0454	dcyD	D-cysteine desulfhydrase	21.6465	19.0885	4.9845	23.4415	33.1368	15.4709	0.391675	0.453677	1.1583	22.544
1907322	1908077	+	251	CDS	LF82_3727	znuC	Zinc import ATP-binding protein znuC	25.7369	20.7671	1.76251	39.6123	19.286	13.9446	0.392157	0.240356	0.612908	32.6746
465216	467087	+	623	CDS	LF82_1706	ppiD	Peptidyl-prolyl cis-trans isomerase D	21.5021	16.3305	3.20498	19.2278	11.2313	7.61867	0.392705	0.265742	0.676696	20.365
1233504	1234316	-	270	CDS	LF82_1350	minD	Septum site-determining protein minD	8.99892	2.43297	0.689679	8.46819	3.8572	1.78491	0.393406	0.141671	0.360115	8.73356
705509	706441	+	310	CDS	LF82_2614	ybgK	Uncharacterized protein ybgK	11.8111	14.663	7.67268	10.4794	39.0541	13.5541	0.39516	0.952282	2.40987	11.1452
208265	208861	+	198	CDS	LF82_1912	rnhB	ribonuclease HII	9.44886	17.7911	6.20711	7.62138	8.6787	4.26704	0.395703	0.613592	1.55064	8.53512
1703440	1704039	+	199	CDS	LF82_2856	ydhM	Uncharacterized HTH-type transcriptional regulator	19.0565	17.8026	7.30248	29.1406	27.5676	10.8079	0.399169	0.375756	0.941347	24.0985
952243	953010	-	255	CDS	LF82_2189	ssuB	aliphatic sulfonates import ATP-binding protein ssuB	13.0664	15.9533	5.7933	14.2266	34.7148	14.4577	0.399681	0.741987	1.85645	13.6465
1659643	1660362	+	239	CDS	LF82_2032	rstA	Transcriptional regulatory protein rstA	14.86	12.1384	3.95816	19.5505	22.6401	9.9528	0.399988	0.404266	1.01069	17.2052
497718	498323	+	201	CDS	LF82_1843	recR	Recombination protein recR	43.3298	21.7012	6.46574	14.2901	19.5271	10.1656	0.403397	0.288639	0.715521	28.8099
1912069	1912809	-	246	CDS	LF82_2923	yebC	UPF0082 protein yebC	13.3847	15.8051	3.04911	22.8641	16.4438	9.98726	0.404241	0.359636	0.889655	18.1244
3867517	3869598	+	693	CDS	LF82_1838	recG	ATP-dependent DNA helicase recG	20.8585	2.63419	0.798576	12.7469	3.65419	1.74381	0.404299	0.075654	0.187124	16.8027
3391645	3391917	+	90	CDS	LF82_1510	npr	Phosphocarrier protein NPr	78.5606	43.4024	27.4147	69.2275	104.144	32.3793	0.405255	0.404593	0.998367	73.894
868043	869701	+	552	CDS	LF82_2654	ybjD	Uncharacterized protein ybjD	14.7325	10.3339	2.41388	17.4808	18.5972	9.39467	0.408161	0.366574	0.898111	16.1066
1633714	1634274	+	186	CDS	LF82_2163	speG	Spermidine N(1)-acetyltransferase	25.8398	40.777	5.51743	34.2357	57.0314	34.5666	0.409822	0.667229	1.62809	30.0377
1795878	1796363	-	161	CDS	LF82_2168	spy	Spheroplast protein Y	10.3263	8.21126	7.24163	15.8779	19.5271	4.14154	0.410377	0.434404	1.05855	13.1021
1502103	1502996	-	297	CDS	LF82_2810	yddE	Uncharacterized isomerase yddE	53.9935	43.3465	14.7788	60.4871	116.542	51.2045	0.412682	0.576371	1.39665	57.2403
4248863	4248982	+	120	RNA	LF82_r1992	rrfB	5S ribosomal RNA of rrnB operon	5.39935	3.91012	2.75872	6.77456	17.3574	6.02406	0.412967	0.721443	1.74698	6.08695
1002727	1003242	-	171	CDS	LF82_100	-	hypothetical protein	7.01916	13.2944	2.75872	11.4321	34.7148	17.0682	0.412981	1.07456	2.60195	9.22561
1658460	1659182	+	240	CDS	LF82_0727	folM	Uncharacterized oxidoreductase ydgB	23.7571	24.3405	5.00017	28.0509	23.8664	14.9347	0.413526	0.384782	0.930491	25.904
1467704	1468876	-	390	CDS	LF82_2799	ydcO	Inner membrane protein ydcO	29.1127	28.6601	8.89127	22.8641	26.7398	14.0833	0.414704	0.442015	1.06586	25.9884
1790192	1790542	-	116	CDS	LF82_0290	chbA	N,N'-diacetylchitobiose-specific phosphotransferase	28.9251	30.1638	6.50269	18.1461	29.7555	18.5025	0.417314	0.53122	1.27295	23.5356
4671528	4672301	+	257	CDS	LF82_2405	uxuR	Uxu operon transcriptional regulator	44.2747	29.4041	13.6556	39.2924	76.3725	30.5219	0.417649	0.528648	1.26577	41.7836
2901210	2901992	-	260	CDS	LF82_2320	truC	tRNA pseudouridine synthase C	10.1688	13.9461	6.6669	8.60933	11.5716	4.01604	0.418648	0.568904	1.35891	9.38905
2129206	2130099	-	297	CDS	LF82_0793	galF	UTP--glucose-1-phosphate uridylyltransferase	55.7676	39.6598	5.81301	51.2931	14.8778	17.0682	0.419549	0.213722	0.509408	53.5303
617821	618699	-	292	CDS	LF82_0311	citG	2-(5''-triphosphoribosyl)-3'-dephosphocoenzyme-A	13.8583	18.0735	11.2648	13.2668	50.1436	17.4028	0.420241	1.05686	2.5149	13.5626
468165	468860	-	231	CDS	LF82_1805	queC	Queuosine biosynthesis protein queC	36.0407	36.0709	19.2248	39.3771	47.7328	16.0642	0.421091	0.467913	1.11119	37.7089
479985	480338	+	117	CDS	LF82_2542	ybaA	Uncharacterized protein ybaA	10.2588	11.9259	2.5863	6.35115	4.33935	4.26704	0.421349	0.412605	0.979248	8.30496
601193	601939	+	248	CDS	LF82_0563	entA	2,3-dihydro-2,3-dihydroxybenzoate dehydrogenase	28.5848	17.3885	5.47686	22.1169	33.6938	16.1232	0.422849	0.426023	1.00751	25.3509
3560641	3563217	+	858	CDS	LF82_1390	mrcA	Penicillin-binding protein 1A	35.1694	15.6405	5.92497	33.2184	22.8802	10.4052	0.423932	0.238788	0.563268	34.1939
630135	630338	+	67	CDS	LF82_2224	tatE	Sec-independent protein translocase protein tatE	54.061	36.9507	20.6904	38.1069	26.0361	6.02406	0.424128	0.289845	0.683391	46.0839
1765666	1766415	-	249	CDS	LF82_0250	btuD	Vitamin B12 import ATP-binding protein btuD	8.90893	19.1596	6.72437	15.2428	17.3574	8.78509	0.424719	0.642169	1.51199	12.0758
1134525	1135958	+	477	CDS	LF82_1768	ptsG	PTS system glucose-specific EIICB component	22.7125	19.9926	4.22803	21.2625	29.4321	16.8281	0.426024	0.47882	1.12393	21.9875
982563	983222	-	219	CDS	LF82_2688	yccA	Inner membrane protein yccA	47.9462	44.1062	7.7244	58.2612	29.5076	23.6946	0.42681	0.295827	0.693113	53.1037
2099988	2100542	+	184	CDS	LF82_346	-	propanediol utilization protein: polyhedral bodies	30.9113	29.7169	14.6557	48.2687	78.1083	31.3753	0.426904	0.581346	1.36177	39.59
1858518	1858697	-	59	CDS	LF82_3598	yoaH	UPF0181 protein yoaH	4.85942	28.1529	0	2.54046	0	12.0481	0.427954	1.62815	3.80451	3.69994
2533508	2534419	-	303	CDS	LF82_0419	cysM	Cysteine synthase B	2.62254	2.12264	1.08378	5.44384	7.43888	3.01203	0.428364	0.507763	1.18535	4.03319
1795100	1795675	-	191	CDS	LF82_2415	ves	Uncharacterized protein ydjR	19.0327	27.1265	7.24163	22.7053	26.0361	15.6249	0.430125	0.547858	1.27372	20.869
953810	954955	-	381	CDS	LF82_2191	ssuD	alkanesulfonate monooxygenase	18.4517	18.6666	5.12761	19.6609	29.4321	15.584	0.430606	0.543431	1.26201	19.0563
1189005	1189145	+	46	CDS	LF82_3527	ylcG	Uncharacterized protein ylcG in lambdoid DLP12 prophage regi	59.2386	43.5699	15.37	39.5586	52.0722	25.8174	0.430641	0.416888	0.968065	49.3986
1661743	1662672	+	309	CDS	LF82_2336	tus	DNA replication terminus site-binding protein	22.1789	19.7612	1.90988	20.0305	18.025	14.3651	0.430712	0.385576	0.895207	21.1047
719775	720941	+	388	CDS	LF82_2197	sucC	Succinyl-CoA synthetase beta chain	10.7023	3.26775	1.18231	12.6116	3.71944	1.82873	0.430937	0.129152	0.299701	11.6569
2414313	2415251	-	312	CDS	LF82_1233	lrhA	HTH-type transcriptional regulator lrhA	26.7547	31.0652	12.4142	35.8292	57.4589	25.7581	0.431207	0.609937	1.41449	31.292
1382272	1382631	+	119	CDS	LF82_1750	pspC	Phage shock protein C	40.8191	44.5754	8.68995	50.047	52.0722	33.1323	0.43273	0.460263	1.06363	45.4331
2919905	2920822	-	305	CDS	LF82_0817	gcvA	glycine cleavage system transcriptional activator	37.5414	112.819	26.7758	55.5165	238.919	125.619	0.433263	1.63764	3.77978	46.5289
1585260	1585850	+	196	CDS	LF82_1666	pinR	DNA-invertase from lambdoid prophage Rac	23.9233	16.0616	1.90988	19.3466	8.0111	8.5727	0.435456	0.242261	0.556339	21.6349
1678267	1679439	+	390	CDS	LF82_1268	malY	Protein malY	26.2482	26.0201	12.8845	26.2129	55.6225	22.7271	0.436189	0.678819	1.55625	26.2306
2677356	2677616	+	86	CDS	LF82_3106	yfhL	Uncharacterized ferredoxin-like protein yfhL	54.4844	49.9074	20.6904	67.4376	61.5398	27.9297	0.436261	0.398781	0.914086	60.961
2094846	2095121	+	91	CDS	LF82_341	-	propanediol utilization protein: polyhedral bodies	21.4624	13.4899	9.31067	3.17557	13.018	2.25902	0.436461	0.469587	1.0759	12.319
1194177	1194503	+	108	CDS	LF82_160	-	Partial tonB-like membrane protein encoded within prophage	18.8486	8.95774	2.44523	17.0904	14.2015	7.66699	0.436638	0.281372	0.644404	17.9695
1521163	1521300	-	45	CDS	LF82_2169	sra	Stationary-phase-induced ribosome-associated protein	6.47922	14.0764	1.47788	13.7911	14.8778	11.1875	0.43743	0.624827	1.42841	10.1351
869698	870690	-	330	CDS	LF82_2670	ybjX	Uncharacterized protein ybjX	20.8611	18.4131	4.57696	15.2428	9.46767	7.66699	0.439154	0.339131	0.772238	18.0519
2186128	2187489	+	453	CDS	LF82_2980	yegQ	Uncharacterized protease yegQ	35.8488	29.8816	10.1274	27.2096	32.8877	17.4381	0.439156	0.437141	0.995413	31.5292
127077	127841	+	254	CDS	LF82_1604	pdhR	Pyruvate dehydrogenase complex repressor	21.5203	13.9089	2.06904	13.2467	7.43888	7.31493	0.439577	0.269911	0.614024	17.3835
2453086	2453634	-	182	CDS	LF82_3069	yfcM	Uncharacterized protein yfcM	18.0878	18.8989	7.81636	21.5939	43.3935	19.5782	0.439774	0.690357	1.5698	19.8409
2622118	2622738	-	206	CDS	LF82_3098	yfgM	UPF0070 protein yfgM	6.24782	4.52457	1.47788	6.35115	3.71944	2.15145	0.440239	0.288066	0.65434	6.29948
1876138	1876326	-	62	CDS	LF82_773	-	-	15.3882	5.86518	2.5863	3.81069	0	0	0.440957	0.134711	0.305497	9.59942
2925590	2925666	+	77	RNA	LF82_t1334	metW	Met tRNA	0	2.34607	1.03452	3.81069	0	0	0.440957	0.271478	0.615656	1.90534
2325984	2327111	-	375	CDS	LF82_1560	ompC	Outer membrane protein C	36.8293	15.6199	6.80604	32.6248	4.11096	1.90234	0.441358	0.125383	0.284085	34.727
4146940	4147230	+	96	CDS	LF82_618	-	hypothetical protein	10.1238	8.79778	7.50026	8.8916	26.0361	7.90658	0.442295	0.81023	1.83188	9.50769
1247247	1248317	+	356	CDS	LF82_0434	dadX	lanine racemase, catabolic	16.8773	7.34094	2.60298	14.5871	13.438	6.60704	0.443239	0.292712	0.660393	15.7322
504755	506431	-	558	CDS	LF82_2547	ybal	Inner membrane protein ybal	19.6064	30.0591	21.0783	13.2845	53.157	16.0014	0.445584	1.12736	2.53007	16.4454
2764376	2764591	-	71	CDS	LF82_409	-	hypothetical protein ybiI	31.9912	28.1529	12.9315	13.9725	26.0361	11.2951	0.447076	0.527081	1.17895	22.9818
2558102	2559118	-	338	CDS	LF82_0583	eutD	ethanolamine utilization protein eutD	17.7166	18.1821	6.20711	19.371	39.0541	19.39	0.447218	0.690178	1.54327	18.5438
3299862	3300266	+	134	CDS	LF82_3672	yqjE	Inner membrane protein yqjE	43.0148	40.1439	12.1843	57.3015	92.5728	47.1885	0.447365	0.591856	1.32298	50.1581
1192910	1193371	+	153	CDS	LF82_2080	rzpD	Rz endopeptidase from lambdoid prophage DLP12	34.4577	36.0442	15.988	32.5641	80.4752	36.1444	0.447414	0.777843	1.73853	33.5109
3858137	3858853	-	238	CDS	LF82_1921	rph	ribonuclease PH	15.3145	12.4768	4.70236	22.5177	14.2015	7.25626	0.448252	0.316096	0.705175	18.9161
1684231	1686558	+	775	CDS	LF82_2037	rsxC	electron transport complex protein rnfC	11.2374	6.52502	1.06685	17.6641	4.88177	4.04742	0.448353	0.176955	0.394678	14.4508
739337	740089	-	250	CDS	LF82_0916	gpmA	2,3-bisphosphoglycerate-dependent phosphoglycerate	12.5085	4.82248	1.4943	15.1016	0	0.66934	0.448658	0.0783642	0.174664	13.8051
1000402	1000746	-	114	CDS	LF82_096	-	hypothetical protein	149.022	128.448	52.7604	144.806	260.361	121.987	0.449444	0.594727	1.32325	146.914
2978965	2981211	-	748	CDS	LF82_1772	ptsP	Phosphoenolpyruvate-protein phosphotransferase ptsP	27.2024	24.0938	23.8432	29.679	51.2456	10.0879	0.450376	0.596523	1.3245	28.4407
2193343	2193795	-	150	CDS	LF82_0808	gatA	Galactitol-specific phosphotransferase enzyme IIA	5.02992	3.8278	3.04911	5.88317	8.22192	2.37792	0.450386	0.497295	1.10415	5.45654
1863995	1865551	-	518	CDS	LF82_3595	yoae	UPF0053 inner membrane protein yoae	29.3754	15.408	5.59199	22.2462	35.1839	17.2581	0.451656	0.442647	0.980054	25.8108
832541	833743	+	400	CDS	LF82_0431	dacC	Penicillin-binding protein 6	17.4676	14.5203	5.42423	12.6336	23.9251	11.9667	0.452355	0.577748	1.2772	15.0506
4644900	4645463	+	187	CDS	LF82_1090	idnK	Thermosensitive gluconokinase	2.29007	4.44945	2.99654	3.32888	5.38678	1.45408	0.452472	0.792074	1.75055	2.80947
1767028	1768008	-	326	CDS	LF82_0249	btuC	Vitamin B12 import system permease protein btuC	25.2297	25.8779	9.40471	25.6355	29.9809	15.8816	0.452683	0.497124	1.09817	25.4326
3572311	3573663	-	450	CDS	LF82_0572	envZ	Osmolarity sensor protein envZ	20.8723	3.41856	1.18231	21.1947	2.97555	1.72116	0.454084	0.06902	0.151998	21.0335
2386691	2387026	+	111	CDS	LF82_3058	yfbW	Inner membrane protein yfbW	23.0012	25.8068	9.72447	12.7023	31.2433	16.265	0.455555	0.727924	1.59788	17.8518
3202492	3203904	-	470	CDS	LF82_2204	sufI	Protein sufI	38.9507	35.0274	11.0188	27.886	55.7051	30.4005	0.456499	0.61971	1.35753	33.4183
1884894	1886339	+	481	CDS	LF82_2026	rsmF	ribosomal RNA small subunit methyltransferase F	12.6808	14.1435	1.537	15.2428	8.92666	9.03609	0.458302	0.378645	0.82619	13.9618
1612965	1613180	-	71	CDS	LF82_0579	essQ	Lysis protein S homolog from lambdoid prophage Qin	11.9866	10.5573	0.620711	14.7347	10.4144	9.03609	0.460467	0.361391	0.784836	13.3606
74661	75359	-	232	CDS	LF82_2257	thiQ	Thiamine import ATP-binding protein thiQ	11.2307	9.5407	7.17266	17.7832	20.8289	6.82727	0.460986	0.482526	1.04673	14.5069
1219367	1220194	-	275	CDS	LF82_186	-	SitB protein	21.6745	22.4553	6.20711	27.8241	4.95925	6.45435	0.461852	0.255794	0.553844	24.7493
1090235	1090462	+	75	CDS	LF82_2712	yceK	Uncharacterized protein yceK	7.69408	20.5281	6.46574	22.8641	39.0541	21.0842	0.462385	0.901557	1.9498	15.2791
2663510	2664700	+	396	CDS	LF82_1012	hmp	Flavohemoprotein	25.3279	18.342	5.01585	22.4022	15.7794	10.7703	0.462645	0.330738	0.714884	23.865
162736	164100	-	454	CDS	LF82_1603	pcnB	Poly(A) polymerase	16.594	6.93395	1.60925	16.2025	8.10012	5.35472	0.463213	0.212339	0.458405	16.3982
409952	410476	+	174	CDS	LF82_0149	aroL	Shikimate kinase 2	9.02463	25.3041	18.0302	15.2428	78.1083	29.9052	0.463536	1.9753	4.26137	12.1337
4337105	4338100	+	331	CDS	LF82_0531	dusA	tRNA-dihydrouridine synthase A	26.5399	20.9342	10.1064	30.6809	32.0444	14.4809	0.4641	0.429693	0.925863	28.6104
1157936	1158397	-	153	CDS	LF82_3539	ymfA	Inner membrane protein ymfA	8.72203	6.94799	1.03452	6.35115	6.00833	4.98144	0.464326	0.399117	0.859561	7.53659
1641988	1642602	+	204	CDS	LF82_0500	dmsD	Twin-arginine leader-binding protein dmsD	3.88753	11.2612	0.413807	6.0971	0	4.81925	0.4647	0.524111	1.12785	4.99232
1372705	1373868	+	387	CDS	LF82_215	-	membrane transport protein	14.9173	14.1856	5.53347	18.0195	19.3757	10.0868	0.465426	0.47425	1.01896	16.4684
3062859	3063599	-	246	CDS	LF82_3184	yggE	Uncharacterized protein yggE	30.892	34.437	12.4881	28.0358	35.3347	20.0085	0.465756	0.551465	1.18402	29.4639
2235582	2236508	-	308	CDS	LF82_3005	yehX	Uncharacterized ABC transporter ATP-binding protein	16.441	12.3169	11.4832	17.1481	57.2794	20.9336	0.465783	0.965097	2.07199	16.7946
1779784	1780644	+	286	CDS	LF82_3580	yniA	Uncharacterized protein yniA	13.5254	12.7861	2.5863	9.14565	23.4325	14.3071	0.46643	0.745156	1.59757	11.3355
1526998	1528533	-	511	CDS	LF82_0787	gadC	glutamate/gamma-aminobutyrate antiporter	19.2701	22.5304	6.8849	36.1796	42.1964	23.3173	0.46661	0.544677	1.16731	27.7249
1321704	1322033	-	109	CDS	LF82_2763	yciU	UPF0263 protein yciU	4.85942	8.60227	0	6.77456	0	4.01604	0.466858	0.3452	0.73941	5.81699
3304896	3306206	-	436	CDS	LF82_3239	yhaM	Uncharacterized protein yhaM	10.6637	13.2944	6.20711	12.4906	26.0361	12.1736	0.46734	0.793837	1.69863	11.5772
444402	444644	-	80	CDS	LF82_2451	xseB	exodeoxyribonuclease 7 small subunit	17.8179	9.38429	1.37936	5.92774	0	3.01203	0.467951	0.184935	0.395201	11.8728
1404782	1405714	-	310	CDS	LF82_2781	ycjY	Uncharacterized protein ycjY	40.7381	27.3318	13.397	26.6748	40.3559	18.2981	0.468255	0.470164	1.00408	33.7065
1287713	1289104	+	463	CDS	LF82_1463	narK	Nitrite extrusion protein 1	26.1623	21.4701	8.02535	17.8602	26.8251	14.6038	0.468559	0.514036	1.09706	22.0113
1836435	1838369	+	644	CDS	LF82_2907	yeaG	Uncharacterized protein yeaG	19.7946	15.3887	3.68218	17.3526	23.8296	14.7538	0.470088	0.496297	1.05575	18.5736
3073704	3073820	-	38	CDS	LF82_794	-	-	49.4041	56.3058	71.3818	15.2428	156.217	28.6143	0.47052	1.54681	3.28744	32.3234
1625658	1625846	+	62	CDS	LF82_0484	dicB	Division inhibition protein dicB	4.73482	12.0913	3.18313	8.79389	4.00555	4.4022	0.471231	0.560684	1.18983	6.76435
2070510	2071070	-	186	CDS	LF82_319	-	sugar phosphate aminotransferase	9.22585	9.07828	2.87866	4.19728	4.52801	3.53586	0.471438	0.477871	1.01365	6.71156
1142741	1144045	+	434	CDS	LF82_1473	ndh	NadH dehydrogenase	44.7352	16.3535	10.2843	37.808	19.9099	6.82136	0.471706	0.207233	0.439327	41.2716
1357519	1357845	+	108	CDS	LF82_2754	yciH	Uncharacterized protein yciH	13.4444	10.7919	1.24142	16.513	5.20722	6.32527	0.472943	0.252582	0.534064	14.9787
772829	773281	+	150	CDS	LF82_1369	moae	Molybdopterin-converting factor subunit 2	4.53545	6.72541	2.62078	8.97629	3.47148	2.20882	0.473635	0.357437	0.754669	6.75587
1380183	1381160	-	325	CDS	LF82_1753	pspF	Psp operon transcriptional activator	22.2412	14.9788	1.67115	19.6397	12.0167	11.1213	0.473876	0.305449	0.644577	20.9404
1833374	1834258	+	294	CDS	LF82_2905	yead	UPF0010 protein yead	27.3053	21.1147	5.0987	22.5012	29.7555	19.0403	0.474522	0.484656	1.02136	24.9032
1648833	1649168	+	111	CDS	LF82_0179	asr	acid shock protein	13.1609	10.5573	5.94848	8.8916	13.018	5.27105	0.475901	0.508764	1.06906	11.0263
656059	657138	-	359	CDS	LF82_2601	ybeZ	PhoH-like protein	23.8791	32.2396	10.4787	17.0457	25.1962	16.9062	0.476792	0.669153	1.40345	20.4624
4595133	4595474	+	113	CDS	LF82_3713	ytfP	UPF0131 protein ytfP	29.735	32.0071	17.1434	48.4502	40.9138	17.6419	0.477028	0.44491	0.93267	39.0926
2604398	2605864	-	488	CDS	LF82_0954	guaB	Inosine-5'-monophosphate dehydrogenase	2.86291	0.654718	0.577406	7.50321	3.63294	1.47099	0.477742	0.197605	0.413622	5.18306
2923291	2924097	-	268	CDS	LF82_3159	ygdL	Uncharacterized protein ygdL	36.5536	36.9898	11.2418	32.1791	38.1863	24.6987	0.478084	0.522901	1.09374	34.3664
3000170	3000243	-	74	RNA	LF82_t0895	glyU	Gly tRNA	47.3793	15.836	13.4487	25.4046	39.0541	12.8011	0.478226	0.360655	0.754152	36.3919
3226821	3228302	+	493	CDS	LF82_2278	tolC	Outer membrane protein tolC	25.1207	1.31221	1.54301	18.8597	6.17805	2.04206	0.47863	0.0815151	0.170309	21.9902
1903883	1904854	-	323	CDS	LF82_1231	lpxM	Lipid A biosynthesis	19.1785	1.87686	1.57247	15.2428	4.16577	1.32529	0.479553	0.0841853	0.17555	17.2106
428576	429646	+	356	CDS	LF82_1804	queA	S-adenosylmethionine:tRNA ribosyltransferase-isomerase	12.3645	6.64721	2.34491	9.3997	3.47148	2.51003	0.479799	0.22307	0.464923	10.8821
1423498	1423932	-	144	CDS	LF82_2392	uspF	Universal stress protein F	23.0244	25.1365	6.05932	22.1383	26.0361	18.5025	0.47998	0.543852	1.13307	22.5813
1599804	1600547	-	247	CDS	LF82_270	-	tail component of prophageCP-933K, Pu tat ive tail component of prophage CP-933K	39.8721	33.3864	15.7565	25.6	52.0722	25.4864	0.482607	0.629931	1.30527	32.7361
4379143	4380099	+	318	CDS	LF82_1523	nrfD	Protein nrfD	35.9957	25.5461	18.9662	29.3564	72.3225	28.2796	0.482747	0.722942	1.49756	32.676
956716	957726	+	336	CDS	LF82_1793	pyrD	Dihydroorotate dehydrogenase	6.91117	0.31281	0.873593	11.178	5.7858	2.07495	0.483479	0.163001	0.337141	9.04459
1872227	1872514	-	95	CDS	LF82_2929	yebO	Uncharacterized protein yebO	33.3217	9.71945	5.32038	11.2506	7.43888	3.01203	0.485619	0.186941	0.384955	22.2862
1948581	1949084	+	167	CDS	LF82_0756	ftnB	Ferritin-like protein 2	22.0883	16.2092	3.3857	19.8618	18.9353	13.6911	0.4859	0.407074	0.837772	20.975
3547736	3548899	-	387	CDS	LF82_3290	yhfX	Uncharacterized protein yhfX	15.9581	17.5521	9.19572	17.3128	36.6434	17.1797	0.486672	0.79275	1.62892	16.6354
182444	183244	-	266	CDS	LF82_0252	btuF	Vitamin B12-binding protein	10.0225	13.1967	5.94848	10.1618	19.5271	9.97735	0.486675	0.789018	1.62124	10.0922
963803	965056	+	417	CDS	LF82_1711	pqiA	Paraquat-inducible protein A	21.798	14.7467	4.49277	15.8234	22.3166	13.5972	0.488081	0.480842	0.985168	18.8107
118197	118637	-	146	CDS	LF82_1700	ppdD	Prepilin peptidase-dependent protein D	26.0249	18.4558	11.3107	11.0087	34.7148	14.6586	0.488415	0.701237	1.43574	18.5168
1479999	1480232	+	77	CDS	LF82_2808	ydcY	Uncharacterized protein ydcY	20.2476	22.581	9.05204	34.6137	39.0541	21.0842	0.488946	0.549317	1.12347	27.4307
4546156	4548597	+	813	CDS	LF82_1916	rnr	ribonuclease R	39.3907	19.7639	10.9722	33.7573	16.5684	6.79989	0.489153	0.24296	0.496696	36.574
1985533	1985898	+	121	CDS	LF82_0709	fliO	flagellar protein fliO	1.61981	12.9034	8.27615	2.54046	17.3574	6.52607	0.489155	3.558	7.27377	2.08013
2439905	2440567	-	220	CDS	LF82_0459	dedD	Protein dedD	15.7661	21.2711	6.62092	30.6549	38.1863	22.4898	0.489607	0.627103	1.28083	23.2105
929859	930605	+	248	CDS	LF82_1151	kdsB	3-deoxy-manno-octulosonate cytidylyltransferase	30.6863	28.0225	18.8512	38.8126	46.2864	17.5702	0.490135	0.524058	1.06921	34.7494
3849372	3850430	-	352	CDS	LF82_1854	rfaQ	Lipopolysaccharide core biosynthesis glycosyltransferase rfa	29.038	9.04097	4.79411	20.4476	5.08021	2.13046	0.490368	0.139931	0.28536	24.7428
1877445	1879493	-	682	CDS	LF82_1713	prc	Tail-specific protease	26.4838	2.85439	0.896583	14.3536	1.73574	1.35541	0.490617	0.0551454	0.1124	20.4187
3690276	3690875	+	199	CDS	LF82_2136	slp	Outer membrane protein slp	30.5363	33.5402	10.1153	24.7459	36.6434	24.3194	0.490637	0.622888	1.26955	27.6411
1396148	1397146	-	332	CDS	LF82_2779	ycjW	Uncharacterized HTH-type transcriptional regulator	6.66329	6.61166	2.63332	6.52436	9.46767	5.27105	0.491586	0.599377	1.21927	6.59382
1601826	1602194	-	122	CDS	LF82_274	-	hypothetical protein	5.46684	11.1438	3.62081	6.03359	13.018	8.28309	0.492673	1.03508	2.10096	5.75022
1624872	1625090	+	72	CDS	LF82_2081	rzpQ	Uncharacterized protein ydfC	32.6661	9.77531	3.10356	7.62138	26.0361	14.5582	0.493187	0.438392	0.888897	20.1437
4031840	4033036	-	398	CDS	LF82_0986	hemY	Protein hemY	49.1527	58.0855	32.4625	64.2123	89.7796	40.6105	0.494186	0.644581	1.30433	56.6825
4539789	4540097	+	102	CDS	LF82_0993	hfq	Protein hfq	17.3761	11.9436	2.06904	32.1022	0	3.83349	0.494198	0.119295	0.241392	24.7391
277130	277603	+	157	CDS	LF82_1135	ivy	Inhibitor of vertebrate lysozyme	63.7954	72.5478	39.1525	70.742	108.15	50.2778	0.494917	0.664724	1.3431	67.2687
2100897	2101340	+	147	CDS	LF82_348	-	propanediol utilization protein	23.4395	17.8026	12.9011	20.9214	45.946	18.7809	0.496983	0.714185	1.43704	22.1805
1191695	1192009	+	104	CDS	LF82_767	-	-	4.85942	5.36245	2.36461	4.71799	14.8778	7.74522	0.499492	1.05559	2.11333	4.78871
4748093	4748872	+	259	CDS	LF82_0466	deoC	Deoxyribose-phosphate aldolase	17.0816	21.2213	16.6463	24.9427	40.2376	14.1018	0.500304	0.731675	1.46246	21.0121
134446	136191	-	581	CDS	LF82_2471	yach	Uncharacterized protein yach	38.8429	31.2028	22.0973	36.1253	91.647	39.3974	0.500568	0.820276	1.63869	37.4841
1027265	1028218	+	317	CDS	LF82_133	-	hypothetical protein	35.1174	26.1822	13.5729	36.0745	37.492	18.3131	0.500769	0.447889	0.894402	35.5959
4238435	4239082	+	215	CDS	LF82_0611	fabR	HTH-type transcriptional repressor fabR	26.0181	46.7748	24.0526	15.5603	35.7996	17.3192	0.501023	0.995029	1.98599	20.7892
2889627	2891861	-	744	CDS	LF82_1845	relA	GTP pyrophosphokinase	43.7936	22.3517	10.9847	41.8483	31.2433	15.8816	0.501284	0.313705	0.625803	42.821
1501162	1502007	+	281	CDS	LF82_1487	nhoA	N-hydroxyarylamine O-acetyltransferase	10.4231	12.8524	7.01673	11.2664	11.32	5.10736	0.501567	0.558985	1.11448	10.8447
1655911	1656855	+	314	CDS	LF82_2844	ydgH	Protein ydgH	22.9007	14.8854	3.28192	13.7535	12.5691	10.4902	0.501632	0.37573	0.749016	18.3271
2420710	2421204	-	164	CDS	LF82_3056	yfbU	UPF0304 protein yfbU	34.8258	39.7529	20.5754	45.446	92.5728	45.8498	0.501983	0.827504	1.64847	40.1359
523990	524799	-	269	CDS	LF82_2565	ybbO	Uncharacterized oxidoreductase ybbO	32.2161	40.0136	23.9089	25.6869	57.858	25.2676	0.502459	0.849291	1.69027	28.9515
2553937	2555124	-	395	CDS	LF82_0585	eutG	ethanolamine utilization protein eutG	18.6754	17.9406	11.684	18.9787	36.7568	15.946	0.505143	0.733785	1.45263	18.8271
1967249	1967659	+	136	CDS	LF82_0713	fliS	flagellar protein fliS	44.1397	9.97081	3.96565	21.3822	4.33935	3.26303	0.505144	0.110325	0.218403	32.7609
1938685	1939572	-	295	CDS	LF82_1380	motA	chemotaxis protein motA	22.9888	22.1072	8.91277	21.4962	26.0361	15.4077	0.505168	0.546712	1.08224	22.2425
862752	863720	-	322	CDS	LF82_0967	hcr	NadH oxidoreductase hcr	39.4153	34.3309	15.5178	31.7557	60.7509	32.5299	0.505331	0.675102	1.33596	35.5855
1519309	1521006	-	565	CDS	LF82_1254	maeA	Nad-dependent malic enzyme	20.118	19.5193	7.65544	19.2567	22.9118	13.7951	0.505538	0.54478	1.07762	19.6873
1025847	1027265	+	472	CDS	LF82_132	-	DNA stabilization protein	61.0464	50.6361	25.9492	40.9649	71.5992	35.9561	0.506444	0.606847	1.19825	51.0057
4209852	4210955	-	367	CDS	LF82_0835	gldA	glycerol dehydrogenase	22.5037	22.0363	15.6656	20.4144	55.7916	23.7735	0.506747	0.918938	1.81341	21.4591
4765556	4766425	-	289	CDS	LF82_1918	rob	right origin-binding protein	42.4149	50.7447	27.2806	43.2819	108.002	53.2125	0.507056	0.939279	1.85242	42.8484
2664745	2665083	-	112	CDS	LF82_0847	glnB	Nitrogen regulatory protein P-II 1	14.2044	36.2739	27.5341	17.1969	52.0722	17.3771	0.508355	1.43023	2.81344	15.7007
1382048	1382272	+	74	CDS	LF82_1749	pspB	Phage shock protein B	18.7435	17.0928	2.06904	17.0574	14.8778	14.1996	0.508862	0.45442	0.893013	17.9004
1810204	1811511	+	435	CDS	LF82_3588	ynjE	thiosulfate sulfurtransferase ynjE	24.6807	27.8442	11.3797	25.8057	39.7393	23.0658	0.509674	0.682273	1.33865	25.2432
1481404	1481640	+	78	CDS	LF82_768	-	-	8.09903	12.9034	4.48291	9.73842	8.6787	6.52607	0.510098	0.617184	1.20993	8.91873
293938	295182	+	414	CDS	LF82_0741	frsA	esterase yafA	29.2396	23.5209	2.38735	21.8219	14.687	17.1454	0.511223	0.382534	0.748273	25.5307
1873274	1874065	-	263	CDS	LF82_1143	kdgR	Transcriptional regulator kdgR	23.4592	15.0472	4.56615	37.9317	26.9339	16.9297	0.512036	0.350147	0.683833	30.6955
1255067	1255921	-	284	CDS	LF82_197	-	pyrophosphorylase modD (EC 242-)	34.8881	36.9958	10.8227	31.8534	44.0611	30.6995	0.51226	0.622134	1.21449	33.3708
2094351	2094842	+	163	CDS	LF82_340	-	propanediol utilization protein	41.1431	41.1345	14.7591	48.6074	62.4866	38.3532	0.512563	0.591778	1.15455	44.8752
4281933	4283522	-	529	CDS	LF82_1779	purH	bifunctional purine biosynthesis protein purH	16.4295	8.37883	9.28111	24.7513	14.8778	2.6678	0.513786	0.290157	0.564744	20.5904
2428452	2429096	-	214	CDS	LF82_3063	yfcF	Uncharacterized GST-like protein yfcF	34.7101	38.5426	17.1434	25.7675	44.6333	25.6023	0.513919	0.706802	1.37532	30.2388
1906311	1907297	-	328	CDS	LF82_3725	znuA	High-affinity zinc uptake system protein znuA	14.7942	17.752	8.55202	14.3959	10.4144	5.92366	0.513934	0.49591	0.964928	14.5951
2715175	2716155	-	326	CDS	LF82_1900	rluD	ribosomal large subunit pseudouridine synthase D	21.7937	5.61636	1.69285	17.7062	1.57794	2.00802	0.514417	0.093693	0.182134	19.75
1674583	1675350	-	255	CDS	LF82_0973	hdhA	7-alpha-hydroxysteroid dehydrogenase	8.50398	6.37839	1.16383	9.76489	8.13628	6.30644	0.514671	0.408907	0.794503	9.13443
2874515	2875969	-	484	CDS	LF82_3152	ygcU	Uncharacterized flavoprotein ygcU	12.9584	11.5121	6.35146	13.1159	25.4306	12.6785	0.515122	0.729838	1.41683	13.0371
2427845	2428396	-	183	CDS	LF82_3062	yfcE	Phosphodiesterase yfcE	46.1645	44.743	27.1931	35.5664	59.5111	26.678	0.516729	0.659127	1.27558	40.8654
1930856	1931245	-	129	CDS	LF82_0300	cheY	chemotaxis protein cheY	9.71883	8.50452	3.62081	7.62138	6.50902	4.14154	0.517024	0.447651	0.865822	8.6701
2338471	2339121	+	216	CDS	LF82_0185	atoA	acetate CoA-transferase subunit beta	16.5792	18.0786	9.73664	21.8181	45.946	23.3875	0.517366	0.862671	1.66743	19.1986
1160289	1161116	-	275	CDS	LF82_1685	potB	Spermidine/putrescine transport system permease protein	10.8457	8.46627	7.19665	16.3473	24.9041	10.0838	0.517837	0.635474	1.22717	13.5965
1009953	1011329	+	458	CDS	LF82_112	-	Bacteriophage Nil2 gene P DnaB analogue (EC361-)	34.2976	27.0308	13.7636	26.1778	49.8082	26.0606	0.518281	0.658519	1.27058	30.2377
858422	859852	-	476	CDS	LF82_2669	ybjT	Uncharacterized protein ybjT	17.008	13.1641	6.37953	11.2204	15.9109	8.70142	0.518691	0.534249	1.02999	14.1142
1175728	1175916	-	62	CDS	LF82_147	-	hypothetical protein	5.50734	3.98832	1.44833	10.6699	10.4144	6.02406	0.518816	0.461907	0.890309	8.08863
262708	263226	+	172	CDS	LF82_028	-	hypothetical protein	47.2689	54.3862	30.2832	45.2663	85.209	42.1684	0.519012	0.782963	1.50856	46.2676
1818360	1820216	+	618	CDS	LF82_2166	sppA	Protease 4	17.4195	15.0379	2.71349	18.4912	8.53642	9.52987	0.51935	0.340939	0.656471	17.9554
2592990	2594027	+	345	CDS	LF82_1782	purM	Phosphoribosylformylglycinamidine cyclo-ligase	28.1705	27.1328	31.2155	25.6255	36.2241	1.70245	0.519563	0.611902	1.17773	26.898
2731825	2733486	+	553	CDS	LF82_1840	recN	DNA repair protein recN	19.7699	19.1295	8.06394	20.1934	21.3629	12.9749	0.519574	0.526454	1.01324	19.9817
1430166	1431155	-	329	CDS	LF82_1173	ldhA	D-lactate dehydrogenase	31.279	31.1461	2.14038	26.3682	25.1383	27.1083	0.519658	0.507373	0.97636	28.8236
1560687	1562075	-	462	CDS	LF82_3565	yneI	aldehyde dehydrogenase-like protein yneI	23.1151	23.2705	6.54263	20.461	18.2956	15.0602	0.519721	0.495749	0.953876	21.788
2596908	2598449	+	513	CDS	LF82_1710	ppx	exopolyphosphatase	20.9196	9.33438	4.22612	15.0806	3.32376	2.37117	0.52119	0.183257	0.351613	18.0001
1618950	1619105	-	51	CDS	LF82_1023	hokD	Protein hokD	1.21485	13.4899	1.03452	21.5939	0	6.02406	0.523248	0.309468	0.591436	11.4044
1442693	1443553	+	286	CDS	LF82_2786	ydbC	oxidoreductase ydbC	28.3142	29.8421	14.4833	22.6609	37.492	20.8433	0.524646	0.693015	1.32092	25.4875
3579684	3579920	+	78	CDS	LF82_0639	feoC	Protein yhgG	3.23961	9.67755	2.84493	8.25649	6.50902	5.64756	0.524662	0.738727	1.40801	5.74805
799725	800384	-	219	CDS	LF82_0854	glnP	glutamine transport system permease protein glnP	29.2518	22.0807	8.51956	18.9787	27.5676	17.5407	0.524896	0.540326	1.0294	24.1152
2105164	2106591	+	475	CDS	LF82_2088	sbcB	exodeoxyribonuclease I	25.56	12.7642	3.54191	24.6726	10.591	8.72979	0.525438	0.244298	0.464941	25.1163
600336	601193	+	285	CDS	LF82_0564	entB	Isochorismatase	27.4719	24.5869	5.54502	27.2337	33.3262	24.9396	0.526386	0.557249	1.05863	27.3528
765210	765965	+	251	CDS	LF82_0235	bioC	biotin synthesis protein bioC	26.6532	33.8048	20.7844	44.9199	85.209	41.8946	0.526653	0.875735	1.66283	35.7865
1062112	1063239	+	375	CDS	LF82_2699	ycdO	UPF0409 protein ycdO	45.1091	29.9302	9.46741	36.7212	41.0266	27.9297	0.527041	0.457009	0.867121	40.9151
1728727	1730139	+	470	CDS	LF82_1790	pykF	Pyruvate kinase I	10.9233	2.34607	0.318313	11.6601	1.33518	1.62186	0.527042	0.0859118	0.163008	11.2917
239470	239937	-	155	CDS	LF82_1911	rnhA	ribonuclease HI	7.59284	9.82418	2.97424	16.6718	6.50902	5.64756	0.527869	0.355324	0.673129	12.1323
2108290	2109219	-	309	CDS	LF82_2970	yeeY	Uncharacterized HTH-type transcriptional regulator	7.46267	10.6411	6.281	10.0711	16.7375	8.17551	0.528022	0.824495	1.56148	8.76689
704093	704836	+	247	CDS	LF82_2612	ybgI	UPF0135 protein ybgI	10.7669	13.9384	7.78931	5.52923	9.18921	4.42946	0.528319	0.749794	1.41921	8.14809
1703098	1703337	-	79	CDS	LF82_2855	ydhL	Uncharacterized protein ydhL	33.7459	19.1596	1.7242	40.2239	17.3574	17.5702	0.528367	0.260841	0.493674	36.9849
1809484	1810137	+	217	CDS	LF82_3587	ynjD	Uncharacterized ABC transporter ATP-binding protein	23.5884	18.0354	7.62957	25.087	42.3086	24.2845	0.528868	0.65565	1.23972	24.3377
1868767	1869225	+	152	CDS	LF82_3601	yobD	UPF0266 membrane protein yobD	10.6717	18.9066	2.19074	21.5192	18.3784	17.5407	0.529205	0.612951	1.15825	16.0954
1886457	1886693	+	78	CDS	LF82_2934	yebV	Uncharacterized protein yebV	41.629	39.8832	10.759	43.9499	57.2794	40.6624	0.52923	0.600865	1.13536	42.7895
1100778	1101986	-	402	CDS	LF82_1299	mdtH	Multidrug resistance protein mdtH	40.1041	46.517	24.0436	39.9465	71.8237	38.6371	0.529663	0.783013	1.47832	40.0253
2587887	2589350	+	487	CDS	LF82_3092	yfgC	TPR repeat-containing protein yfgC	31.2504	20.1991	5.70247	30.5475	22.861	17.1172	0.529948	0.369262	0.696789	30.8989
3969085	3969708	-	207	CDS	LF82_0827	gidB	Methyltransferase gidB	27.0831	34.628	14.4833	32.9243	49.9893	30.3613	0.529969	0.747316	1.41011	30.0037
2297719	2298414	-	231	CDS	LF82_2034	rsuA	ribosomal small subunit pseudouridine synthase A	20.2828	16.4225	3.14853	20.5446	20.3761	16.3697	0.530408	0.478068	0.901322	20.4137
1214262	1214861	+	199	CDS	LF82_180	-	membrane protein	9.3377	9.5223	3.28612	9.86296	18.3784	11.5166	0.530549	0.770948	1.45311	9.60033
1972941	1974023	+	360	CDS	LF82_1504	nmpC	Outer membrane porin protein nmpC	50.034	39.7268	8.91985	51.8818	50.915	39.2233	0.531136	0.472382	0.88938	50.9579
4325411	4326526	+	371	CDS	LF82_1261	malK	Maltose/maltodextrin import ATP-binding protein malK	27.6717	17.009	16.2937	18.8417	43.3935	15.8132	0.531548	0.69027	1.2986	23.2567
319431	320351	-	306	CDS	LF82_049	-	hypothetical protein	24.2971	18.9491	12.3081	18.1089	34.7148	16.2186	0.531582	0.672706	1.26548	21.203
1504448	1505992	-	514	CDS	LF82_1471	narY	Respiratory nitrate reductase 2 beta chain	22.7188	15.2194	6.47237	16.741	28.0389	16.5276	0.531689	0.58287	1.09626	19.7299
1318717	1319625	+	302	CDS	LF82_1572	oppC	Oligopeptide transport system permease protein oppC	27.6775	12.1384	13.3138	15.1323	27.1681	7.59556	0.531957	0.488424	0.918164	21.4049
2395216	2395677	-	153	CDS	LF82_0550	elaA	Protein elaA	17.6019	22.5223	14.4833	29.3	41.6577	19.6786	0.532282	0.728369	1.36839	23.4509
843782	844684	+	300	CDS	LF82_1888	rimK	ribosomal protein S6 modification protein	14.7402	32.1412	15.4143	28.5802	49.4686	28.1625	0.533966	1.00592	1.88387	21.6602
1671563	1673374	-	603	CDS	LF82_2368	uidA	Beta-glucuronidase	36.7756	35.7125	11.1498	36.9307	36.6434	27.4987	0.534145	0.524359	0.981677	36.8532
2669349	2673236	-	1295	CDS	LF82_1781	purL	Phosphoribosylformylglycinamidine synthase	35.7299	26.5434	37.2667	44.1626	46.6228	1.82123	0.534236	0.489257	0.915807	39.9463
2117575	2118186	+	203	CDS	LF82_1005	hisI	Histidine biosynthesis bifunctional protein hisIE	27.0507	29.3259	20.7938	27.818	41.6577	17.1686	0.534805	0.691876	1.2937	27.4344
2742045	2742560	-	171	CDS	LF82_385	-	tail fiber component ofprophage	8.54079	13.01	8.46424	7.39042	28.403	13.6911	0.534983	1.39068	2.59949	7.96561
2523724	2523942	-	72	CDS	LF82_3622	ypeB	Uncharacterized protein ypeB	21.6649	15.836	3.87944	11.7496	19.5271	15.0602	0.535576	0.566808	1.05831	16.7073
1624714	1624842	+	42	CDS	LF82_2826	ydfB	Uncharacterized protein ydfB	9.1789	6.2562	9.6555	27.0982	17.3574	3.01203	0.536451	0.349188	0.650922	18.1386
2435619	2436401	-	260	CDS	LF82_0129	argT	Lysine-arginine-ornithine-binding periplasmic protein	30.9876	32.539	15.2929	29.4914	40.7521	24.0962	0.537434	0.651286	1.21184	30.2395
1812227	1812634	+	135	CDS	LF82_1533	nudG	CTP pyrophosphohydrolase	12.756	16.1293	7.75889	20.3237	13.018	7.90658	0.537459	0.473568	0.881125	16.5398
1895556	1896734	+	392	CDS	LF82_1785	purT	Phosphoribosylglycinamide formyltransferase 2	43.6807	41.2127	12.966	31.3323	39.922	30.7227	0.538471	0.582414	1.08161	37.5065
1569824	1570138	-	104	CDS	LF82_255	-	PTS system, cellobiose-specific IIA component, PTSs ystem, cellobiose-specific IIA component (EC27169)	4.58945	5.47417	0.689679	4.86921	0	2.25902	0.538657	0.311746	0.578747	4.72933
1593652	1594299	-	215	CDS	LF82_263	-	tail component of prophageCP-933K	27.2127	32.3758	7.86234	31.3323	65.9581	45.1805	0.539415	0.906017	1.67963	29.2725
2109265	2110089	-	274	CDS	LF82_2971	yeeZ	Protein yeeZ	37.6155	5.34383	3.16103	31.4735	14.4645	7.53008	0.539728	0.154744	0.286708	34.5445
1265221	1267140	+	639	CDS	LF82_0482	dhaR	PTS-dependent dihydroxyacetone kinase operon regulatory	24.0728	24.6157	6.71641	23.6458	26.4366	20.8525	0.540013	0.57774	1.06986	23.8593
1210779	1214192	+	1137	CDS	LF82_179	-	host specificity protein	23.4034	19.6585	12.5569	20.6449	46.0869	22.9884	0.540651	0.806962	1.49257	22.0241
2250109	2250804	+	231	CDS	LF82_3612	yohK	Inner membrane protein yohK	39.5232	30.2643	14.4833	42.8067	62.4866	35.6926	0.540974	0.609448	1.12658	41.165
816186	816935	-	249	CDS	LF82_1378	moeB	Molybdopterin biosynthesis protein moeB	36.0407	16.7158	5.30191	25.087	19.5271	14.3071	0.541046	0.320788	0.592904	30.5638
1188359	1188649	+	96	CDS	LF82_2577	ybcO	82 prophage-derived uncharacterized protein ybcO	24.4996	26.9798	8.79341	29.5328	26.0361	19.9547	0.542254	0.532053	0.981188	27.0162
1699538	1701550	+	670	CDS	LF82_2854	ydhK	Uncharacterized transporter ydhK	41.0932	28.8026	14.0058	32.9478	38.4533	22.4744	0.542409	0.492702	0.90836	37.0205
1566633	1568078	-	481	CDS	LF82_253	-	6-phospho-beta-glucosidase bglA (EC32186), 6-pho spho-beta-glucosidase BglA (EC 32186)	31.847	19.0867	5.92656	21.6154	21.1819	15.928	0.54272	0.408784	0.753213	26.7312
550255	551322	-	355	CDS	LF82_1780	purK	Phosphoribosylaminoimidazole carboxylase ATPase subunit	28.379	25.713	20.5248	30.079	70.8182	31.9275	0.543373	0.897266	1.65129	29.229
2473811	2473885	+	75	RNA	LF82_t0132	argW	Arg tRNA	13.7683	8.99328	1.37936	27.945	0	3.51404	0.544117	0.11731	0.215597	20.8567
4756633	4758015	+	460	CDS	LF82_1807	radA	DNA repair protein radA	27.6042	24.145	17.8454	21.488	47.7328	21.3352	0.545101	0.798103	1.46414	24.5461
2282971	2283225	-	84	CDS	LF82_3023	yeiW	UPF0153 protein yeiW	12.9584	18.2994	2.06904	19.8156	20.8289	19.277	0.54554	0.65131	1.19388	16.387
3029530	3030018	-	162	CDS	LF82_3176	ygfS	electron transport protein ygfS	39.4828	32.5518	16.5523	27.6275	39.0541	22.5902	0.546638	0.583257	1.06699	33.5551
2317906	2318400	-	164	CDS	LF82_1456	napF	Ferredoxin-type protein napF	18.5121	18.9362	9.45845	16.1501	14.8778	9.03609	0.546951	0.533567	0.97553	17.3311
1860898	1862262	+	454	CDS	LF82_2094	sdaA	L-serine dehydratase 1	19.5329	16.5605	5.31458	24.0596	21.4415	15.4736	0.547028	0.476874	0.871754	21.7963
970287	970739	+	150	CDS	LF82_2681	ycbG	UPF0268 protein ycbG	23.4872	19.4724	3.93117	29.4693	5.20722	9.6385	0.549833	0.256242	0.466036	26.4782
2727917	2728783	+	288	CDS	LF82_3637	ypjD	Inner membrane protein ypjD	48.9293	29.6091	8.34749	35.0408	23.3427	20.7726	0.549937	0.346792	0.630603	41.985
4767122	4767811	+	229	CDS	LF82_0352	creB	Transcriptional regulatory protein creB	20.6312	17.0399	12.632	12.7023	24.6658	10.3043	0.549957	0.688087	1.25116	16.6667
1244077	1245609	-	510	CDS	LF82_2727	ycgB	Uncharacterized protein ycgB	18.9629	11.0023	5.38663	14.7171	16.1603	9.55541	0.550096	0.443647	0.80649	16.84
3691028	3691558	+	176	CDS	LF82_0448	dctR	HTH-type transcriptional regulator dctR	7.04263	9.5883	1.88912	6.07501	9.05603	8.3813	0.55086	0.782948	1.42132	6.55882
949436	952048	+	870	CDS	LF82_1615	pepN	Aminopeptidase N	37.8943	43.7493	16.6106	42.1144	52.0722	36.1868	0.550997	0.659896	1.19764	40.0043
440587	441561	-	324	CDS	LF82_2539	yajO	Uncharacterized oxidoreductase yajO	25.0718	20.4006	12.3243	37.6651	65.6562	35.0967	0.551042	0.755871	1.37171	31.3684
1688245	1688940	+	231	CDS	LF82_2039	rsxE	electron transport complex protein rnfE	12.2295	6.21709	1.55178	18.9264	2.60361	3.31323	0.551545	0.15615	0.283115	15.578
1702153	1703049	-	298	CDS	LF82_2851	ydhF	Oxidoreductase ydhF	22.1373	26.3933	8.18994	23.9226	28.2058	21.9627	0.552256	0.654639	1.18539	23.03
1992216	1992398	-	60	CDS	LF82_3605	yodC	Uncharacterized protein yodC	3.44209	9.67755	3.87944	12.7023	13.018	8.65959	0.552488	0.776681	1.40579	8.07219
531040	531522	+	160	CDS	LF82_0068	allA	Ureidoglycolate hydrolase	18.4848	16.5605	7.05907	16.2888	27.5676	17.3635	0.553446	0.702329	1.26901	17.3868
4042344	4043060	+	238	CDS	LF82_3390	yigB	Uncharacterized protein yigB	30.7763	19.8514	5.09301	50.4183	32.0444	23.6329	0.55353	0.35379	0.639153	40.5973
4444252	4444524	+	90	CDS	LF82_3441	yjdJ	Uncharacterized protein yjdJ	2.5197	3.1281	0.919572	5.92774	5.7858	4.01604	0.553699	0.584274	1.05522	4.22372
537737	539098	+	453	CDS	LF82_0069	allB	allantoinase	34.363	37.3696	23.8678	32.0279	98.5652	51.4197	0.55385	1.134	2.04749	33.1955
1277748	1278140	+	130	CDS	LF82_2747	ychQ	Protein sirB2	21.1475	17.5956	10.69	21.3116	37.6077	19.9129	0.554368	0.720762	1.30015	21.2295
169635	172169	+	844	CDS	LF82_1391	mrcB	Penicillin-binding protein 1B	30.5232	5.60858	3.9441	26.3176	4.88177	1.88252	0.555427	0.102508	0.184557	28.4204
4117776	4117884	+	109	RNA	LF82_s2164	spf	-	1.61981	9.38429	1.77346	14.5169	0	3.44232	0.555799	0.323225	0.581549	8.06836
737423	737803	-	126	CDS	LF82_2616	ybgS	Uncharacterized protein ybgS	10.2588	16.1618	2.06904	13.8314	11.5716	13.3868	0.5573	0.641583	1.15124	12.0451
1901327	1902196	+	289	CDS	LF82_2927	yebK	HTH-type transcriptional regulator hexR	48.0788	25.0603	12.9785	20.5546	21.3023	12.8696	0.557521	0.376611	0.675511	34.3167
886520	886607	-	88	RNA	LF82_t2122	serW	Ser tRNA	22.1373	5.47417	0.689679	11.0087	17.3574	12.0481	0.557903	0.384294	0.688818	16.573
3244008	3245672	+	554	CDS	LF82_3667	yqiK	Inner membrane protein yqiK	27.5753	29.3818	18.4735	26.9772	45.8731	23.5225	0.558051	0.769828	1.37949	27.2763
2906434	2907723	+	429	CDS	LF82_2096	sdac	Serine transporter	16.9675	10.4987	5.06914	12.7658	14.3198	8.81019	0.559233	0.466795	0.834706	14.8666
4591351	4595130	+	1259	CDS	LF82_3712	ytfN	Uncharacterized protein ytfN	26.9781	18.8225	9.32256	20.2653	22.1456	13.6061	0.559669	0.48533	0.867172	23.6217
2514406	2514750	+	114	CDS	LF82_3079	yfeC	Uncharacterized protein yfeC	35.4332	43.1091	11.6383	13.0198	26.0361	27.1083	0.560366	0.799673	1.42705	24.2265
2198762	2199766	+	334	CDS	LF82_2984	yegU	Uncharacterized protein yegU	18.9959	15.4628	8.08805	16.8594	33.1368	19.1675	0.560818	0.760153	1.35544	17.9277
1133433	1134230	+	265	CDS	LF82_2718	ycfH	Uncharacterized deoxyribonuclease ycfH	25.7009	16.8917	5.3795	34.8043	27.7718	19.6786	0.561041	0.414148	0.738177	30.2526
3832304	3833587	+	427	CDS	LF82_0570	envC	Uncharacterized protein yibP	21.0575	2.73709	1.03452	13.9725	0	0.502005	0.561372	0.0438631	0.0781355	17.515
2547678	2548178	-	166	CDS	LF82_0588	eutK	ethanolamine utilization protein eutK	13.1057	17.7022	9.59281	35.3355	37.8707	21.6319	0.561869	0.64459	1.14722	24.2206
3734360	3735472	-	370	CDS	LF82_0217	bcsZ	endoglucanase	26.4196	1.94158	0.856153	9.89903	1.79559	1.24636	0.562594	0.0578907	0.1029	18.1593
44004	44774	+	256	CDS	LF82_0669	fixA	Protein fixA	10.3359	12.7358	5.81301	13.5491	22.3166	13.9127	0.562748	0.825862	1.46755	11.9425
2116086	2116823	+	245	CDS	LF82_0998	hisA	hypothetical protein	31.6598	39.5633	51.914	35.3355	56.806	2.32748	0.56285	0.809631	1.43845	33.4976
2638203	2639486	-	427	CDS	LF82_1612	pepB	Peptidase B	36.8776	32.7668	18.1386	37.0907	60.7509	34.538	0.563279	0.71215	1.26429	36.9841
836760	837044	-	94	CDS	LF82_2657	ybjH	Uncharacterized protein ybjH	17.5865	36.1966	15.9611	29.7597	37.1944	25.3871	0.563397	0.873319	1.55009	23.6731
888915	889619	-	234	CDS	LF82_0006	aat	Leucyl/phenylalanyl-tRNA--protein transferase	28.6166	26.2537	11.5275	25.1626	27.2759	18.6459	0.563677	0.561061	0.995358	26.8896
1480233	1480682	-	149	CDS	LF82_2809	ydcZ	Inner membrane protein ydcZ	37.5255	41.2518	12.9315	26.8865	26.0361	25.1003	0.565209	0.590445	1.04465	32.206
3866822	3867511	+	229	CDS	LF82_2306	trmH	tRNA guanosine-2'-O-methyltransferase	25.7923	7.03822	3.81976	17.9786	12.0167	6.95084	0.565241	0.246068	0.435332	21.8855
629218	630006	+	262	CDS	LF82_2598	ybeM	UPF0012 hydrolase ybeM	43.3085	39.7598	30.3822	53.7508	84.9599	40.2661	0.566457	0.727888	1.28498	48.5296
478692	479264	+	190	CDS	LF82_2557	ybaY	Uncharacterized lipoprotein ybaY	27.3461	23.3227	13.3879	21.5192	30.6307	17.1863	0.566677	0.625683	1.10413	24.4327
1239443	1240711	+	422	CDS	LF82_2380	umuC	Protein umuC	13.7881	16.8803	3.73436	16.6059	8.89037	10.8727	0.56681	0.48059	0.847886	15.197
1872891	1873130	+	79	CDS	LF82_3603	yobH	Uncharacterized protein yobH	31.7482	33.0014	4.13807	25.7433	10.4144	20.4818	0.567071	0.428235	0.75517	28.7457
1631457	1632704	-	415	CDS	LF82_2028	rspA	Starvation-sensing protein rspA	17.3165	20.3326	6.10858	24.7392	19.837	16.7096	0.568045	0.54257	0.955153	21.0279
2693582	2693965	-	127	CDS	LF82_3111	yfiD	Autonomous glycyl radical cofactor	6.6412	14.0764	7.86234	11.178	15.6217	9.03609	0.569007	0.948326	1.66663	8.90961
3986663	3987355	-	230	CDS	LF82_3384	yieP	Uncharacterized HTH-type transcriptional regulator	34.8258	31.7893	18.0006	47.5066	26.0361	14.9096	0.56913	0.399723	0.702341	41.1662
4565520	4565969	+	149	CDS	LF82_1931	rplI	50S ribosomal protein L9	3.52546	1.38004	0.60854	3.28765	0	0.177178	0.569343	0.115324	0.202557	3.40656
2826035	2826505	-	156	CDS	LF82_1071	hycI	hydrogenase 3 maturation protease	22.4748	19.795	14.6126	15.5603	29.2906	13.3659	0.569993	0.735596	1.29053	19.0176
2318808	2319296	+	162	CDS	LF82_0544	eco	Ecotin	22.9472	20.1371	6.89679	15.031	8.6787	9.5381	0.570342	0.432744	0.758745	18.9891
2880398	2881069	-	223	CDS	LF82_3145	ygcF	Uncharacterized protein ygcF	28.8706	25.5308	22.7594	21.5192	42.883	16.3004	0.570935	0.775153	1.35769	25.1949
1743227	1743332	+	106	RNA	LF82_s1967	rprA	-	11.6626	7.97665	6.20711	18.7994	20.8289	10.2409	0.571002	0.539952	0.945622	15.231
1477929	1479353	+	474	CDS	LF82_2806	ydcW	Gamma-aminobutyraldehyde dehydrogenase	22.0805	27.5355	8.60284	32.4911	30.147	24.334	0.571003	0.603553	1.05701	27.2858
955904	956479	-	191	CDS	LF82_2192	ssuE	FMN reductase	14.0383	15.9533	8.27615	12.7023	31.2433	18.6746	0.571031	1.00786	1.76498	13.3703
1112221	1112919	+	232	CDS	LF82_0685	flgH	flagellar L-ring protein	16.873	20.8214	8.62099	13.5491	36.8845	24.3473	0.571315	1.08369	1.89684	15.211
2268805	2269854	+	349	CDS	LF82_3012	yeiH	UPF0324 inner membrane protein yeiH	9.35307	21.4174	12.4142	23.6836	30.2355	17.1006	0.571407	0.893394	1.5635	16.5183
1468968	1469504	+	178	CDS	LF82_2798	ydcN	Uncharacterized HTH-type transcriptional regulator	6.72842	16.0616	7.79868	25.4046	32.0444	19.694	0.571503	0.855591	1.49709	16.0665
1760302	1761135	+	277	CDS	LF82_2869	ydiA	UPF0085 protein ydiA	17.4269	12.9439	3.5673	15.1551	14.3647	12.0481	0.571814	0.479265	0.838149	16.291
1145746	1146003	+	85	CDS	LF82_0232	bhsA	UPF0379 protein ycfR	31.8562	29.7169	6.89679	16.9364	8.6787	15.0602	0.571861	0.450006	0.786916	24.3963
1781368	1782036	+	222	CDS	LF82_3582	yniC	Phosphatase yniC	31.4806	36.6191	12.6841	44.4028	52.0722	38.1087	0.572692	0.669354	1.16878	37.9417
556928	557125	+	65	CDS	LF82_067	-	hypothetical protein	44.1975	59.9925	35.7648	88.916	133.9	75.3008	0.572821	0.834367	1.45659	66.5568
4625073	4626293	-	406	CDS	LF82_717	-	Arginine deiminase (EC 3536) (adI)(Argininedihy drolase) (ad)	9.95023	13.7413	7.09384	13.8818	24.1764	14.6299	0.572918	0.911534	1.59104	11.916
1195456	1196001	+	181	CDS	LF82_1506	nohB	Prophage QSR' DNA packaging protein NU1 homolog	15.609	13.2233	2.06904	11.3166	9.46767	10.9528	0.573879	0.483624	0.842729	13.4628
1642798	1644054	+	418	CDS	LF82_0315	clcB	Voltage-gated ClC-type chloride channel clcB	21.4431	19.9975	6.99531	15.4847	22.3166	17.355	0.575466	0.659404	1.14586	18.4639
219040	219750	+	236	CDS	LF82_1502	nlpE	Copper homeostasis protein cutF	34.0159	57.6464	25.2225	37.623	29.7555	25.1003	0.575763	0.702451	1.22003	35.8194
1587464	1587745	-	93	CDS	LF82_770	-	-	6.26325	10.9483	4.27601	9.31501	10.4144	8.03208	0.576147	0.790081	1.37132	7.78913
1252767	1253021	+	84	CDS	LF82_3544	ymgE	UPF0410 protein ymge	15.1857	7.33148	2.32767	7.30382	6.50902	5.64756	0.576224	0.35462	0.615421	11.2447
1018565	1018807	+	80	CDS	LF82_126	-	hypothetical protein hkbM	20.5947	9.71945	2.95577	17.0574	29.7555	19.7933	0.576292	0.604194	1.04842	18.826
1714439	1715587	+	382	CDS	LF82_0286	cfa	Cyclopropane-fatty-acyl-phospholipid synthase	22.4136	15.3859	1.92469	22.4506	4.84392	9.73657	0.576439	0.259924	0.450912	22.4321
217696	217896	-	66	CDS	LF82_2490	yaeP	UPF0253 protein yaeP	27.5367	31.1693	22.1683	43.1878	59.5111	30.1203	0.576625	0.739328	1.28216	35.3622
91302	92243	+	313	CDS	LF82_1387	mraW	S-adenosyl-L-methionine-dependent methyltransferase	3.08534	1.45233	0.689679	3.2663	2.47963	1.57773	0.576662	0.35698	0.619045	3.17582
1536294	1538573	-	759	CDS	LF82_2821	ydeP	Protein ydeP	42.6841	37.8225	11.8271	53.075	51.3685	39.6448	0.577097	0.537515	0.931411	47.8795
1845200	1846381	+	393	CDS	LF82_2914	yeaN	Inner membrane transport protein yeaN	23.6492	21.6425	7.65544	26.2302	27.3379	20.6324	0.577534	0.567125	0.981977	24.9397
1721774	1722586	-	270	CDS	LF82_2862	ydhT	Uncharacterized protein ydhT	22.9364	33.3142	13.0763	41.6635	45.8235	32.6504	0.577812	0.707845	1.22504	32.3
1549345	1550106	-	253	CDS	LF82_249	-	hypothetical protein	14.0148	9.99631	3.41841	13.0337	6.79202	6.28598	0.578043	0.358777	0.620675	13.5242
2709763	2711303	-	1541	RNA	LF82_r2013	rrsG	16S ribosomal RNA of rrnG operon	12.4401	6.56901	8.19339	16.3097	24.9946	10.0602	0.57831	0.63491	1.09787	14.3749
360113	361063	+	316	CDS	LF82_2518	yahI	Carbamate kinase-like protein yahI	3.07763	5.98249	6.62092	6.85924	15.6217	5.87346	0.578333	1.25738	2.17414	4.96843
4478440	4479096	+	218	CDS	LF82_684	-	hypothetical protein	38.4897	25.8068	18.5228	20.3237	42.1537	20.7974	0.578574	0.668559	1.15553	29.4067
4750324	4751547	+	407	CDS	LF82_0465	deoB	Phosphopentomutase	12.2385	4.86593	0.919572	5.73955	1.9286	3.01203	0.578642	0.218689	0.377934	8.98904
595128	596378	+	416	CDS	LF82_0569	entS	enterobactin exporter entS	19.6989	16.2712	9.34404	21.2251	26.876	15.6431	0.579116	0.610574	1.05432	20.462
1958718	1959470	-	250	CDS	LF82_2939	yecC	Uncharacterized amino-acid ABC transporter ATP-binding	35.52	24.131	2.80798	18.872	0	11.1875	0.57998	0.257309	0.443651	27.196
2557376	2557663	-	95	CDS	LF82_0591	eutN	ethanolamine utilization protein eutN	5.39935	7.42923	4.82775	3.81069	8.6787	4.51805	0.580199	1.01474	1.74895	4.60502
639510	639827	-	105	CDS	LF82_2595	ybeB	Uncharacterized protein ybeB	65.255	55.9706	31.3311	72.5845	66.9499	40.017	0.580441	0.517617	0.891766	68.9198
2854867	2855493	-	208	CDS	LF82_1602	pcm	Protein-L-isoaspartate O-methyltransferase	27.5367	20.7795	10.6408	29.3967	33.475	20.8691	0.580778	0.553451	0.952946	28.4667
4308796	4309602	-	268	CDS	LF82_637	-	sorbitol-6-phosphate2-dehydrogenase	12.6639	10.1308	8.55829	8.31423	16.5684	6.98244	0.582067	0.740805	1.27271	10.4891
2711744	2714215	-	823	CDS	LF82_0318	clpB	chaperone clpB	25.2641	23.6708	3.36604	31.6609	23.3159	24.0063	0.582556	0.480849	0.825414	28.4625
3470321	3471862	-	1542	RNA	LF82_r2011	rrsD	16S ribosomal RNA of rrnD operon	13.2824	9.14969	9.2279	17.58	21.8703	8.85537	0.582955	0.585933	1.00511	15.4312
2002852	2003265	+	137	CDS	LF82_2961	yedX	Transthyretin-like protein	4.31948	4.53574	1.24142	0.677456	0	1.40561	0.583595	0.529732	0.907705	2.49847
733906	733981	+	76	RNA	LF82_t2414	valZ	Val tRNA	19.4377	10.5573	9.31067	12.7023	26.0361	12.0481	0.583678	0.664556	1.13856	16.07
1554992	1555906	-	304	CDS	LF82_3561	yneE	UPF0187 protein yneE	24.0657	18.5675	3.78338	20.6866	16.3655	16.6092	0.583762	0.455677	0.780587	22.3761
3833591	3834550	+	319	CDS	LF82_3352	yibQ	Uncharacterized protein yibQ	20.7223	21.3574	24.6857	21.9881	70.0281	28.6662	0.583813	1.24916	2.13965	21.3552
1673764	1674354	-	196	CDS	LF82_2371	uidR	HTH-type transcriptional regulator uidR	38.0654	36.3641	11.6753	34.2962	63.2305	46.4713	0.583833	0.803556	1.37635	36.1808
2781182	2781523	+	113	CDS	LF82_3129	ygaM	Uncharacterized protein ygaM	13.6526	13.071	3.8425	6.89553	14.8778	12.4784	0.583959	0.794275	1.36016	10.2741
1332104	1333297	-	397	CDS	LF82_2310	trpB	Tryptophan synthase beta chain	32.0826	30.1962	11.0126	29.2562	31.9152	25.2622	0.584028	0.591384	1.0126	30.6694
1683660	1684238	+	192	CDS	LF82_2036	rsxB	electron transport complex protein rnfB	6.47922	7.65561	1.63345	17.9169	2.74064	4.43878	0.584079	0.248901	0.426143	12.1981
1594197	1594940	-	247	CDS	LF82_264	-	tail fiber component K ofprophage, Pu tat ive tail fiber component K of prophage	11.3386	10.4671	7.32121	8.01221	8.0111	3.47542	0.58429	0.557941	0.954904	9.67543
3175067	3176770	-	567	CDS	LF82_1057	hybC	hydrogenase-2 large chain	58.1443	41.2029	40.8204	57.7954	130.18	59.4249	0.584918	0.864633	1.47821	57.9698
1251105	1251830	+	241	CDS	LF82_0560	emtA	Membrane-bound lytic murein transglycosylase E	45.4124	39.8832	16.774	49.4482	26.0361	21.8372	0.585734	0.407031	0.694907	47.4303
3173758	3174099	-	113	CDS	LF82_1060	hybF	hydrogenase nickel incorporation protein hybF	28.5491	40.4698	24.0526	34.6137	45.5632	26.3553	0.585913	0.798062	1.36208	31.5814
2170553	2173675	+	1040	CDS	LF82_1293	mdtB	Multidrug resistance protein mdtB	19.2508	15.2495	7.90478	16.8387	22.0305	13.9403	0.585973	0.605304	1.03299	18.0447
1559338	1559697	-	119	CDS	LF82_3563	yneG	Uncharacterized protein yneG	8.99892	4.43147	0.689679	5.08092	11.5716	8.70142	0.586831	0.666989	1.13659	7.03992
4627468	4628472	-	334	CDS	LF82_0123	argI	Ornithine carbamoyltransferase chain I (EC213 3)	30.1399	33.0126	25.5674	27.6729	31.6152	12.3708	0.587026	0.656225	1.11788	28.9064
4548688	4549419	+	243	CDS	LF82_1892	rlmB	23S rRNA	58.9204	27.8596	8.53478	51.4443	45.5632	34.6384	0.588007	0.391186	0.665274	55.1824
1630426	1631445	-	339	CDS	LF82_2029	rspB	Starvation-sensing protein rspB	26.0122	25.8758	12.7185	37.3597	42.883	27.7284	0.588243	0.638247	1.08501	31.6859
848889	849734	+	281	CDS	LF82_1692	potI	Putrescine transport system permease protein potI	9.05618	17.8088	11.3797	22.0558	35.5038	19.9889	0.588391	1.00825	1.71357	15.556
3466973	3469874	-	2902	RNA	LF82_r2002	rrlD	23S ribosomal RNA of rrnD operon	18.9893	12.5683	9.60624	23.7714	27.8958	14.2265	0.588985	0.55735	0.94629	21.3804
361073	362455	+	460	CDS	LF82_2519	yahJ	Uncharacterized protein yahJ	37.7582	32.845	15.9815	37.4937	46.6854	30.9512	0.590123	0.623675	1.05686	37.6259
1988665	1988853	-	62	CDS	LF82_0529	dsrB	Protein dsrB	8.63896	21.5057	8.27615	14.8193	8.6787	9.5381	0.590181	0.7594	1.28672	11.7292
1635095	1635400	+	101	CDS	LF82_3570	ynfD	Uncharacterized protein ynfD	55.3973	42.8549	9.2417	29.6387	34.7148	36.546	0.590278	0.53845	0.912198	42.518
2559915	2560616	-	233	CDS	LF82_0593	eutQ	ethanolamine utilization protein eutQ	6.88417	10.9483	9.6555	22.229	34.7148	17.3192	0.590732	0.926545	1.56847	14.5566
1614825	1615577	-	250	CDS	LF82_2838	ydfT	Antitermination protein Q homolog from lambdoid prophage Qin	22.007	27.9102	12.0575	30.4855	26.9339	20.3572	0.591033	0.61751	1.0448	26.2463
782508	783506	-	332	CDS	LF82_2623	ybhG	UPF0194 membrane protein ybhG	18.2807	20.0254	2.29072	18.872	16.7375	19.4706	0.591938	0.585728	0.98951	18.5763
791424	791690	-	88	CDS	LF82_2640	ybiI	Uncharacterized protein ybiI	12.4185	18.3776	8.27615	7.19797	26.0361	18.0722	0.593248	1.34317	2.2641	9.80824
1792656	1792994	-	112	CDS	LF82_1578	osmE	Osmotically-inducible lipoprotein E	22.0543	22.1975	12.8917	24.8183	28.0389	16.9137	0.593304	0.635881	1.07176	23.4363
365582	365857	+	91	CDS	LF82_2522	yahO	UPF0379 protein yahO	3.09236	5.75854	3.76188	2.30951	4.73383	2.46439	0.593409	1.15262	1.94236	2.70093
385784	386059	-	91	CDS	LF82_0739	frmR	Uncharacterized protein yaiN	9.71883	6.64721	2.06904	2.96387	8.6787	7.02807	0.593577	0.717285	1.20841	6.34135
4669853	4671313	+	486	CDS	LF82_2404	uxuB	D-mannonate oxidoreductase	21.8168	21.4812	13.4487	26.5954	43.9359	25.414	0.594076	0.802747	1.35125	24.2061
1848931	1849113	-	60	CDS	LF82_3597	yoaG	Protein yoaG	28.6937	43.2348	5.0248	37.744	22.3166	33.9929	0.595223	0.587283	0.986661	33.2188
2169306	2170553	+	415	CDS	LF82_1292	mdtA	Multidrug resistance protein mdtA	12.5419	10.4568	4.84746	16.5493	14.8778	10.2409	0.595565	0.518657	0.870867	14.5456
1951338	1952549	+	403	CDS	LF82_2340	tyrP	Tyrosine-specific transport protein	22.0914	11.4808	2.15708	25.3505	17.7267	15.2524	0.596063	0.366964	0.615647	23.721
503321	504625	+	434	CDS	LF82_0936	gsk	Inosine-guanosine kinase	40.5741	31.9295	15.7953	34.2652	35.5615	24.4636	0.596508	0.537938	0.901811	37.4197
276206	276976	-	256	CDS	LF82_2506	yafV	UPF0012 hydrolase yafV	54.3985	48.1923	41.6394	56.4193	114.993	55.7226	0.596635	0.878577	1.47255	55.4089
1890795	1891457	+	220	CDS	LF82_0601	exoX	exodeoxyribonuclease 10	61.6999	56.6257	17.869	39.839	56.806	49.8354	0.596874	0.666783	1.11713	50.7694
456890	457468	-	192	CDS	LF82_2536	yajG	Uncharacterized lipoprotein yajG	45.3545	32.155	20.3252	28.6922	61.2614	35.4357	0.596907	0.75305	1.26159	37.0234
657252	658676	-	474	CDS	LF82_1345	miaB	UPF0004 protein yleA	17.2431	27.5474	6.74106	23.1919	25.1962	24.7764	0.597559	0.779459	1.30441	20.2175
1116691	1117644	+	317	CDS	LF82_0689	flgl	flagellar hook-associated protein 3	20.6917	15.9684	5.87339	17.2915	25.1962	18.7523	0.598225	0.648332	1.08376	18.9916
1188196	1188366	+	56	CDS	LF82_1494	ninE	Protein ninE homolog from lambdoid prophage DLP12	30.4163	8.08092	2.06904	31.05	28.929	20.0802	0.598468	0.360347	0.602116	30.7332
1834309	1835163	-	284	CDS	LF82_2906	yeae	Uncharacterized protein yeae	42.4187	34.7512	6.59505	39.3771	27.6633	30.7792	0.598807	0.456922	0.763054	40.8979
1047229	1047456	-	75	CDS	LF82_2690	yccJ	Uncharacterized protein yccJ	16.4295	20.7795	4.43365	3.62923	7.43888	12.4784	0.599328	0.843129	1.40679	10.0293
2131679	2132899	-	406	CDS	LF82_2429	wcal	colanic acid biosynthesis glycosyltransferase	7.99452	7.8707	4.93899	8.60478	10.0785	5.82974	0.599956	0.648746	1.08132	8.29965
1846415	1846783	+	122	CDS	LF82_2915	yeaO	Uncharacterized protein yeaO	19.4377	10.427	3.2185	25.9691	28.929	20.4149	0.600503	0.520481	0.866742	22.7034
3228450	3229121	+	223	CDS	LF82_3213	ygiB	UPF0441 protein ygiB	19.9005	14.5792	7.53721	19.2349	22.3166	14.6299	0.600802	0.56642	0.942774	19.5677
968341	970101	-	586	CDS	LF82_2687	ycbZ	protease La homolog	16.6206	7.75224	5.71234	21.2625	11.32	5.76215	0.601632	0.302892	0.50345	18.9416
1855291	1857201	-	636	CDS	LF82_3591	yoaA	ATP-dependent helicase yoaA	13.884	13.0231	4.89813	13.6355	19.1286	14.4455	0.601636	0.702903	1.16832	13.7598
1888395	1889267	-	290	CDS	LF82_2937	yebZ	Inner membrane protein yebZ	16.7871	17.8088	8.08805	23.9034	16.5684	12.5958	0.601672	0.508321	0.844848	20.3452
4668588	4669772	+	394	CDS	LF82_2403	uxuA	Mannonate dehydratase	39.1888	36.0236	28.8998	34.5011	72.2291	36.2415	0.601752	0.883992	1.46903	36.845
741326	742474	-	382	CDS	LF82_0794	galK	Galactokinase	25.1455	25.2482	11.2319	31.4533	29.7555	21.9448	0.603172	0.586173	0.971818	28.2994
2148795	2149634	-	279	CDS	LF82_2420	wcaA	colanic acid biosynthesis glycosyl transferase	42.5949	28.066	17.3186	25.4046	55.9294	33.3555	0.603296	0.745213	1.23524	33.9997
1431363	1434002	+	879	CDS	LF82_2787	ydbH	Uncharacterized protein ydbH	14.8889	12.341	6.09374	15.3472	18.5463	12.5433	0.603388	0.616383	1.02154	15.118
2456391	2457323	-	310	CDS	LF82_1724	prmB	Uncharacterized adenine-specific methylase yfcB	36.7156	19.774	7.88204	19.1139	19.837	16.0642	0.604533	0.428917	0.7095	27.9148
783506	784177	-	223	CDS	LF82_2639	ybiH	Uncharacterized HTH-type transcriptional regulator	22.4748	28.886	11.6383	22.229	42.3086	31.4381	0.605051	0.963596	1.59259	22.3519
3136611	3138650	-	679	CDS	LF82_482	-	hypothetical type II secretion proteinGspD	17.9914	12.7777	10.8994	11.795	29.7555	14.845	0.605277	0.864301	1.42794	14.8932
3095723	3096289	+	188	CDS	LF82_3193	yggT	Uncharacterized protein yggT	22.2723	14.0764	3.10356	32.7719	0	5.42166	0.605637	0.154879	0.25573	27.5221
188455	188841	-	128	CDS	LF82_2488	yaeH	UPF0325 protein yaeH	12.0473	18.1821	10.3452	30.9618	16.2726	10.5421	0.606226	0.485648	0.8011	21.5046
4378475	4379146	+	223	CDS	LF82_1522	nrfC	Protein nrfC	3.67156	11.574	5.10362	6.26646	10.4144	8.23289	0.606525	1.34197	2.21255	4.96901
3131886	3132455	-	189	CDS	LF82_476	-	hypothetical type II secretion proteinGspJ	5.35782	14.6178	13.3692	12.7023	20.0278	7.64593	0.606573	1.16362	1.91835	9.03005
215648	216037	+	129	CDS	LF82_2492	yaeR	Uncharacterized protein yaeR	9.27707	23.8873	8.46424	18.707	9.46767	11.7743	0.606763	0.723216	1.19193	13.992
1562176	1563057	+	293	CDS	LF82_3566	yneJ	Uncharacterized HTH-type transcriptional regulator	13.8583	10.3401	5.21091	10.0677	13.5002	9.25921	0.60696	0.604784	0.996415	11.963
884192	884833	+	213	CDS	LF82_091	-	hypothetical protein	27.4414	24.9788	17.2825	24.508	36.7568	20.1983	0.607119	0.721489	1.18838	25.9747
2920951	2921156	+	206	RNA	LF82_s0818	gcvB	-	31.4705	155.511	168.479	11.2506	193.411	43.4593	0.607408	4.96097	8.16744	21.3606
2455271	2456359	-	362	CDS	LF82_0142	aroC	chorismate synthase	10.5287	8.79778	1.65523	20.5777	2.60361	5.27105	0.607495	0.222664	0.366528	15.5532
3680688	3681122	+	144	CDS	LF82_2387	uspA	Universal stress protein A	65.1393	54.7976	9.31067	58.2491	3.71944	26.2477	0.607659	0.288182	0.474251	61.6942
1388207	1389259	+	350	CDS	LF82_2773	ycjQ	Uncharacterized zinc-type alcohol dehydrogenase-like	21.2444	18.5881	11.698	20.7145	28.0389	16.682	0.608661	0.676377	1.11125	20.9794
2365078	2366436	-	452	CDS	LF82_0873	glpT	glycerol-3-phosphate transporter	37.8189	26.2658	11.6946	28.1107	20.3761	16.6971	0.608716	0.430636	0.707449	32.9648
1051964	1052350	-	128	CDS	LF82_2051	rutC	UPF0076 protein rutC	82.2051	64.2238	34.6564	73.6733	97.6353	64.0057	0.609555	0.632942	1.03837	77.9392
80059	80664	-	201	CDS	LF82_1181	leuD	3-isopropylmalate dehydratase small subunit	6.07427	16.227	7.06921	11.8555	21.6967	16.0642	0.609997	1.29022	2.11513	8.96487
1565937	1566326	+	129	CDS	LF82_1275	marA	Multiple antibiotic resistance protein marA	22.4613	15.4841	2.89665	24.7271	20.8289	19.277	0.610626	0.469896	0.769531	23.5942
4148269	4148481	+	70	CDS	LF82_3405	yiiE	hypothetical protein yiiE	10.1816	10.7249	3.8425	13.0652	22.3166	16.351	0.611155	0.868656	1.42133	11.6234
161306	161896	-	196	CDS	LF82_2483	yadN	Uncharacterized fimbrial-like protein yadN	9.12981	12.228	6.20711	10.3158	11.0456	8.03208	0.611817	0.732257	1.19686	9.72281
1004212	1005123	-	303	CDS	LF82_103	-	hypothetical protein	33.7705	26.2334	14.0444	30.4085	39.4486	26.2868	0.614037	0.628417	1.02342	32.0895
3768036	3769010	+	324	CDS	LF82_0826	ghrB	2-ketogluconate reductase	27.3747	28.5048	30.9321	23.7533	59.883	23.3432	0.614059	1.06156	1.72876	25.564
1155265	1156176	+	303	CDS	LF82_1444	nagK	N-acetyl-D-glucosamine kinase	22.3828	15.5694	6.77139	16.7054	18.9353	14.4212	0.614195	0.542175	0.88274	19.5441
1425572	1429096	-	1174	CDS	LF82_2789	ydbK	pyruvate-flavodoxin oxidoreductase	21.7569	22.1544	11.5913	28.1471	24.8526	17.285	0.614297	0.578636	0.941948	24.952
2324817	2325872	-	351	CDS	LF82_0098	apbE	Thiamine biosynthesis lipoprotein apbE	29.8268	8.00901	1.99769	16.4692	5.38678	6.23179	0.614333	0.177758	0.289351	23.148
1987998	1988621	+	207	CDS	LF82_1823	rcsA	Colanic acid capsular biosynthesis activation protein	1.91977	2.60675	1.2261	3.66955	1.9286	1.56179	0.614703	0.498789	0.811431	2.79466
3049144	3049533	-	129	CDS	LF82_0819	gcvH	glycine cleavage system H protein	18.0671	4.69215	7.63952	10.7481	16.0222	5.09728	0.614878	0.442018	0.71887	14.4076
472184	473956	+	590	CDS	LF82_1285	mdlA	Multidrug resistance-like ATP-binding protein mdlA	28.9503	30.7975	12.0004	29.0074	48.2851	36.6373	0.615023	0.839192	1.36449	28.9789
972213	972722	-	169	CDS	LF82_2208	sulA	Cell division inhibitor	28.578	20.1092	10.6408	15.0613	22.3166	15.4904	0.615927	0.5988	0.972194	21.8196
1590178	1593591	-	1137	CDS	LF82_262	-	host specificity protein	21.572	17.9682	9.98006	18.6201	29.4055	19.2061	0.616085	0.726168	1.17868	20.096
853827	854558	-	243	CDS	LF82_0153	artI	Arginine-binding periplasmic protein 1	30.7763	23.9299	9.41412	32.0098	44.2613	32.6805	0.617302	0.670446	1.08609	31.393
2082030	2082773	-	247	CDS	LF82_0335	cobS	Cobalamin synthase	19.3081	16.0471	8.19339	25.7094	33.3262	22.289	0.617386	0.677123	1.09676	22.5088
3545634	3546512	-	292	CDS	LF82_1664	php	Phosphotriesterase homology protein	48.5132	40.2352	35.484	48.3957	98.9371	50.4515	0.617476	0.886766	1.43611	48.4545
1488424	1490388	+	654	CDS	LF82_228	-	Vgr-like protein	31.9441	33.3361	14.772	38.2841	44.8063	33.4826	0.617521	0.687111	1.11269	35.1141
944729	945817	-	362	CDS	LF82_1561	ompF	Outer membrane protein F	27.2722	30.0202	8.65617	32.8186	36.1317	32.2103	0.617767	0.680079	1.10087	30.0454
707989	709050	-	353	CDS	LF82_0007	abrB	Protein abrB	35.0127	49.1773	28.0912	52.7634	82.1138	53.0581	0.618086	0.924503	1.49575	43.888
555179	555700	-	173	CDS	LF82_2571	ybcI	Inner membrane protein ybcI	35.52	34.6884	23.4983	38.1069	55.7916	32.4869	0.618758	0.760391	1.2289	36.8134
1387334	1388176	+	280	CDS	LF82_2772	ycjP	Inner membrane ABC transporter permease protein ycjP	36.5266	20.7628	10.6555	16.386	31.2433	21.536	0.618996	0.608392	0.982868	26.4563
849794	850282	+	162	CDS	LF82_2664	ybjO	Inner membrane protein ybjO	6.47922	12.3702	7.14758	20.5546	14.2015	9.30991	0.619362	0.608774	0.982905	13.5169
1174668	1174907	-	79	CDS	LF82_143	-	hypothetical protein	27.9416	18.4753	19.1386	28.2626	58.5812	28.6143	0.619712	0.849631	1.37101	28.1021
4536913	4538760	+	615	CDS	LF82_1426	mutL	DNA mismatch repair protein mutL	21.4515	22.256	16.9997	18.8131	37.9986	20.3516	0.61989	0.927644	1.49647	20.1323
1751248	1752159	-	303	CDS	LF82_2881	ydiP	Uncharacterized HTH-type transcriptional regulator	15.3055	11.2037	3.08244	14.1021	11.6897	11.1261	0.620639	0.483157	0.778484	14.7038
2120911	2122317	-	468	CDS	LF82_0905	gnd	6-phosphogluconate dehydrogenase, decarboxylating	23.9658	9.97081	1.22261	22.9796	7.10075	9.37837	0.620973	0.225815	0.363648	23.4727
1782188	1782790	+	200	CDS	LF82_2899	ydjM	Inner membrane protein ydjM	31.4433	22.7707	5.59857	26.1518	15.3153	18.0722	0.621507	0.410986	0.661273	28.7975
1319637	1320650	+	337	CDS	LF82_1573	oppD	Oligopeptide transport ATP-binding protein oppD	35.1151	25.9744	11.7492	35.4757	42.7736	30.9809	0.621547	0.605321	0.973895	35.2954
2921592	2922797	+	401	CDS	LF82_0358	csdA	Cysteine sulfinate desulfinase	19.5025	17.3609	6.70368	8.8408	8.33155	9.27706	0.622	0.563829	0.906477	14.1716
4495182	4495376	+	64	CDS	LF82_807	-	-	32.3961	19.9416	16.5523	26.6748	26.0361	12.0481	0.62205	0.484171	0.778348	29.5355
1455945	1456889	-	314	CDS	LF82_0802	gapC	glyceraldehyde-3-phosphate dehydrogenase c	14.952	13.535	4.45639	19.6397	18.025	15.176	0.622065	0.567545	0.912357	17.2959
1860136	1860714	+	192	CDS	LF82_1538	nudL	Uncharacterized nudix hydrolase yeaB	18.3848	23.6953	8.5865	18.1643	23.4325	20.783	0.623189	0.803564	1.28944	18.2745
2309804	2310283	-	159	CDS	LF82_0277	ccmE	Cytochrome c-type biogenesis protein ccmE	45.2299	45.8387	28.6482	32.6351	48.0666	29.8886	0.62336	0.751773	1.206	38.9325
4316741	4317379	+	212	CDS	LF82_3423	yjbF	Uncharacterized lipoprotein yjbF	33.1048	37.3905	23.5353	33.5023	55.3267	34.2619	0.62337	0.867733	1.392	33.3035
1959467	1960135	-	222	CDS	LF82_2948	yecS	Inner membrane amino-acid ABC transporter permease	18.663	27.3369	10.9749	28.9391	33.9601	27.2392	0.623426	0.802782	1.28769	23.8011
2544163	2544588	-	141	CDS	LF82_3621	ypeA	acetyltransferase ypeA	17.4129	20.2349	10.8624	25.087	78.1083	50.4515	0.62347	1.44268	2.31396	21.25
116802	118187	-	461	CDS	LF82_1014	hofB	Protein transport protein hofB	21.5729	23.9406	14.5303	23.0951	43.788	27.7244	0.623882	0.945973	1.51627	22.334
4296364	4297188	-	274	CDS	LF82_1087	iclR	acetate operon repressor	38.6729	23.5585	8.96583	34.9313	19.5271	17.9467	0.62463	0.365638	0.585368	36.8021
3313244	3314575	-	443	CDS	LF82_2232	tdcC	Threonine/serine transporter	15.0936	13.0634	7.57079	21.6516	27.2195	17.593	0.624677	0.684817	1.09627	18.3726
1096125	1097243	-	372	CDS	LF82_2154	solA	N-methyl-L-tryptophan oxidase	20.1249	22.9631	9.34201	14.6269	22.0912	18.8024	0.624677	0.80987	1.29646	17.3759
2416171	2417388	+	405	CDS	LF82_3052	yfbQ	Uncharacterized aminotransferase yfbQ	14.0769	15.9756	9.21214	18.872	17.3574	11.6178	0.624905	0.632191	1.01166	16.4744
2147090	2148307	-	405	CDS	LF82_2422	wcac	colanic acid biosynthesis glycosyl transferase	17.8669	17.2756	10.6587	14.9348	20.5133	12.9609	0.625039	0.720069	1.15204	16.4009
4574052	4574894	-	280	CDS	LF82_710	-	hypothetical protein	42.2769	40.3525	33.9322	45.4742	83.3155	43.3732	0.625105	0.880963	1.4093	43.8756
1261851	1263269	-	472	CDS	LF82_0481	dhaM	PTS-dependent dihydroxyacetone kinase, phosphotransferase	30.5857	19.6426	7.95159	31.8803	28.5886	22.2063	0.625278	0.48279	0.77212	31.233
4516379	4516504	+	41	CDS	LF82_0542	ecnA	entericidin A	11.7436	12.3169	1.55178	9.52672	13.018	14.3071	0.625971	0.74559	1.19109	10.6352
2078302	2078760	+	152	CDS	LF82_326	-	Galactitol-specific enzyme IIA of phosphotransferase system	36.6385	27.5943	10.9363	41.8571	59.5111	43.6027	0.626128	0.694805	1.10969	39.2478
909348	910088	-	246	CDS	LF82_1621	pflA	Pyruvate formate-lyase 1-activating enzyme	19.8233	22.567	8.27615	13.912	12.3981	13.6259	0.626396	0.64923	1.03645	16.8677
1571600	1571911	-	103	CDS	LF82_257	-	PTS system, cellobiose-specific IIB component, PTSs ystem, cellobiose-specific IIB component (EC27169)	1.96691	1.84334	0.295577	1.27023	0	0.86058	0.627207	0.357154	0.569437	1.61857
120370	121224	+	284	CDS	LF82_0087	ampE	Protein ampE	56.7607	54.9372	37.8461	62.5588	110.653	66.0137	0.627208	0.870435	1.38779	59.6597
44789	45730	+	313	CDS	LF82_0670	fixB	Protein fixB	14.0923	15.0149	13.966	9.3997	33.8469	16.7168	0.62795	1.30609	2.07993	11.746
1269948	1271600	-	550	CDS	LF82_2744	ychM	sulfate transporter ychM	22.7434	21.5456	8.10725	20.1681	25.5047	21.453	0.62827	0.688866	1.09645	21.4558
1417273	1418256	+	327	CDS	LF82_2785	ydaN	Zinc transport protein zntB	61.9726	55.0024	42.9134	72.4501	115.716	64.3682	0.628413	0.798091	1.27001	67.2113
[truncated: 3,566 more rows]
