# Supplementary material for: The Crohn’s disease-related bacterial strain LF82 assembles biofilm-like communities to protect itself from phagolysosomal attack
Source: Commun Biol. 2021 May 25;4:627. doi: 10.1038/s42003-021-02161-7 (PMC8149705; doi:10.1038/s42003-021-02161-7)
Supplement: Supplementary file 9 — Supplementary Data 6 [file 42003_2021_2161_MOESM9_ESM.xlsx]

## Sheet: Feuil1
Supplementary data 6
Human RNAseq results (average normalized reads, fold change and DE-seq Pvalue)
gene_id	gene_type	gene_name	THP1 1h	THP1 + LF82 1h	Fold change THP1+LF82/THP1 (1h)	adjpBH THP1+LF82/THP1 (1h)	THP1 6h	THP1 + LF82 6h	Fold change THP1+LF82/THP1 (6h)	adjpBH THP1+LF82/THP1 (6h)
ENSG00000126353.3	protein_coding	CCR7	181.34	1048.79	5.78355	3.89177e-66	53.8425	34389.8	638.712	7.77e-266
ENSG00000078081.3	protein_coding	LAMP3	87.1212	528.423	6.06537	1.22056e-48	56.3945	17080.1	302.869	1.76e-222
ENSG00000108342.8	protein_coding	CSF3	0.958421	107.548	112.214	2.65521e-38	0.781457	5668.92	7254.3	1.69e-216
ENSG00000110944.4	protein_coding	IL23A	575.593	2214.45	3.84725	1.71519e-56	468.306	99258.6	211.952	2.01e-207
ENSG00000081041.7	protein_coding	CXCL2	51.7357	3813.45	73.7102	0	51.7643	10957	211.672	6.57e-195
ENSG00000073756.7	protein_coding	PTGS2	1078.43	9047.41	8.38941	2.2974e-168	638.293	88163.1	138.123	5.35e-188
ENSG00000170542.5	protein_coding	SERPINB9	137.879	252.229	1.82934	5.35664e-05	97.9925	12444.4	126.993	1.35e-178
ENSG00000129277.9	protein_coding	CCL4	3068.57	33798.4	11.0144	4.3871e-219	529.787	46061.9	86.9442	1.17e-171
ENSG00000123610.3	protein_coding	TNFAIP6	117.041	1006.74	8.60154	5.37863e-88	110.818	11095.7	100.125	1.3e-165
ENSG00000121594.7	protein_coding	CD80	141.78	279.222	1.96941	1.53733e-06	64.043	6859.06	107.101	1.76e-155
ENSG00000148677.6	protein_coding	ANKRD1	82.4622	541.433	6.56583	1.32572e-52	41.3148	5118.12	123.881	1.74e-151
ENSG00000115008.5	protein_coding	IL1A	600.38	7385.81	12.3019	2.6362e-212	296.038	18257.3	61.672	8.86e-150
ENSG00000184588.13	protein_coding	PDE4B	391.985	3318.59	8.46612	5.8982e-137	406.774	19188.6	47.1727	5.26e-137
ENSG00000253522.1	lincRNA	hsa-mir-146a	812.769	6314.72	7.76939	2.1031e-149	299.787	12305.5	41.0476	8.2e-126
ENSG00000128342.4	protein_coding	LIF	1529.56	12780.2	8.35548	1.6747e-174	133.041	6683.19	50.2342	5.52e-123
ENSG00000263740.1	misc_RNA	Metazoa_SRP	0.958421	66.3742	69.2537	2.49675e-24	6080.5	112.891	0.018566	1.83e-122
ENSG00000163739.4	protein_coding	CXCL1	85.2329	1396.52	16.3848	3.314e-144	104.85	5490.06	52.3612	5.91e-122
ENSG00000115009.7	protein_coding	CCL20	3374.65	23810.8	7.05577	1.9467e-155	2868.19	115903	40.4097	8.48e-121
ENSG00000267520.1	lincRNA	RP11-373L24.1	1944.81	5319.14	2.73504	9.60438e-41	907.461	30105.8	33.1759	2.13e-120
ENSG00000213949.3	protein_coding	ITGA1	7.64835	11.3632	1.4857	0.948413	11.9539	1974.46	165.173	1.1e-119
ENSG00000164400.4	protein_coding	CSF2	3.82417	31.5583	8.25231	2.90504e-07	9.3604	1887.75	201.674	8.44e-118
ENSG00000113739.6	protein_coding	STC2	157.475	184.788	1.17344	0.782208	141.527	6354.17	44.8972	5.59e-117
ENSG00000166016.4	protein_coding	ABTB2	350.222	908.355	2.59365	4.68845e-22	244.748	8478.65	34.6424	8.56e-112
ENSG00000003989.12	protein_coding	SLC7A2	886.14	1518.26	1.71334	4.17216e-09	703.384	20157.8	28.6583	8.56e-112
ENSG00000153234.9	protein_coding	NR4A2	1108.78	3116.49	2.81074	2.39061e-38	190.432	6623.12	34.7795	2.5e-107
ENSG00000122641.9	protein_coding	INHBA	6563.78	10563.6	1.60938	3.0838e-10	2976.06	83418	28.0297	1.56e-106
ENSG00000112096.11	protein_coding	SOD2	11872.2	160865	13.5497	3.5779e-199	7712.79	528767	68.5571	1.48e-104
ENSG00000162924.8	protein_coding	REL	4602.44	11674.7	2.53663	2.25085e-38	2275	53438.1	23.4892	3.7e-101
ENSG00000141540.6	protein_coding	TTYH2	338.521	693.444	2.04845	1.26199e-11	219.751	6348.86	28.8911	1.06e-99
ENSG00000162433.10	protein_coding	AK4	2661.84	3290.52	1.23618	0.0531374	927.98	20423	22.0081	1.52e-98
ENSG00000168209.3	protein_coding	DDIT4	1044.12	3615.75	3.46296	6.49547e-56	1174.31	25056.3	21.337	4.58e-97
ENSG00000260997.1	sense_overlapping	RP4-647J21.1	51.0996	164.353	3.21632	6.13511e-12	20.3668	1702.15	83.5748	6.72e-97
ENSG00000152952.7	protein_coding	PLOD2	4668.42	3579.3	0.766705	0.00565517	1496.03	31266.3	20.8995	1.13e-96
ENSG00000119866.16	protein_coding	BCL11A	407.736	854.991	2.09692	1.64832e-13	97.8264	3435.16	35.1148	5.45e-95
ENSG00000121966.6	protein_coding	CXCR4	2884.69	2437.72	0.845056	0.210213	444.67	10010	22.5111	1.78e-94
ENSG00000131459.8	protein_coding	GFPT2	436.669	871.274	1.99527	5.42371e-12	410.39	9219.71	22.4657	4.01e-94
ENSG00000006075.11	protein_coding	CCL3	14436.3	78541.1	5.44053	1.5396e-107	6484.48	165018	25.4481	1.86e-93
ENSG00000184557.3	protein_coding	SOCS3	3296.4	16065.7	4.8737	3.5846e-106	1337.29	25913.9	19.3779	5.08e-93
ENSG00000119508.13	protein_coding	NR4A3	1765.53	6256.84	3.54389	4.17577e-64	378.285	8617.35	22.7801	8.24e-93
ENSG00000102755.6	protein_coding	FLT1	1548.31	1776.05	1.14708	0.45141	1180.89	23090.1	19.5531	1.58e-92
ENSG00000123358.14	protein_coding	NR4A1	483.604	1149.94	2.37785	2.56945e-20	108.217	3452.44	31.9028	2.81e-91
ENSG00000169429.6	protein_coding	IL8	29918.4	546261	18.2584	2.6213e-159	11728.5	1.34453e+06	114.638	6.94e-91
ENSG00000132510.6	protein_coding	KDM6B	2702.55	8308.93	3.07447	4.26008e-53	1218.76	22981.7	18.8566	5.38e-90
ENSG00000181634.6	protein_coding	TNFSF15	11399.2	17209	1.50966	9.98803e-08	2659.84	48758.4	18.3313	7.57e-89
ENSG00000010818.4	protein_coding	HIVEP2	2439.75	2967.99	1.21651	0.0997848	2062.3	37085.7	17.9827	8.93e-89
ENSG00000163734.4	protein_coding	CXCL3	79.5869	768.805	9.65994	2.04995e-82	80.5928	2714.71	33.6843	1.03e-88
ENSG00000108702.3	protein_coding	CCL1	103.974	183.152	1.76151	0.00103762	217.773	4964.86	22.7983	1.35e-87
ENSG00000164330.12	protein_coding	EBF1	193.563	600.357	3.10161	1.01376e-24	114.743	3291.22	28.6835	2.74e-87
ENSG00000105855.4	protein_coding	ITGB8	1091.98	2764.08	2.53125	1.74095e-30	306.437	6475.03	21.1301	1.54e-86
ENSG00000100311.12	protein_coding	PDGFB	194.863	749.11	3.8443	7.17032e-37	81.2424	2616.12	32.2015	1e-85
ENSG00000164181.9	protein_coding	ELOVL7	182.546	1211.61	6.63729	4.07316e-79	213.849	4840.71	22.6362	2.58e-85
ENSG00000254708.1	pseudogene	RP1-145M24.1	151.373	1925.68	12.7214	2.4109e-146	29.461	1518.12	51.5299	7.45e-83
ENSG00000136244.7	protein_coding	IL6	0.483964	3.6266	7.49352	0.463518	1	593.026	593.026	3.56e-82
ENSG00000117298.10	protein_coding	ECE1	1894.65	2582.78	1.3632	0.00135925	1367.96	21494.2	15.7127	3.79e-82
ENSG00000136286.10	protein_coding	MYO1G	1520.88	3246.32	2.1345	1.21745e-21	1090.63	17336.1	15.8955	1.1e-81
ENSG00000130766.4	protein_coding	SESN2	1427.34	2002.12	1.40269	0.000501012	1124.36	17736.3	15.7745	4.05e-80
ENSG00000105835.7	protein_coding	NAMPT	7434.08	31495.1	4.23659	6.60669e-89	3665.4	55502.3	15.1423	5.49e-79
ENSG00000074416.9	protein_coding	MGLL	300.061	593.235	1.97705	7.86842e-10	401.548	6741.9	16.7898	1.53e-77
ENSG00000125740.9	protein_coding	FOSB	686.579	1643.45	2.39367	2.56086e-23	106.564	2682.94	25.1768	2e-77
ENSG00000229644.4	protein_coding	NAMPTL	7593.46	17011.5	2.24028	1.51071e-29	3928.52	56337.9	14.3407	2.61e-76
ENSG00000185215.4	protein_coding	TNFAIP2	3484.74	12203.2	3.50189	7.84275e-68	3295.29	44502.4	13.5048	1.38e-74
ENSG00000224073.1	lincRNA	RP1-56L9.7	12.9624	209.734	16.1801	7.50778e-46	10.7817	824.329	76.4564	3.95e-73
ENSG00000173253.10	protein_coding	DMRT2	3972.19	2225.61	0.560298	2.07063e-13	3520.93	177.268	0.0503469	5.37e-73
ENSG00000128965.7	protein_coding	CHAC1	99.7803	60.6426	0.607761	0.044785	168.978	3244.02	19.1979	1.52e-71
ENSG00000258667.1	lincRNA	RP11-618G20.2	55.5979	134.453	2.41831	1.20126e-06	53.3272	1601.87	30.0386	1.31e-70
ENSG00000105246.5	protein_coding	EBI3	819.506	1017.28	1.24133	0.131577	469.485	6730.85	14.3366	1.99e-70
ENSG00000050730.11	protein_coding	TNIP3	24.416	69.1628	2.83269	2.70008e-05	21.0896	970.226	46.0049	3.17e-70
ENSG00000259354.1	antisense	RP11-519G16.3	1492.8	2902.4	1.94426	2.48839e-16	502.483	7010.36	13.9515	5.82e-69
ENSG00000253207.2	protein_coding	RP11-67H2.1	3.35923	36.7637	10.9441	1.58008e-09	0	424.425	Inf	1.43e-68
ENSG00000197122.7	protein_coding	SRC	3731.21	4849.28	1.29965	0.00590647	3326.37	39143.6	11.7677	2.11e-68
ENSG00000261051.1	sense_overlapping	RP11-274H2.5	37.3499	28.0747	0.751668	0.794247	15.1627	842.146	55.5405	2.3e-68
ENSG00000120129.5	protein_coding	DUSP1	8443.27	46851.4	5.54896	3.6404e-118	2746.66	31782.6	11.5714	1.23e-67
ENSG00000023445.8	protein_coding	BIRC3	16559.4	49286.9	2.97637	1.05699e-49	11505.5	160837	13.9791	7.93e-67
ENSG00000167772.7	protein_coding	ANGPTL4	276.29	237.265	0.858752	0.720242	121.927	2387.78	19.5837	8.6e-67
ENSG00000173918.10	protein_coding	C1QTNF1	0.474456	43.0215	90.6755	1.11065e-16	0.390728	418.799	1071.84	1.49e-66
ENSG00000253831.1	protein_coding	ETV3L	118.36	200.404	1.69317	0.00191896	144.262	2589.96	17.9532	1.82e-66
ENSG00000123700.4	protein_coding	KCNJ2	33065.2	16788.2	0.50773	3.77831e-20	36784.4	3229.23	0.087788	5.02e-66
ENSG00000155130.5	protein_coding	MARCKS	6929.77	14319.4	2.06636	7.85661e-24	4287.05	48660.8	11.3507	6.56e-66
ENSG00000102096.9	protein_coding	PIM2	529.816	623.827	1.17744	0.470585	665.754	7909.75	11.8809	5.65e-64
ENSG00000161835.6	protein_coding	GRASP	458.666	497.376	1.0844	0.995952	325.243	4381.58	13.4717	4.19e-63
ENSG00000251194.2	sense_intronic	RP1-68D18.2	1082.15	2475.47	2.28755	8.03763e-24	309.648	4191.66	13.5369	1.44e-62
ENSG00000153208.12	protein_coding	MERTK	9972.71	11346.5	1.13776	0.38959	26604.7	2542.07	0.0955496	1.96e-62
ENSG00000197632.4	protein_coding	SERPINB2	539.402	3388.93	6.28276	3.0018e-108	284.998	3827.69	13.4306	6.61e-62
ENSG00000130821.11	protein_coding	SLC6A8	1991.12	2010.33	1.00965	1	1130.13	12208.1	10.8024	1.33e-61
ENSG00000256515.3	protein_coding	CCL3L3	25.8964	396.455	15.3093	1.90648e-69	3.25038	452.338	139.165	2.3e-61
ENSG00000153721.12	protein_coding	CNKSR3	572.604	980.504	1.71236	8.31802e-08	631.155	7185.23	11.3843	5.93e-61
ENSG00000125430.4	protein_coding	HS3ST3B1	1173.94	1392.63	1.18629	0.284862	1409.98	14257.9	10.1121	8.67e-61
ENSG00000115919.9	protein_coding	KYNU	11485.6	25387.4	2.21036	3.37171e-28	7053.1	73280.1	10.3898	1.7e-60
ENSG00000232810.3	protein_coding	TNF	3868.15	86155.7	22.2731	6.6289e-302	3422.09	34052.4	9.95079	4.41e-60
ENSG00000056558.6	protein_coding	TRAF1	15347.7	56715.7	3.69538	3.65174e-69	10806.1	121523	11.2458	5e-60
ENSG00000153898.8	protein_coding	MCOLN2	2817.22	3949.4	1.40188	0.000117695	1964.55	19066.4	9.70523	6.06e-60
ENSG00000103569.5	protein_coding	AQP9	403.457	510.43	1.26514	0.170302	416.906	4950.59	11.8746	1e-59
ENSG00000146376.5	protein_coding	ARHGAP18	42222.5	42545.4	1.00765	1	54649.9	5524.7	0.101093	2.67e-59
ENSG00000137193.8	protein_coding	PIM1	6177.46	11237.6	1.81912	3.77448e-16	2819.32	27421.9	9.7264	3.03e-59
ENSG00000124216.3	protein_coding	SNAI1	1265.11	1456.49	1.15127	0.470934	449.197	5199.32	11.5747	4.17e-59
ENSG00000179362.10	pseudogene	HMGN2P46	350.335	460.67	1.31494	0.0929525	176.016	2556.2	14.5225	8.16e-59
ENSG00000137033.7	protein_coding	IL33	16.3027	50.2318	3.08121	0.000108016	5.20402	469.613	90.2404	1.08e-58
ENSG00000080573.6	protein_coding	COL5A3	70.9326	128.896	1.81716	0.00287632	162.111	2404.34	14.8314	1.34e-58
ENSG00000198796.6	protein_coding	ALPK2	24.9094	76.928	3.08831	1.50621e-06	11.8708	608.514	51.2612	1.54e-58
ENSG00000120217.9	protein_coding	CD274	162.893	282.606	1.73491	0.00015048	286.844	3581.22	12.4849	1.62e-58
ENSG00000049759.12	protein_coding	NEDD4L	1553.1	2336.85	1.50464	4.99212e-06	918.106	9293.74	10.1227	2.74e-58
ENSG00000165312.5	protein_coding	OTUD1	3458.75	8125.24	2.34919	1.10237e-31	760.994	7886.93	10.364	4.59e-58
ENSG00000145901.10	protein_coding	TNIP1	7150.26	10660.4	1.49091	3.47715e-07	5589.07	53190.7	9.51691	6.51e-58
ENSG00000110042.3	protein_coding	DTX4	3546.43	4011.38	1.1311	0.485077	2018.61	18622.4	9.22538	1.72e-57
ENSG00000255864.1	lincRNA	RP11-444D3.1	719.517	835.151	1.16071	0.50127	624.131	6560.94	10.5121	1.93e-57
ENSG00000172575.7	protein_coding	RASGRP1	79.084	150.101	1.89799	0.000462012	117.37	1871.1	15.9419	2.22e-57
ENSG00000089041.11	protein_coding	P2RX7	1843.97	2439.46	1.32294	0.0056124	1424.87	13592.9	9.53976	4e-57
ENSG00000125538.7	protein_coding	IL1B	36886.9	147642	4.00256	5.49067e-64	40487.5	1.10041e+06	27.1789	9.01e-57
ENSG00000110436.6	protein_coding	SLC1A2	23.951	72.6607	3.03372	3.96053e-06	27.7735	821.761	29.5879	1.88e-56
ENSG00000145777.10	protein_coding	TSLP	21.5217	172.086	7.99595	8.9271e-29	22.9187	754.067	32.9018	2.83e-56
ENSG00000105825.7	protein_coding	TFPI2	271.3	583.857	2.15207	3.15551e-12	92.2072	1620.01	17.5692	2.94e-56
ENSG00000230647.1	lincRNA	AC022816.2	0.958421	68.5222	71.4949	4.60074e-25	4.54711	417.378	91.7897	3.47e-56
ENSG00000028277.13	protein_coding	POU2F2	2550.1	3188.62	1.25039	0.0400611	1903.66	17037.7	8.94997	9.56e-56
ENSG00000171791.10	protein_coding	BCL2	2583.24	3320.66	1.28546	0.0126269	1709.41	15581.3	9.11503	1.06e-55
ENSG00000112715.16	protein_coding	VEGFA	13117.2	15335.8	1.16914	0.204884	6301.18	58459.5	9.27755	1.82e-55
ENSG00000165246.7	protein_coding	NLGN4Y	182.916	211.781	1.15781	0.812422	150.089	2107.36	14.0408	1.83e-55
ENSG00000180758.10	protein_coding	GPR157	1141.14	1136.09	0.99558	1	940.046	8708.51	9.26392	1.2e-54
ENSG00000104765.10	protein_coding	BNIP3L	8337.92	8994.76	1.07878	0.823778	3620.3	31252.1	8.63248	2.14e-54
ENSG00000176171.7	protein_coding	BNIP3	2003.54	1589.81	0.7935	0.0504069	725.221	6990.94	9.63974	3.12e-54
ENSG00000197183.8	protein_coding	C20orf112	1169.7	1496.74	1.27958	0.0396625	581.969	5736.99	9.85789	5.93e-54
ENSG00000180616.4	protein_coding	SSTR2	519.284	687.538	1.32401	0.0393344	152.558	2065.03	13.536	8.4e-54
ENSG00000105717.6	protein_coding	PBX4	569.653	699.273	1.22754	0.22648	263.979	3116.46	11.8057	9.51e-54
ENSG00000134070.4	protein_coding	IRAK2	8821.98	13265.8	1.50373	1.49918e-07	5289.71	45436.4	8.58958	1.18e-53
ENSG00000132639.8	protein_coding	SNAP25	4067.17	4722.2	1.16105	0.275207	2654.1	22211.3	8.36865	4.48e-53
ENSG00000135436.4	protein_coding	FAM186B	873.858	1082.03	1.23823	0.137705	185.494	2327.15	12.5457	1.62e-52
ENSG00000164949.3	protein_coding	GEM	3375.04	10440.4	3.09341	2.47345e-55	1209.5	10504.3	8.68489	2.01e-52
ENSG00000149798.3	protein_coding	CDC42EP2	45.5678	137.416	3.01564	1.10614e-09	46.2282	967.514	20.9291	2.63e-52
ENSG00000172183.10	protein_coding	ISG20	806.344	1039.54	1.2892	0.0478374	528.896	5202.3	9.83615	2.7e-52
ENSG00000163563.7	protein_coding	MNDA	2784.05	2533.44	0.909985	0.766009	3507.75	319.394	0.0910537	2.86e-52
ENSG00000265237.1	miRNA	MIR3142	19.1304	261.29	13.6584	4.35714e-50	5.28705	382.139	72.2783	2.42e-51
ENSG00000205020.7	protein_coding	CCL4L1	14.3478	646.708	45.0737	9.5221e-128	1.17218	291.317	248.524	3.71e-51
ENSG00000205189.6	protein_coding	ZBTB10	3001.82	10961.4	3.65159	1.21949e-71	1367.04	11471.2	8.39125	9.25e-51
ENSG00000090530.5	protein_coding	LEPREL1	565.202	885.969	1.56753	2.54264e-05	1108.56	9271.83	8.36383	1.82e-50
ENSG00000119729.6	protein_coding	RHOQ	8299.16	10976.3	1.32258	0.0013041	5374.18	42426.4	7.8945	1.83e-50
ENSG00000115604.6	protein_coding	IL18R1	189.312	658.994	3.481	1.50197e-30	147.022	1853.74	12.6086	2.2e-50
ENSG00000240032.1	antisense	RP11-274H2.3	25.8298	19.7547	0.764801	0.919206	13.5583	507.083	37.4001	3.4e-50
ENSG00000197358.8	pseudogene	BNIP3P1	2136.39	1722.48	0.806258	0.0781543	670.02	5983.8	8.93077	3.52e-50
ENSG00000144749.9	protein_coding	LRIG1	2409.04	2933.77	1.21782	0.0989922	2442.53	18921.2	7.74654	5.74e-50
ENSG00000266709.1	lincRNA	RP11-214O1.2	799.578	1114.86	1.39431	0.00276786	646.833	5733.18	8.86346	1.06e-49
ENSG00000124882.3	protein_coding	EREG	1258.01	3815.6	3.03305	5.49721e-46	523.795	4826.86	9.21517	1.52e-49
ENSG00000117394.13	protein_coding	SLC2A1	10270.5	12005	1.16888	0.208463	9202.59	75372.9	8.1904	2.14e-49
ENSG00000261618.1	lincRNA	RP11-79H23.3	3.32119	47.2888	14.2385	4.62771e-13	2.11971	291.905	137.71	2.15e-49
ENSG00000150938.5	protein_coding	CRIM1	315.216	379.818	1.20495	0.459922	240.799	2573.71	10.6882	3.27e-49
ENSG00000144802.7	protein_coding	NFKBIZ	3770.06	69283.8	18.3774	7.1088e-282	3697.11	28385.2	7.67767	4.66e-49
ENSG00000128271.13	protein_coding	ADORA2A	46.9721	442.508	9.42066	3.71086e-59	51.8229	959.812	18.521	4.8e-49
ENSG00000187479.4	protein_coding	C11orf96	46.5357	319.141	6.85798	1.45723e-39	14.2567	506.61	35.5348	5.11e-49
ENSG00000137265.10	protein_coding	IRF4	442.458	766.076	1.73141	2.40089e-07	95.6066	1400.37	14.6472	1e-48
ENSG00000106258.9	protein_coding	CYP3A5	7.15488	7.77946	1.08729	1	5.80233	350.166	60.3491	2.24e-48
ENSG00000134532.11	protein_coding	SOX5	1700.26	1950.34	1.14708	0.448902	924.229	7490.37	8.10446	5.29e-48
ENSG00000266378.1	lincRNA	RP11-214O1.3	87.1687	151.822	1.74171	0.00354607	54.8901	961.314	17.5134	6.39e-48
ENSG00000153162.8	protein_coding	BMP6	541.498	580.016	1.07113	1	408.039	3770.09	9.23955	7.32e-48
ENSG00000226958.1	pseudogene	RNA28S5	55.3517	37.5587	0.678548	0.415517	103.309	1412.55	13.673	5.52e-47
ENSG00000106070.13	protein_coding	GRB10	861.41	902.008	1.04713	1	616.51	5334.94	8.65345	5.86e-47
ENSG00000263535.1	pseudogene	AK4P1	76.6166	81.9474	1.06958	1	31.4391	686.036	21.8211	6.22e-47
ENSG00000176928.4	protein_coding	GCNT4	106.84	127.088	1.18952	0.805556	49.0878	878.279	17.892	8.55e-47
ENSG00000069667.11	protein_coding	RORA	19.6714	22.3717	1.13727	1	8.78653	389.399	44.3177	9.76e-47
ENSG00000013619.9	protein_coding	MAMLD1	1764.7	2722.72	1.54288	6.17567e-07	909.947	7242.9	7.9597	1.42e-46
ENSG00000159399.4	protein_coding	HK2	8461.67	11045.5	1.30536	0.00272076	8800.17	65830.1	7.48055	4.73e-46
ENSG00000173198.4	protein_coding	CYSLTR1	1637.65	1597.02	0.975192	1	1841.82	158.667	0.0861466	7.64e-46
ENSG00000226380.1	lincRNA	AC058791.1	2036.71	5002.47	2.45615	1.87668e-32	916.971	7207.91	7.86057	8.75e-46
ENSG00000123689.5	protein_coding	G0S2	1477.65	7485.54	5.06584	1.7147e-103	1524.93	11281.8	7.39827	9.11e-46
ENSG00000198888.2	protein_coding	MT-ND1	5606.37	12992.5	2.31745	1.87948e-31	5069.65	36296.4	7.15955	2.2e-45
ENSG00000166920.6	protein_coding	C15orf48	265.644	344.713	1.29765	0.165465	196.21	2050.34	10.4497	2.32e-45
ENSG00000136688.5	protein_coding	IL36G	10.9981	23.9075	2.17379	0.145413	4.93784	305.986	61.9676	4.35e-45
ENSG00000186918.9	protein_coding	ZNF395	959.616	1172.79	1.22214	0.161092	453.891	3903.84	8.60083	4.65e-45
ENSG00000164056.6	protein_coding	SPRY1	207.645	273.022	1.31485	0.181436	113.954	1428.2	12.5331	4.91e-45
ENSG00000089351.9	protein_coding	GRAMD1A	855.386	1204.19	1.40777	0.00142995	906.885	6911.65	7.62131	8.93e-45
ENSG00000119900.6	protein_coding	OGFRL1	15355.5	29557.9	1.92491	4.84029e-19	14938.6	113578	7.603	9.74e-45
ENSG00000170379.15	protein_coding	FAM115C	35.8885	36.7207	1.02319	1	22.1373	535.601	24.1945	1.27e-44
ENSG00000168685.10	protein_coding	IL7R	6869.25	12863.5	1.87263	7.88996e-18	6093.71	42058.6	6.90198	1.27e-44
ENSG00000142583.12	protein_coding	SLC2A5	2633.08	2151.35	0.817049	0.0945026	1351.13	9826.65	7.27289	1.98e-44
ENSG00000092068.14	protein_coding	SLC7A8	211.697	245.945	1.16178	0.770894	924.981	56.2321	0.0607927	1.05e-43
ENSG00000137331.11	protein_coding	IER3	10687.8	55012.5	5.1472	8.8843e-107	4889.24	32528.4	6.65306	1.72e-43
ENSG00000130702.9	protein_coding	LAMA5	185.621	249.615	1.34476	0.148676	152.985	1702.97	11.1316	2.1e-43
ENSG00000197503.4	lincRNA	LINC00477	1402.14	1946.12	1.38797	0.00085643	1387.12	9709.79	6.99996	2.44e-43
ENSG00000184014.3	protein_coding	DENND5A	6768.78	9108.66	1.34569	0.000528627	2267.33	15420.7	6.80127	2.5e-43
ENSG00000147852.9	protein_coding	VLDLR	2426.06	1958.04	0.807088	0.0643373	1712.46	11984	6.99814	2.75e-43
ENSG00000138378.13	protein_coding	STAT4	185.127	310.255	1.6759	0.000284524	292.505	2586.83	8.84373	2.91e-43
ENSG00000198786.2	protein_coding	MT-ND5	10676.3	22155.3	2.07519	7.97176e-24	8651.32	59995	6.93478	3.83e-43
ENSG00000186174.6	protein_coding	BCL9L	312.587	496.613	1.58872	0.000226621	333.143	2894.56	8.68864	7.28e-43
ENSG00000168994.8	protein_coding	PXDC1	916.573	1929.1	2.10469	3.05902e-18	885.241	6358.49	7.18278	1.06e-42
ENSG00000116514.12	protein_coding	RNF19B	8895.92	11828.6	1.32967	0.00100198	5300.28	34530.6	6.51486	1.17e-42
ENSG00000135245.9	protein_coding	HILPDA	232.972	283.201	1.2156	0.469583	437.273	3547.6	8.11303	2.66e-42
ENSG00000255398.2	protein_coding	HCAR3	228.712	1272.83	5.56519	1.63009e-69	12.1615	377.657	31.0536	4.52e-42
ENSG00000166396.8	protein_coding	SERPINB7	2.41031	2.06213	0.855543	1	0	179.795	Inf	6.54e-42
ENSG00000136048.9	protein_coding	DRAM1	957.775	1633.28	1.70529	3.57904e-09	715.389	5274.63	7.3731	7.75e-42
ENSG00000157557.7	protein_coding	ETS2	6827.5	14536.6	2.12913	7.85311e-26	3157.11	20268.7	6.42002	8.76e-42
ENSG00000126262.3	protein_coding	FFAR2	982.59	1033.39	1.0517	1	1029.51	74.4237	0.0722904	9.59e-42
ENSG00000237927.1	lincRNA	RP3-393E18.2	11.947	11.4204	0.95592	1	7.75597	314.419	40.539	1.41e-41
ENSG00000247095.2	lincRNA	MIR210HG	49.7998	157.706	3.16679	1.54671e-11	71.5816	957.815	13.3807	2.27e-41
ENSG00000239198.1	pseudogene	RP11-380I10.1	0.958421	1.05252	1.09818	1	1.68746	215.086	127.461	2.32e-41
ENSG00000226472.3	lincRNA	RP11-551L14.4	4.28912	23.7931	5.54732	0.000213735	4.93784	269.522	54.583	4.72e-41
ENSG00000112149.5	protein_coding	CD83	39806.1	70743.9	1.77721	5.94112e-13	14757.9	99812.8	6.76335	9.42e-41
ENSG00000217130.1	pseudogene	RP3-375P9.2	1083.75	1012.59	0.934345	1	1297.73	113.202	0.0872308	1.14e-40
ENSG00000143507.13	protein_coding	DUSP10	18566.2	35915.7	1.93447	6.07805e-19	6051.48	37600.9	6.2135	2.38e-40
ENSG00000078804.8	protein_coding	TP53INP2	828.422	1543.13	1.86274	5.41592e-12	499.843	3759.06	7.52047	2.69e-40
ENSG00000003402.14	protein_coding	CFLAR	13595.9	24054.7	1.76926	1.44215e-14	11785.4	76848.8	6.52068	2.83e-40
ENSG00000100599.11	protein_coding	RIN3	1244.88	1885.86	1.51489	7.96066e-06	1100.77	7396.64	6.7195	3.14e-40
ENSG00000079308.11	protein_coding	TNS1	19552.5	25898.9	1.32458	0.00164864	10361.2	67006.5	6.46708	3.14e-40
ENSG00000128165.7	protein_coding	ADM2	221.005	205.412	0.929444	1	226.735	2068.29	9.12207	3.27e-40
ENSG00000261827.1	sense_overlapping	RP11-340F14.5	470.755	548.778	1.16574	0.570225	317.668	2607.1	8.20699	3.44e-40
ENSG00000152484.9	protein_coding	USP12	19577.5	24324.3	1.24246	0.0289361	13689.1	89804.4	6.56029	4.31e-40
ENSG00000244018.1	pseudogene	RPL35P6	145.366	281.41	1.93587	2.85536e-06	70.4094	905.586	12.8617	4.9e-40
ENSG00000228612.2	pseudogene	HK2P1	413.031	525.674	1.27272	0.148765	437.331	3393.6	7.75979	5.68e-40
ENSG00000103888.11	protein_coding	KIAA1199	501.328	588.084	1.17305	0.513738	219.36	1966.04	8.96259	5.9e-40
ENSG00000126561.11	protein_coding	STAT5A	4186.29	6508.43	1.5547	2.23888e-08	3787.13	22912.5	6.05009	9.34e-40
ENSG00000134470.13	protein_coding	IL15RA	289.148	423.38	1.46423	0.00699231	255.688	2176.76	8.51333	1.09e-39
ENSG00000198886.2	protein_coding	MT-ND4	14594.4	29723	2.0366	3.00855e-22	14568.8	96846.1	6.64749	1.39e-39
ENSG00000251301.2	lincRNA	RP11-81H14.2	2.88477	10.9227	3.78633	0.112597	4.63015	243.408	52.5703	3.07e-39
ENSG00000135919.8	protein_coding	SERPINE2	951.455	1973.47	2.07416	1.20633e-17	1287.13	8228.16	6.39262	3.11e-39
ENSG00000013588.5	protein_coding	GPRC5A	33.4306	157.154	4.70089	5.2386e-18	15.8612	392.217	24.7282	1.08e-38
ENSG00000139679.9	protein_coding	LPAR6	535.18	504.669	0.94299	1	1455.18	140.651	0.0966551	1.21e-38
ENSG00000263050.1	lincRNA	RP11-667K14.3	417.53	1169.21	2.80031	4.07518e-28	173.198	1621.44	9.36178	1.36e-38
ENSG00000163082.9	protein_coding	SGPP2	16.3502	45.8102	2.80181	0.000862446	11.5216	327.879	28.4577	1.65e-38
ENSG00000231721.2	lincRNA	AC058791.2	3731.12	6351.35	1.70226	3.45104e-12	2507.32	14932.8	5.95568	3.36e-38
ENSG00000133805.10	protein_coding	AMPD3	18233.7	33639.8	1.84493	2.38694e-16	15661.8	98735.8	6.30423	3.51e-38
ENSG00000267178.1	pseudogene	CTC-260F20.7	30.195	74.3253	2.46151	0.000188408	8.49591	295.637	34.7975	3.62e-38
ENSG00000077585.9	protein_coding	GPR137B	1974.71	2204.3	1.11627	0.638791	1222.75	7610.01	6.22371	5.43e-38
ENSG00000166165.8	protein_coding	CKB	1088.8	1192.21	1.09498	0.847192	980.095	6282.69	6.41029	5.52e-38
ENSG00000129422.9	protein_coding	MTUS1	907.358	983.512	1.08393	0.920112	1214.27	114.02	0.0939006	5.95e-38
ENSG00000183578.5	protein_coding	TNFAIP8L3	4839.59	5333.34	1.10202	0.678881	5606.51	868.711	0.154947	9.51e-38
ENSG00000152256.8	protein_coding	PDK1	5643.86	5817.05	1.03069	1	3077.1	17856.5	5.80303	1.78e-37
ENSG00000125726.5	protein_coding	CD70	534.457	608.717	1.13894	0.67317	302.266	2325.16	7.69242	1.85e-37
ENSG00000179294.5	protein_coding	C17orf96	830.03	1637.1	1.97234	1.2827e-14	685.703	4530.1	6.6065	3.57e-37
ENSG00000225205.1	antisense	AC093818.1	499.167	523.24	1.04823	1	272.521	2155.65	7.91002	3.63e-37
ENSG00000139725.2	protein_coding	RHOF	933.433	1507.23	1.61472	3.09021e-07	827.037	5293.66	6.40075	7.1e-37
ENSG00000137393.8	protein_coding	RNF144B	13.4274	45.2267	3.36824	9.5519e-05	22.5524	419.479	18.6002	8.92e-37
ENSG00000149289.6	protein_coding	ZC3H12C	44577.7	113884	2.55472	2.57594e-31	18122.9	112813	6.22486	9.36e-37
ENSG00000146278.10	protein_coding	PNRC1	7933.89	21369	2.69338	6.54667e-44	5712.71	32324.6	5.65836	1.53e-36
ENSG00000026508.11	protein_coding	CD44	83751.9	129807	1.5499	2.26403e-06	50343	434470	8.6302	1.75e-36
ENSG00000198727.2	protein_coding	MT-CYB	13303.6	27764	2.08695	6.84777e-24	10669.4	62300.1	5.83914	2.03e-36
ENSG00000102962.4	protein_coding	CCL22	175.893	311.45	1.77068	4.64455e-05	196.026	1683.78	8.58958	2.41e-36
ENSG00000196839.8	protein_coding	ADA	307.881	458.264	1.48845	0.0029384	305.648	2245.04	7.34517	2.48e-36
ENSG00000160013.4	protein_coding	PTGIR	144.181	157.594	1.09303	1	225.421	1823.51	8.08935	2.94e-36
ENSG00000261770.1	lincRNA	CTC-459F4.1	716.812	790.507	1.10281	0.853748	899.268	5662.43	6.29671	3.16e-36
ENSG00000152804.6	protein_coding	HHEX	1354.33	640.081	0.472617	1.9004e-16	1869.01	232.891	0.124607	4.22e-36
ENSG00000135604.9	protein_coding	STX11	944.615	1821.28	1.92807	3.75265e-14	767.507	4847.07	6.31535	5e-36
ENSG00000181458.6	protein_coding	TMEM45A	1426.96	1019.33	0.714337	0.00136754	853.871	5288.82	6.19393	7.99e-36
ENSG00000158470.5	protein_coding	B4GALT5	9503.47	12280.3	1.29219	0.00444137	10535.9	59779.6	5.67391	8.32e-36
ENSG00000246731.2	antisense	CTD-2514K5.2	29.6635	145.121	4.89225	9.99229e-18	20.6745	391.765	18.9493	9.85e-36
ENSG00000105711.6	protein_coding	SCN1B	15.3633	44.117	2.87159	0.000794985	9.13574	273.358	29.9218	1.02e-35
ENSG00000095970.12	protein_coding	TREM2	13037.4	11283.5	0.865467	0.274303	24808.4	4559.02	0.183769	1.21e-35
ENSG00000177272.7	protein_coding	KCNA3	431.735	497.963	1.1534	0.647616	224.689	1799.58	8.00919	1.27e-35
ENSG00000047936.6	protein_coding	ROS1	7.65786	52.3941	6.84187	2.99188e-10	4.93784	223.184	45.1988	1.35e-35
ENSG00000118503.10	protein_coding	TNFAIP3	19168.7	139191	7.26134	2.0476e-127	17931.5	106820	5.95712	1.52e-35
ENSG00000166928.6	protein_coding	MS4A14	1084.04	1147.93	1.05894	1	783.747	4805.37	6.13128	1.54e-35
ENSG00000059804.11	protein_coding	SLC2A3	9351.63	9539.9	1.02013	1	8902.47	49575.4	5.56873	2.08e-35
ENSG00000198899.2	protein_coding	MT-ATP6	5056.5	8940.8	1.76818	2.50961e-14	4420.58	24259.5	5.48786	2.13e-35
ENSG00000267712.1	lincRNA	RP11-456O19.4	2.3913	51.8392	21.6783	4.34705e-16	2.46892	182.23	73.8097	2.13e-35
ENSG00000167874.6	protein_coding	TMEM88	80.9628	429.623	5.30643	1.67385e-38	39.6614	565.433	14.2565	2.13e-35
ENSG00000165379.9	protein_coding	LRFN5	368.27	532.021	1.44465	0.0051902	443.976	2970.34	6.69031	2.88e-35
ENSG00000139132.10	protein_coding	FGD4	2155.44	2079.33	0.964687	1	5787.74	962.37	0.166277	3.93e-35
ENSG00000086062.8	protein_coding	B4GALT1	5370.43	7649.76	1.42442	1.78824e-05	4993.73	27101.2	5.42704	4.13e-35
ENSG00000186352.4	protein_coding	ANKRD37	217.059	568.038	2.61698	3.50684e-18	316.969	2284.55	7.20749	4.72e-35
ENSG00000081189.9	protein_coding	MEF2C	23700.4	23870.5	1.00718	1	32033	5959.6	0.186045	4.93e-35
ENSG00000138764.9	protein_coding	CCNG2	1661.43	1746.83	1.0514	1	1046.68	6199.33	5.92286	5.33e-35
ENSG00000259597.1	antisense	RP11-519G16.4	79.9473	135.551	1.69551	0.00964928	30.8408	473.815	15.3633	8.42e-35
ENSG00000185245.6	protein_coding	GP1BA	1.42337	15.1042	10.6116	0.000488171	5.37009	219.233	40.8249	9.4e-35
ENSG00000130368.4	protein_coding	MAS1	38.3178	60.2593	1.57262	0.209709	11.1309	279.206	25.0839	1.91e-34
ENSG00000137872.11	protein_coding	SEMA6D	58.5302	52.0537	0.889348	1	45.7373	582.933	12.7452	1.91e-34
ENSG00000184545.6	protein_coding	DUSP8	178.304	591.811	3.31911	4.21487e-27	54.4334	663.559	12.1903	2.05e-34
ENSG00000138411.5	protein_coding	HECW2	471.467	466.656	0.989796	1	379.833	2584.34	6.80389	2.34e-34
ENSG00000134602.11	protein_coding	MST4	2802.95	3757.42	1.34052	0.00146357	2182.16	11760.9	5.38957	2.41e-34
ENSG00000162878.8	protein_coding	PKDCC	905.603	618.152	0.682587	0.000541278	1460.09	170.858	0.117019	2.44e-34
ENSG00000211459.2	Mt_rRNA	J01415.23	9076.35	21397.9	2.35755	3.67357e-33	7014.83	38213.9	5.44759	2.48e-34
ENSG00000143891.12	protein_coding	GALM	1035.47	978.962	0.945431	1	2192.73	305.35	0.139255	3.37e-34
ENSG00000234431.2	lincRNA	AC007283.5	834.68	1110.38	1.3303	0.0154757	795.476	4768.99	5.99514	3.56e-34
ENSG00000125462.11	protein_coding	C1orf61	62.7908	442.992	7.05504	2.89328e-49	36.5185	509.149	13.9422	3.76e-34
ENSG00000267034.1	lincRNA	RP11-384O8.1	82.0163	885.806	10.8004	1.28544e-94	26.0275	412.433	15.8461	4.18e-34
ENSG00000092621.7	protein_coding	PHGDH	1488.9	1277.74	0.858175	0.375695	1265.13	7331.56	5.79512	4.47e-34
ENSG00000134107.4	protein_coding	BHLHE40	32782.6	62540.4	1.90773	1.11278e-16	18173.8	104238	5.73558	4.69e-34
ENSG00000198216.6	protein_coding	CACNA1E	10404.9	12708.9	1.22143	0.0541668	10634.9	56971	5.35699	6.57e-34
ENSG00000110047.12	protein_coding	EHD1	9397.44	15857.2	1.68739	2.01016e-12	8081.93	42375.5	5.24324	1.04e-33
ENSG00000128917.5	protein_coding	DLL4	184.273	162.233	0.880398	0.882476	444.823	2838.8	6.38185	1.24e-33
ENSG00000163347.5	protein_coding	CLDN1	120.685	361.771	2.99765	9.51834e-18	92.8129	905.851	9.75997	2.3e-33
ENSG00000186197.7	protein_coding	EDARADD	22.5657	29.5677	1.31029	0.88237	15.1212	308.733	20.4172	2.5e-33
ENSG00000231622.1	pseudogene	RP4-700A9.1	10.0396	112.668	11.2223	6.00945e-25	3.25038	182.576	56.1707	2.56e-33
ENSG00000135069.9	protein_coding	PSAT1	1626.84	1184.88	0.728331	0.00226433	1287.43	7334.33	5.6969	2.77e-33
ENSG00000243753.1	pseudogene	HLA-L	18.694	130.672	6.99007	1.09175e-21	20.882	363.674	17.4156	3.26e-33
ENSG00000111674.2	protein_coding	ENO2	3000.59	3111.14	1.03684	1	1727.34	9337.63	5.4058	3.8e-33
ENSG00000116761.7	protein_coding	CTH	47.0006	43.1217	0.917469	1	48.1647	594.772	12.3487	4.9e-33
ENSG00000101017.9	protein_coding	CD40	5146.44	7486.98	1.45479	3.3806e-06	4273.22	21651.1	5.06669	5.34e-33
ENSG00000176788.6	protein_coding	BASP1	4150.87	4775.33	1.15044	0.335261	1724.56	9090.24	5.27105	7.77e-33
ENSG00000102908.16	protein_coding	NFAT5	15474	24220.5	1.56524	6.80082e-09	9486.76	48909.6	5.15557	7.84e-33
ENSG00000182050.7	protein_coding	MGAT4C	57.1259	64.9099	1.13626	1	24.0909	373.972	15.5234	1.01e-32
ENSG00000160326.9	protein_coding	SLC2A6	886.634	3559.89	4.01506	7.03263e-68	843.135	4782.3	5.67205	1.04e-32
ENSG00000118263.10	protein_coding	KLF7	5845.39	9227.82	1.57865	2.74534e-09	3529.44	18109.1	5.13086	1.06e-32
ENSG00000169116.7	protein_coding	PARM1	197.225	229.743	1.16487	0.760814	392.544	2516.25	6.41012	1.07e-32
ENSG00000096060.9	protein_coding	FKBP5	10697.1	12381.6	1.15747	0.26642	8406.36	42598.6	5.06743	1.08e-32
ENSG00000107731.8	protein_coding	UNC5B	1299.9	1452.85	1.11766	0.686321	1220.43	6632.99	5.43496	1.32e-32
ENSG00000262533.1	antisense	RP11-667K14.4	241.265	714.252	2.96044	6.36418e-25	109.331	987.875	9.03564	1.39e-32
ENSG00000240914.1	pseudogene	RPL15P2	281.368	274.217	0.974587	1	382.819	21.0939	0.0551014	1.44e-32
ENSG00000198763.3	protein_coding	MT-ND2	3730.86	7048.66	1.88929	1.94658e-17	3278.61	16809.7	5.12708	1.71e-32
ENSG00000159167.7	protein_coding	STC1	37.3879	64.3264	1.72051	0.0757639	18.3545	329.198	17.9355	1.93e-32
ENSG00000205021.9	protein_coding	CCL3L1	9.61273	106.31	11.0593	8.70989e-24	3.25038	172.8	53.1631	3.84e-32
ENSG00000086758.11	protein_coding	HUWE1	31780.7	46730.8	1.47042	4.2453e-06	25955.3	148168	5.70857	3.84e-32
ENSG00000184602.5	protein_coding	SNN	1841.56	4391.27	2.38454	6.29645e-30	998.23	5454.11	5.46378	5.1e-32
ENSG00000057657.10	protein_coding	PRDM1	12850.1	39561.5	3.07868	7.72857e-54	4682.92	23157.8	4.94517	5.36e-32
ENSG00000226891.1	lincRNA	RP11-182I10.3	39.2002	114.204	2.91334	4.59449e-08	18.7208	332.761	17.7749	5.65e-32
ENSG00000205129.4	protein_coding	C4orf47	59.849	60.6998	1.01422	1	36.4355	473.642	12.9995	5.74e-32
ENSG00000210082.2	Mt_rRNA	MIR4485	48094.9	100252	2.08446	1.16452e-19	35329.9	219890	6.22392	6.74e-32
ENSG00000214110.3	pseudogene	LDHAP4	4090.98	3782.96	0.924708	0.867937	2694.93	13647.7	5.06419	6.84e-32
ENSG00000267701.1	sense_intronic	RP11-28F1.2	140.774	290.872	2.06624	1.47299e-07	50.4676	578.212	11.4571	6.85e-32
ENSG00000113504.14	protein_coding	SLC12A7	610.503	1420.35	2.32653	6.70327e-21	484.13	2964.01	6.12233	7.04e-32
ENSG00000152760.4	protein_coding	TCTEX1D1	17577.5	16537.5	0.940836	0.951243	26543.8	5395.44	0.203266	7.04e-32
ENSG00000197930.8	protein_coding	ERO1L	14901.2	15584.8	1.04588	1	9235.25	46534.1	5.03875	7.47e-32
ENSG00000217555.7	protein_coding	CKLF	17704.3	14244.2	0.804565	0.027544	13377.4	2672.32	0.199763	7.76e-32
ENSG00000105976.9	protein_coding	MET	516.313	795.982	1.54166	8.88369e-05	427.573	2645.81	6.18799	8.24e-32
ENSG00000134013.10	protein_coding	LOXL2	188.571	180.463	0.957004	1	181.928	1398.96	7.68961	8.5e-32
ENSG00000255921.1	antisense	RP11-662I13.2	68.9112	225.676	3.27488	3.59007e-15	24.9309	381.107	15.2865	1.01e-31
ENSG00000197329.6	protein_coding	PELI1	1360.94	1612.86	1.18511	0.260947	952.515	5159.98	5.41722	1.02e-31
ENSG00000158050.4	protein_coding	DUSP2	9145.47	28166.4	3.07982	1.81785e-55	4879.39	24079.6	4.93495	1.37e-31
ENSG00000173281.4	protein_coding	PPP1R3B	3246.43	4187.85	1.28998	0.0085747	3008.28	14915.1	4.95802	1.63e-31
ENSG00000101890.4	protein_coding	GUCY2F	17.1945	18.1759	1.05708	1	6.45924	211.339	32.7189	1.66e-31
ENSG00000201076.1	snRNA	U4	34.4651	136.02	3.94661	1.28742e-13	15.4704	294.861	19.0597	1.85e-31
ENSG00000268172.1	protein_coding	AL590452.1	363.096	499.527	1.37574	0.0300791	130.496	1088.8	8.34355	1.86e-31
ENSG00000125733.12	protein_coding	TRIP10	1114.88	1895.67	1.70034	1.58738e-09	1197.25	6318.32	5.27737	1.9e-31
ENSG00000104419.10	protein_coding	NDRG1	6183.57	6004.33	0.971013	1	4320.02	21221.8	4.91242	2.4e-31
ENSG00000187210.8	protein_coding	GCNT1	686.002	737.458	1.07501	1	1062.62	125.278	0.117895	2.51e-31
ENSG00000129521.8	protein_coding	EGLN3	43.205	95.0324	2.19957	0.000270663	25.0799	373.334	14.8858	2.7e-31
ENSG00000118523.5	protein_coding	CTGF	282.06	497.265	1.76298	2.12887e-06	111.551	952.844	8.54179	3.94e-31
ENSG00000100647.7	protein_coding	KIAA0247	5746.93	9909.07	1.72424	3.2859e-13	7114.56	34589.5	4.86179	5.17e-31
ENSG00000212907.2	protein_coding	MT-ND4L	2737.1	4889.26	1.78629	6.90709e-14	2819.69	13896.2	4.92826	5.23e-31
ENSG00000099985.3	protein_coding	OSM	804.486	3177.36	3.94956	1.10584e-64	429.04	2583.36	6.02126	5.82e-31
ENSG00000111266.4	protein_coding	DUSP16	1276.78	2347.15	1.83834	3.90203e-13	972.894	5193.38	5.33807	6.74e-31
ENSG00000131378.8	protein_coding	RFTN1	12140.2	13994.5	1.15275	0.292799	11078.9	53803.2	4.85637	9.52e-31
ENSG00000140379.7	protein_coding	BCL2A1	7451.03	10874.5	1.45946	1.56913e-06	3754.24	17877.1	4.76183	9.98e-31
ENSG00000123908.7	protein_coding	EIF2C2	11023.3	14801	1.3427	0.000603879	5970.82	28447.1	4.76436	1.42e-30
ENSG00000253556.1	pseudogene	KB-1639H6.7	17.65	67.4267	3.82022	1.06981e-07	6.58379	199.249	30.2636	1.55e-30
ENSG00000123146.14	protein_coding	CD97	8953.86	11251.5	1.25661	0.0186038	10000.3	49041.8	4.90402	1.69e-30
ENSG00000011052.16	protein_coding	NME2	98.7649	65.5219	0.663413	0.135862	739.948	76.176	0.102948	1.83e-30
ENSG00000222009.4	protein_coding	BTBD19	1703	4539.91	2.66583	9.26698e-38	750.107	4126.75	5.50155	2.47e-30
ENSG00000224820.1	pseudogene	BTF3P4	0.958421	1.03821	1.08326	1	2.03668	143.683	70.5476	2.47e-30
ENSG00000260317.1	lincRNA	RP11-48B3.4	145.309	421.429	2.90023	2.30727e-18	49.1953	539.353	10.9635	2.47e-30
ENSG00000100024.10	protein_coding	UPB1	186.627	480.948	2.57706	3.45801e-16	199.143	1423.64	7.14884	2.47e-30
ENSG00000226081.1	pseudogene	USP12PX	413.81	528.391	1.27689	0.137123	306.984	1940.99	6.32277	2.47e-30
ENSG00000174485.10	protein_coding	DENND4A	8046.93	11599.2	1.44144	4.75898e-06	5863.05	27831	4.74684	2.66e-30
ENSG00000257242.1	protein_coding	RP11-24B21.1	614.015	1249.17	2.03443	1.78868e-14	301.775	1931.83	6.40155	2.87e-30
ENSG00000139269.2	protein_coding	INHBE	218.472	208.864	0.956021	1	160.895	1222	7.59499	3.19e-30
ENSG00000070669.12	protein_coding	ASNS	1888.76	1593.61	0.843732	0.247565	1882.07	9454.36	5.02337	3.61e-30
ENSG00000250929.2	antisense	KB-1639H6.4	12.4214	41.5715	3.34675	0.00022018	16.6426	288.437	17.3313	3.69e-30
ENSG00000156011.12	protein_coding	PSD3	27718.7	30525.5	1.10126	0.683338	25013.4	130753	5.22731	4.23e-30
ENSG00000043462.7	protein_coding	LCP2	26734.5	47424.6	1.77391	1.06049e-13	13312.3	64758.5	4.86457	4.31e-30
ENSG00000136478.3	protein_coding	TEX2	18440.7	19525.3	1.05882	0.989325	18006.4	3789.88	0.210474	4.39e-30
ENSG00000234358.1	pseudogene	AC003080.4	119.669	177.778	1.48557	0.0529267	83.9018	749.891	8.93773	6.19e-30
ENSG00000144218.13	protein_coding	AFF3	137.937	172.698	1.25201	0.495664	130.13	1027.44	7.89547	6.48e-30
ENSG00000151012.9	protein_coding	SLC7A11	23030.3	27771	1.20585	0.0921507	21112.2	106400	5.03973	6.53e-30
ENSG00000259834.1	lincRNA	RP11-284N8.3	304.74	296.189	0.971939	1	154.536	1177.04	7.61661	8.04e-30
ENSG00000134333.8	protein_coding	LDHA	28584.3	28635.1	1.00178	1	19061.8	95573.7	5.01389	8.98e-30
ENSG00000111732.6	protein_coding	AICDA	4.29863	14.535	3.38131	0.068275	0	105.49	Inf	9.7e-30
ENSG00000173212.4	protein_coding	MAB21L3	65.03	103.75	1.59542	0.0604286	30.7162	406.239	13.2255	1.05e-29
ENSG00000126003.6	protein_coding	PLAGL2	1280.6	1998.77	1.56081	9.16838e-07	1241.62	6324.86	5.09403	1.07e-29
ENSG00000104368.13	protein_coding	PLAT	2.3913	9.30103	3.88953	0.160747	5.67778	181.138	31.903	1.25e-29
ENSG00000125845.5	protein_coding	BMP2	413.411	594.471	1.43797	0.00437951	315.797	1929.63	6.11034	1.88e-29
ENSG00000059728.6	protein_coding	MXD1	5827.67	9899.14	1.69864	1.45424e-12	4416.88	20576.5	4.6586	1.9e-29
ENSG00000168243.6	protein_coding	GNG4	313.327	317.694	1.01393	1	306.554	1898.94	6.19446	2.06e-29
ENSG00000204099.7	protein_coding	NEU4	59.9821	109.41	1.82404	0.00515199	5.55323	180.144	32.4394	2.16e-29
ENSG00000114796.10	protein_coding	KLHL24	5735.02	6189.4	1.07923	0.845657	3370.47	15707.5	4.66034	2.42e-29
ENSG00000104812.9	protein_coding	GYS1	2201.69	2539.68	1.15352	0.379577	2147	10300.3	4.79756	2.44e-29
ENSG00000140968.5	protein_coding	IRF8	3841.26	7853.71	2.04457	2.33115e-22	2361.24	11106.1	4.7035	2.5e-29
ENSG00000132688.10	protein_coding	NES	13456.9	12533.8	0.931401	0.88237	18179.6	3931.15	0.216239	2.55e-29
ENSG00000047597.5	protein_coding	XK	2291.25	2334.65	1.01894	1	2651.08	460.468	0.173691	2.59e-29
ENSG00000198814.8	protein_coding	GK	705.141	769.574	1.09138	0.908413	423.624	2439.29	5.75814	2.77e-29
ENSG00000226137.3	lincRNA	BAIAP2-AS1	2635.72	2417.8	0.917321	0.816785	3330.95	602.898	0.180999	3.4e-29
ENSG00000153214.5	protein_coding	TMEM87B	31096.1	29712.7	0.955512	1	32779.4	7164.66	0.218572	3.57e-29
ENSG00000164236.6	protein_coding	ANKRD33B	57.4577	179.683	3.12722	2.92516e-12	40.0937	457.592	11.4131	4.38e-29
ENSG00000242113.2	misc_RNA	Metazoa_SRP	0.958421	66.3742	69.2537	2.49675e-24	0.822974	118.07	143.467	5.42e-29
ENSG00000154127.5	protein_coding	UBASH3B	1583.55	1689.73	1.06706	1	6414.12	1293.3	0.201634	5.42e-29
ENSG00000249138.1	pseudogene	RP11-701P16.1	235.04	863.099	3.67213	3.64676e-37	82.6051	730.673	8.84538	5.68e-29
ENSG00000185432.10	protein_coding	METTL7A	3682.88	3045.86	0.827033	0.105539	5363.69	1066.71	0.198876	6.4e-29
ENSG00000142178.7	protein_coding	SIK1	3669.93	4256.29	1.15977	0.281649	1087.82	5414.46	4.97736	9.23e-29
ENSG00000128536.11	protein_coding	CDHR3	35.9836	45.098	1.25329	0.881261	22.8357	322.676	14.1304	1e-28
ENSG00000168334.8	protein_coding	XIRP1	3414.48	5277.54	1.54563	6.33947e-08	1719.04	8214.04	4.77828	1.15e-28
ENSG00000134072.6	protein_coding	CAMK1	22709.8	21647.1	0.953203	1	39067.4	8649.04	0.221388	1.41e-28
ENSG00000215482.2	pseudogene	CALM2P3	492.221	430.158	0.873912	0.708241	611.882	61.6273	0.100718	1.59e-28
ENSG00000167703.9	protein_coding	SLC43A2	3918.29	5797.66	1.47964	1.54875e-06	3452.09	15567.2	4.50951	1.65e-28
ENSG00000125347.8	protein_coding	IRF1	4683.58	9642.65	2.05882	3.66876e-23	4091.94	18677.1	4.56437	1.76e-28
ENSG00000135476.7	protein_coding	ESPL1	1903.07	4588.26	2.41098	1.06673e-30	2287.23	10646.8	4.65489	1.8e-28
ENSG00000082074.11	protein_coding	FYB	2880.08	3110.42	1.07998	0.88237	2592.48	459.653	0.177302	1.81e-28
ENSG00000224593.1	pseudogene	RP11-30B1.1	264.864	269.738	1.0184	1	135.375	1008.35	7.44852	2.65e-28
ENSG00000110046.8	protein_coding	ATG2A	1048.64	1313.58	1.25264	0.0846516	775.009	4018.74	5.18541	2.82e-28
ENSG00000169220.13	protein_coding	RGS14	1096.59	1022.58	0.932517	0.990595	2534.98	451.027	0.177921	2.84e-28
ENSG00000138166.4	protein_coding	DUSP5	18053	24762.2	1.37164	0.000183364	7132.18	31733.3	4.44931	5.41e-28
ENSG00000259758.1	lincRNA	CTA-204B4.6	25697.6	35667.5	1.38797	0.000142407	12881.4	58312.6	4.5269	6.93e-28
ENSG00000183742.7	protein_coding	MACC1	229.699	742.632	3.23307	3.0441e-29	67.4179	605.992	8.9886	7.23e-28
ENSG00000137491.9	protein_coding	SLCO2B1	611.281	636.428	1.04114	1	2240.85	393.916	0.175788	7.45e-28
ENSG00000145358.2	protein_coding	DDIT4L	4361.34	2926.1	0.670917	1.56572e-06	3590.64	709.943	0.19772	8.26e-28
ENSG00000090339.4	protein_coding	ICAM1	25664.2	56543.5	2.2032	1.64046e-25	27321.5	135642	4.96466	8.37e-28
ENSG00000138639.13	protein_coding	ARHGAP24	10.9981	11.9037	1.08235	1	13.1676	233.298	17.7176	8.42e-28
ENSG00000136634.5	protein_coding	IL10	312.569	1163.33	3.72185	4.55261e-43	238.946	1510.75	6.32256	9.29e-28
ENSG00000148926.5	protein_coding	ADM	1268.91	1874.92	1.47758	3.02476e-05	424.159	2376.79	5.60354	9.34e-28
ENSG00000116016.9	protein_coding	EPAS1	935.168	1263.96	1.35158	0.00780457	889.605	4412.64	4.96022	1.14e-27
ENSG00000146072.6	protein_coding	TNFRSF21	12548	12155.3	0.968703	1	21197.6	4852.6	0.228923	1.2e-27
ENSG00000054179.6	protein_coding	ENTPD2	2.85625	21.3048	7.45904	9.32334e-05	1.99516	126.232	63.269	1.27e-27
ENSG00000066294.10	protein_coding	CD84	7074.43	7691.37	1.08721	0.786738	12873.8	2888.33	0.224357	1.29e-27
ENSG00000157613.6	protein_coding	CREB3L1	266.07	379.778	1.42736	0.0201001	249.928	1568.43	6.27553	1.53e-27
ENSG00000166750.5	protein_coding	SLFN5	6388.27	7601.65	1.18994	0.134458	8348.47	36860.3	4.41522	1.63e-27
ENSG00000139597.11	protein_coding	N4BP2L1	1826.66	4913.71	2.69	4.88689e-39	1380.88	6462.78	4.68017	2.31e-27
ENSG00000109320.7	protein_coding	NFKB1	23231.8	44756.8	1.92653	3.49369e-18	15517.8	70099.6	4.51737	2.77e-27
ENSG00000242048.2	processed_transcript	RP13-452N2.1	4.80161	35.7969	7.45519	1.11092e-07	6.23458	167.99	26.9449	3.13e-27
ENSG00000120756.8	protein_coding	PLS1	1037.82	1008.87	0.972106	1	1393.47	213.631	0.153309	3.35e-27
ENSG00000113302.4	protein_coding	IL12B	0.958421	10.8941	11.3667	0.00497418	0.822974	107.455	130.569	3.81e-27
ENSG00000197142.6	protein_coding	ACSL5	16339.4	21318	1.3047	0.00288336	14107.6	62470.9	4.42817	4.13e-27
ENSG00000166523.3	protein_coding	CLEC4E	7.15488	86.229	12.0518	1.00152e-20	4.15639	145.184	34.9304	4.13e-27
ENSG00000185518.7	protein_coding	SV2B	55.6264	60.1306	1.08097	1	246.809	12.2517	0.0496404	4.51e-27
ENSG00000183018.3	protein_coding	SPNS2	1845.42	2160.74	1.17086	0.298365	2231.74	407.605	0.18264	5e-27
ENSG00000266946.1	pseudogene	MRPL37P1	231.197	483.654	2.09195	2.66316e-10	104.352	799.88	7.66524	6.12e-27
ENSG00000153976.2	protein_coding	HS3ST3A1	161.983	194.644	1.20163	0.644025	190.175	1227.04	6.45215	6.54e-27
ENSG00000182782.7	protein_coding	HCAR2	142.492	637.672	4.47515	1.02751e-40	17.6732	261.888	14.8184	6.63e-27
ENSG00000225525.1	lincRNA	RP11-236B18.3	14.3763	120.318	8.36922	9.73237e-23	7.75597	177.556	22.8928	9.18e-27
ENSG00000253795.1	pseudogene	MTND1P5	3.32119	39.4378	11.8746	2.06086e-10	0.781457	105.662	135.212	1.06e-26
ENSG00000187791.6	protein_coding	FAM205CP	662.694	915.105	1.38089	0.00617582	590.341	3022.03	5.11913	1.08e-26
ENSG00000236453.1	lincRNA	AC003092.1	909.722	1778.27	1.95474	1.26374e-14	255.381	1540.99	6.03409	1.49e-26
ENSG00000164463.8	protein_coding	CREBRF	6294.41	7744.63	1.2304	0.0413157	2851.64	12368.2	4.33724	1.74e-26
ENSG00000234191.1	lincRNA	RP11-157D23.2	1201.44	2136.43	1.77823	1.9683e-11	497.684	2599.96	5.22412	1.87e-26
ENSG00000253218.1	pseudogene	KLF3P1	86.6372	218.723	2.52458	8.7006e-10	28.3718	335.974	11.8418	2.22e-26
ENSG00000122694.10	protein_coding	GLIPR2	8584.81	7995.73	0.931381	0.88237	11235.7	2604.3	0.231787	2.25e-26
ENSG00000152894.10	protein_coding	PTPRK	1095.58	1447.97	1.32165	0.0126988	1223.14	5558.7	4.54462	2.67e-26
ENSG00000140941.8	protein_coding	MAP1LC3B	5813.49	10200.9	1.75469	3.63263e-14	3071.95	13346.5	4.34463	2.73e-26
ENSG00000110848.4	protein_coding	CD69	91.126	230.198	2.52615	3.29618e-10	42.1133	425.024	10.0924	2.76e-26
ENSG00000163393.8	protein_coding	SLC22A15	3504.13	4041.16	1.15326	0.338726	2152.92	9623.53	4.47	2.95e-26
ENSG00000166046.6	protein_coding	TCP11L2	805.88	899.617	1.11632	0.752226	398.146	2177.03	5.46791	2.97e-26
ENSG00000073910.14	protein_coding	FRY	3978.69	6852.66	1.72234	9.12798e-13	4878.6	20396.4	4.1808	3.49e-26
ENSG00000168268.6	protein_coding	NT5DC2	2020.96	2080.58	1.0295	1	5291.05	1146.03	0.216597	3.61e-26
ENSG00000162692.5	protein_coding	VCAM1	936.928	2304.67	2.45981	1.53799e-27	610.246	3045.75	4.99102	3.98e-26
ENSG00000024422.7	protein_coding	EHD2	585.309	814.521	1.39161	0.00655486	482.333	2516.17	5.21667	4.03e-26
ENSG00000115548.12	protein_coding	KDM3A	9901.22	9957.27	1.00566	1	6021.83	25311.4	4.20328	5.48e-26
ENSG00000169255.9	protein_coding	B3GALNT1	1095.21	990.07	0.904001	0.799977	1241.15	194.658	0.156836	5.58e-26
ENSG00000106701.7	protein_coding	FSD1L	3566.63	3471.03	0.973197	1	2994.13	12465.8	4.1634	5.92e-26
ENSG00000112297.10	protein_coding	AIM1	9591.19	9839.21	1.02586	1	14380.2	3424.86	0.238166	6.74e-26
ENSG00000226555.1	pseudogene	AGKP1	25.8298	33.18	1.28456	0.895224	19.4852	261.986	13.4454	7.94e-26
ENSG00000143801.12	protein_coding	PSEN2	3268.28	3060.44	0.936406	0.948922	5646.27	1260.66	0.223272	8.92e-26
ENSG00000227674.1	lincRNA	LINC00355	0.483964	10.8226	22.3624	0.0012556	0	86.9059	Inf	1.06e-25
ENSG00000220867.1	pseudogene	RP3-403L10.2	877.086	1552.22	1.76974	2.95639e-10	187.132	1183.05	6.32202	1.23e-25
ENSG00000151490.9	protein_coding	PTPRO	7823.3	7153.6	0.914397	0.736414	13501.2	3228.24	0.239108	1.29e-25
ENSG00000138678.6	protein_coding	AGPAT9	6967.28	6762.23	0.97057	1	15942.7	3804.21	0.238618	1.38e-25
ENSG00000074706.9	protein_coding	IPCEF1	27801.6	30928.1	1.11246	0.606601	27762.4	6820.85	0.245687	1.39e-25
ENSG00000127314.12	protein_coding	RAP1B	8575.83	10563.9	1.23182	0.0389939	6811.23	28236.1	4.14552	1.49e-25
ENSG00000101255.6	protein_coding	TRIB3	6898.77	6111.35	0.885861	0.463672	4269.54	18222.6	4.26806	2.02e-25
ENSG00000112379.8	protein_coding	KIAA1244	380.881	451.294	1.18487	0.509509	266.585	1545.38	5.79694	2.09e-25
ENSG00000165476.7	protein_coding	REEP3	17352.2	16965.9	0.977735	1	11298.3	2712.99	0.240123	2.15e-25
ENSG00000144827.4	protein_coding	ABHD10	1919.08	1423.99	0.742014	0.00364811	3582.43	747.246	0.208586	2.2e-25
ENSG00000196517.7	protein_coding	SLC6A9	27.7371	22.3288	0.805013	1	17.4241	252.259	14.4776	2.25e-25
ENSG00000222348.1	snRNA	U6	53.662	205.667	3.83263	1.9193e-17	14.9381	224.006	14.9956	2.26e-25
ENSG00000234176.1	pseudogene	HSPA8P1	774.121	659.206	0.851555	0.449753	1427.77	233.445	0.163504	2.37e-25
ENSG00000121281.7	protein_coding	ADCY7	7823.55	7773.44	0.993594	1	9348.7	2223.41	0.237831	2.38e-25
ENSG00000095752.2	protein_coding	IL11	78.7902	73.8962	0.937887	1	37.5417	378.073	10.0707	2.4e-25
ENSG00000096433.5	protein_coding	ITPR3	2499.4	3282.01	1.31312	0.00566143	1702.88	7392	4.34087	2.55e-25
ENSG00000079739.10	protein_coding	PGM1	1747.21	1575.12	0.901507	0.729318	988.259	4524.12	4.57786	3.28e-25
ENSG00000069493.9	protein_coding	CLEC2D	2761.85	4324.92	1.56595	3.20643e-08	2389.24	9966.06	4.17122	3.57e-25
ENSG00000171282.8	protein_coding	BAHCC1	648.547	859.73	1.32563	0.0278933	366.611	1914.48	5.22209	3.96e-25
ENSG00000166866.8	protein_coding	MYO1A	134.587	258.87	1.92344	7.20742e-06	69.2714	568.136	8.20159	4.43e-25
ENSG00000123095.5	protein_coding	BHLHE41	394.707	805.629	2.04108	2.85197e-12	141.195	934.044	6.61528	4.6e-25
ENSG00000175040.4	protein_coding	CHST2	1628.08	2764.32	1.6979	1.89684e-10	1551.32	6646.02	4.2841	4.73e-25
ENSG00000143479.11	protein_coding	DYRK3	1084.99	1616.44	1.48982	3.16997e-05	879.857	4008.21	4.55553	5.5e-25
ENSG00000240950.1	pseudogene	RP11-372E1.1	192.197	197.827	1.02929	1	209.585	1241.75	5.92483	6.91e-25
ENSG00000136161.8	protein_coding	RCBTB2	10536.6	9833.89	0.933311	0.88322	13562.1	3323.74	0.245077	7.8e-25
ENSG00000168329.9	protein_coding	CX3CR1	1854.22	1982.19	1.06902	0.971861	2364.17	472.077	0.19968	8.8e-25
ENSG00000236404.3	lincRNA	RP11-125B21.2	74.3869	75.0632	1.00909	1	74.8906	600.36	8.01649	8.97e-25
ENSG00000213694.3	protein_coding	S1PR3	1100.4	1712.8	1.55653	1.84428e-06	382.634	1957.27	5.11526	9.28e-25
ENSG00000187098.10	protein_coding	MITF	12659.5	12824.6	1.01304	1	17842.9	4416.27	0.247509	1.06e-24
ENSG00000133639.3	protein_coding	BTG1	35576.6	49260.7	1.38464	0.000220833	16807.1	70521	4.19592	1.14e-24
ENSG00000242829.1	pseudogene	RPS26P21	682.489	1782.67	2.61201	1.29669e-28	351.835	1826.8	5.19221	1.57e-24
ENSG00000163032.6	protein_coding	VSNL1	98.1478	106.381	1.08389	1	82.4219	600.399	7.28446	1.61e-24
ENSG00000178537.5	protein_coding	SLC25A20	2624.81	2403.2	0.915569	0.807074	5305.73	1218.83	0.229719	1.75e-24
ENSG00000230077.1	pseudogene	MTAPP2	21.0377	28.5294	1.35611	0.837463	8.7035	168.477	19.3574	1.81e-24
ENSG00000172817.3	protein_coding	CYP7B1	268.111	303.782	1.13305	0.833591	145.068	925.265	6.37815	1.92e-24
ENSG00000167419.6	protein_coding	LPO	194.407	151.308	0.778302	0.359362	148.194	972.87	6.56485	1.98e-24
ENSG00000178860.8	protein_coding	MSC	5347.52	9106.2	1.70288	1.22558e-12	3794.9	15236.2	4.0149	2.1e-24
ENSG00000113758.9	protein_coding	DBN1	7309.32	6458.36	0.883579	0.438365	8578.04	2087.18	0.243316	2.25e-24
ENSG00000261824.2	lincRNA	LINC00662	2816.11	2664.4	0.946126	1	3346.62	13658	4.08112	2.3e-24
ENSG00000166670.5	protein_coding	MMP10	50.3313	75.6895	1.50383	0.211424	36.2694	354.97	9.78703	2.83e-24
ENSG00000140519.8	protein_coding	RHCG	3.32119	49.7914	14.992	6.21513e-14	2.85965	116.842	40.8588	2.98e-24
ENSG00000136141.9	protein_coding	LRCH1	8704.83	10362.1	1.19038	0.12533	8011.1	31812.3	3.97102	2.99e-24
ENSG00000148737.11	protein_coding	TCF7L2	2106.13	3086.11	1.4653	1.44996e-05	1450.5	6195.18	4.27106	2.99e-24
ENSG00000121933.13	protein_coding	ADORA3	939.576	824.923	0.877974	0.60903	1285.84	220.037	0.171123	3.53e-24
ENSG00000153395.5	protein_coding	LPCAT1	989.819	1290.59	1.30387	0.0235348	1428.19	5980.52	4.18749	3.56e-24
ENSG00000183484.7	protein_coding	GPR132	5204.94	13713.4	2.6347	8.79862e-42	4233.85	16920.1	3.99638	3.99e-24
ENSG00000185614.4	protein_coding	FAM212A	112.989	53.3751	0.472392	0.00022018	330.108	28.8669	0.0874468	4.13e-24
ENSG00000227787.1	processed_transcript	RP11-266I14.3	2592.69	2725.95	1.0514	1	4879.51	1123.83	0.230317	4.19e-24
ENSG00000153317.10	protein_coding	ASAP1	20484.2	29030.3	1.4172	2.77462e-05	14467.2	58639.8	4.05329	4.24e-24
ENSG00000175445.10	protein_coding	LPL	21246.3	17683.8	0.832326	0.0972304	43608.3	11056.2	0.253535	4.83e-24
ENSG00000137801.9	protein_coding	THBS1	368.802	2258.29	6.12332	1.85727e-93	131.41	850	6.46832	5.03e-24
ENSG00000141905.13	protein_coding	NFIC	892.646	1535.29	1.71993	3.6002e-09	680.672	3158.54	4.64033	5.25e-24
ENSG00000251136.2	lincRNA	RP11-37B2.1	1235.98	2033.81	1.6455	1.49721e-08	826.305	3692.02	4.46811	5.99e-24
ENSG00000108292.12	protein_coding	MLLT6	10457.2	14185.3	1.35651	0.000309609	8669.75	34136.2	3.93739	6.27e-24
ENSG00000247982.2	lincRNA	RP11-358M11.2	1731.79	2390.07	1.38012	0.000757072	928.974	4084.81	4.39713	7e-24
ENSG00000243806.1	pseudogene	CTC-484P3.1	121.861	186.267	1.52852	0.0271166	59.7449	487.525	8.1601	7.88e-24
ENSG00000197321.9	protein_coding	SVIL	8012.59	10918	1.3626	0.000241972	6005.94	23326	3.88383	8.4e-24
ENSG00000233834.2	lincRNA	AC005083.1	76.6927	652.551	8.50864	7.89454e-70	29.8102	306.629	10.286	9.52e-24
ENSG00000253430.1	sense_intronic	RP11-14I17.2	7.1834	21.2762	2.96186	0.0326257	5.37009	136.806	25.4756	9.86e-24
ENSG00000109089.7	protein_coding	CDR2L	265.483	245.004	0.922864	1	709.498	101.011	0.142369	1.29e-23
ENSG00000205927.4	protein_coding	OLIG2	4014.77	3926.94	0.978123	1	1111.1	4719.98	4.24801	1.3e-23
ENSG00000261795.1	lincRNA	RP11-90P13.1	127.498	108.386	0.850098	0.84817	222.388	14.1798	0.0637614	1.37e-23
ENSG00000154380.11	protein_coding	ENAH	2926.37	2876.46	0.982944	1	2694.52	575.622	0.213627	1.4e-23
ENSG00000077150.13	protein_coding	NFKB2	11919.6	17617.7	1.47804	6.94158e-07	10476.9	41312.1	3.94315	1.42e-23
ENSG00000131669.5	protein_coding	NINJ1	5826.13	10164.8	1.74469	6.57678e-14	4854.71	18820	3.87664	1.42e-23
ENSG00000163121.5	pseudogene	NEURL3	23.9415	83.5548	3.48996	3.20643e-08	10.5326	174.751	16.5915	1.48e-23
ENSG00000111885.5	protein_coding	MAN1A1	20345.4	19420.1	0.954521	1	19191.6	4970.42	0.258989	1.57e-23
ENSG00000172216.4	protein_coding	CEBPB	5259.1	7108.84	1.35172	0.000432185	3129.14	12188.1	3.89503	1.85e-23
ENSG00000111676.9	protein_coding	ATN1	838.358	1375.04	1.64016	2.24003e-07	754.071	3410.19	4.52238	1.9e-23
ENSG00000213853.5	protein_coding	EMP2	258.859	305.264	1.17927	0.622019	243.932	1328.99	5.4482	1.9e-23
ENSG00000232742.2	pseudogene	RHOQP2	200.035	220.613	1.10287	1	147.295	898.059	6.097	1.94e-23
ENSG00000231865.1	sense_intronic	SIK3-IT1	305.326	432.469	1.41642	0.0182038	154.311	941.926	6.10407	2.15e-23
ENSG00000213700.3	pseudogene	RP11-344N10.3	152.275	180.037	1.18232	0.744811	151.078	927.3	6.13789	2.23e-23
ENSG00000168246.5	protein_coding	UBTD2	3458.62	4354.09	1.25891	0.022343	2665.79	10488.3	3.93443	2.23e-23
ENSG00000164849.7	protein_coding	GPR146	66.1215	75.1347	1.13631	1	27.6319	287.21	10.3941	2.32e-23
ENSG00000134242.11	protein_coding	PTPN22	2124.84	1992.08	0.937518	0.986404	3515.5	790.229	0.224785	2.51e-23
ENSG00000166889.12	protein_coding	PATL1	2964.72	5069.73	1.71002	6.25706e-12	2440.83	9711.68	3.97884	2.59e-23
ENSG00000116983.8	protein_coding	HPCAL4	1067.27	945.739	0.886127	0.652647	1109.56	189.263	0.170574	2.67e-23
ENSG00000259379.1	pseudogene	RP11-925D8.5	3.32119	21.2047	6.38467	0.0002385	1.60443	98.6301	61.4736	2.74e-23
ENSG00000170500.8	protein_coding	LONRF2	1638.43	1204.5	0.735155	0.00299575	2540.78	550.51	0.21667	3.6e-23
ENSG00000145715.10	protein_coding	RASA1	39477.4	36851.8	0.933491	0.908413	49558.2	12825	0.258786	3.84e-23
ENSG00000102794.5	protein_coding	IRG1	1.43288	45.567	31.8011	1.50253e-15	3.72414	114.314	30.6955	4e-23
ENSG00000151726.8	protein_coding	ACSL1	25861.9	30264.6	1.17024	0.218415	19022.4	76342.4	4.01329	4.02e-23
ENSG00000167588.8	protein_coding	GPD1	74.7568	60.1735	0.804924	0.786738	384.971	41.7987	0.108576	4.78e-23
ENSG00000116133.7	protein_coding	DHCR24	7872.22	8151.07	1.03542	1	10351.3	2650.78	0.256081	5.61e-23
ENSG00000075426.7	protein_coding	FOSL2	10323.8	18630.3	1.8046	9.39378e-16	9627.63	36953.5	3.83828	6.38e-23
ENSG00000140939.10	protein_coding	NOL3	353.297	320.379	0.906827	0.948932	423.941	2025.56	4.77793	6.48e-23
ENSG00000198829.4	protein_coding	SUCNR1	2679.37	2239.51	0.835835	0.168545	4669.42	1122.25	0.24034	6.94e-23
ENSG00000165694.5	protein_coding	FRMD7	1.42337	110.051	77.3171	7.46397e-38	0.390728	80.303	205.521	6.98e-23
ENSG00000240758.1	pseudogene	RP11-155G14.5	21.0853	22.2143	1.05355	1	30.4745	298.017	9.77925	7.02e-23
ENSG00000168283.8	protein_coding	BMI1	8519.78	7676.03	0.900966	0.608699	6754.97	1683.79	0.249267	7.78e-23
ENSG00000140262.13	protein_coding	TCF12	29533.7	32867	1.11286	0.60174	38882.7	10261.9	0.26392	7.88e-23
ENSG00000257599.1	protein_coding	RP11-677C1.2	50.7583	135.237	2.66433	6.59199e-08	13.0015	191.943	14.7631	8.17e-23
ENSG00000157303.5	protein_coding	SUSD3	1548.6	1294.48	0.835903	0.222149	1600.65	308.001	0.192423	8.42e-23
ENSG00000259151.2	pseudogene	CAP2P1	221.973	286.733	1.29175	0.234407	103.504	684.503	6.61329	8.47e-23
ENSG00000161921.10	protein_coding	CXCL16	446.964	522.193	1.16831	0.564259	420.574	1995.53	4.74478	9.64e-23
ENSG00000259671.1	pseudogene	RP11-925D8.6	2.38179	13.5111	5.67266	0.0115908	0.781457	85.289	109.141	9.86e-23
ENSG00000166987.10	protein_coding	MBD6	1101.18	1605.37	1.45786	0.000135227	921.694	3960.23	4.29669	1.14e-22
ENSG00000117036.7	protein_coding	ETV3	12866	19785.9	1.53784	2.37413e-08	15544.9	59837.7	3.84935	1.26e-22
ENSG00000142197.8	protein_coding	DOPEY2	5469.92	6601.54	1.20688	0.0919126	7444.5	1888.17	0.253633	1.28e-22
ENSG00000168488.14	protein_coding	ATXN2L	5003.02	7611.49	1.52138	1.20442e-07	3985.09	15291.6	3.83719	1.3e-22
ENSG00000177791.10	protein_coding	MYOZ1	3586.46	2984.78	0.832236	0.131418	6060.14	1513.69	0.249778	1.31e-22
ENSG00000064195.7	protein_coding	DLX3	623.048	338.175	0.542775	2.91082e-08	533.05	72.3774	0.13578	1.56e-22
ENSG00000167207.7	protein_coding	NOD2	204.229	166.286	0.814212	0.532589	167.264	964.355	5.76547	1.8e-22
ENSG00000248464.1	lincRNA	RP11-473L15.2	25.9154	49.7914	1.92131	0.0478374	11.6047	175.74	15.1439	1.87e-22
ENSG00000237996.1	sense_intronic	RP11-258A12.3	553.899	647.451	1.1689	0.525527	265.523	1400.33	5.27388	1.89e-22
ENSG00000180628.10	protein_coding	PCGF5	7523.28	9115.21	1.2116	0.071559	5863.52	21809.7	3.71956	1.9e-22
ENSG00000235128.1	pseudogene	AC013474.4	97.1989	267.845	2.75564	5.42611e-13	54.3749	432.27	7.94981	1.92e-22
ENSG00000186891.9	protein_coding	TNFRSF18	219.526	201.725	0.918914	1	80.0628	561.061	7.00776	2.01e-22
ENSG00000170323.4	protein_coding	FABP4	946.743	782.799	0.826834	0.247746	2953.8	673.162	0.227897	2.35e-22
ENSG00000144476.5	protein_coding	CXCR7	1893.64	2242.13	1.18403	0.232547	1263.84	5116.87	4.04866	2.66e-22
ENSG00000214193.5	protein_coding	SH3D21	1460.7	1541.19	1.0551	1	918.846	3871.74	4.2137	2.88e-22
ENSG00000120875.4	protein_coding	DUSP4	5442	6839.89	1.25687	0.0190897	2084.48	8032.53	3.8535	2.94e-22
ENSG00000257964.1	antisense	RP11-133N21.10	65.1251	93.4822	1.43543	0.250252	12.6523	180.553	14.2704	3.08e-22
ENSG00000168884.10	protein_coding	TNIP2	3928.59	6262.81	1.59416	2.11528e-09	3736.99	14022.4	3.75233	3.18e-22
ENSG00000107249.15	protein_coding	GLIS3	920.537	1240.14	1.34719	0.00849655	824.971	3467.32	4.20296	3.29e-22
ENSG00000259014.1	processed_transcript	RP4-647C14.5	170.076	285.1	1.67631	0.000548828	79.721	561.631	7.04496	3.76e-22
ENSG00000160584.11	protein_coding	SIK3	5328.24	7028.68	1.31914	0.00218013	4196.07	15710.5	3.74409	3.93e-22
ENSG00000115232.9	protein_coding	ITGA4	7506.94	7636.71	1.01729	1	9362.08	2440.14	0.260641	4.26e-22
ENSG00000102038.10	protein_coding	SMARCA1	425.169	387.448	0.911281	0.956916	240.824	1262.12	5.24084	4.53e-22
ENSG00000138670.11	protein_coding	RASGEF1B	64398	100498	1.56058	4.16947e-07	22778.3	88832.9	3.89989	4.56e-22
ENSG00000110665.7	protein_coding	C11orf21	697.37	612.587	0.878424	0.66591	1533.17	305.678	0.199377	5.34e-22
ENSG00000166068.8	protein_coding	SPRED1	9421.76	7709.41	0.818256	0.052023	8608.97	2259.8	0.262493	5.79e-22
ENSG00000250889.2	lincRNA	RP11-229C3.2	21.6073	45.0837	2.08651	0.0279475	4.54711	116.804	25.6876	6.27e-22
ENSG00000103742.7	protein_coding	IGDCC4	402.355	443.647	1.10262	0.924378	362.277	1708.27	4.71538	6.76e-22
ENSG00000154734.9	protein_coding	ADAMTS1	1570.19	1710.94	1.08964	0.852013	1592.52	319.354	0.200533	7.12e-22
ENSG00000197262.8	protein_coding	CCL4L2	4.7826	366.461	76.6239	1.1489e-94	0.864491	80.5567	93.184	7.27e-22
ENSG00000250274.1	lincRNA	CTB-114C7.4	405.127	979.597	2.418	7.38787e-20	148.685	864.978	5.81753	7.97e-22
ENSG00000197536.6	protein_coding	C5orf56	206.288	253.582	1.22926	0.473644	273.528	1394.77	5.0992	7.99e-22
ENSG00000109158.6	protein_coding	GABRA4	150.491	132.236	0.8787	0.936074	343.18	37.3776	0.108915	8.63e-22
ENSG00000113070.6	protein_coding	HBEGF	23388.3	35472.3	1.51667	1.69328e-07	18285.9	69248	3.78696	9e-22
ENSG00000161791.9	protein_coding	FMNL3	43448.6	58833.1	1.35408	0.00115657	36912.3	151611	4.10734	1.02e-21
ENSG00000224460.1	lincRNA	RP11-439L18.2	15.7997	54.4133	3.44395	9.42202e-06	5.45312	122.433	22.4519	1.04e-21
ENSG00000185022.7	protein_coding	MAFF	5162.66	10880.4	2.10751	6.36753e-25	3631.97	13381.4	3.68434	1.14e-21
ENSG00000227825.3	pseudogene	SLC9A7P1	347.85	261.39	0.751445	0.105094	1060	190.998	0.180187	1.14e-21
ENSG00000251963.1	miRNA	AC090420.1	62.7147	120.476	1.92101	0.0012219	28.0397	272.211	9.70807	1.18e-21
ENSG00000259799.1	antisense	RP11-554A11.9	29.1795	93.4536	3.20271	5.42605e-08	12.137	171.166	14.1028	1.47e-21
ENSG00000103257.4	protein_coding	SLC7A5	8926.94	10001.8	1.12041	0.538518	7500.51	28140.9	3.75187	1.47e-21
ENSG00000172578.7	protein_coding	KLHL6	5913.11	6783.03	1.14712	0.338726	4669.93	17086.3	3.65879	1.53e-21
ENSG00000175463.7	protein_coding	TBC1D10C	810.653	595.063	0.734054	0.0130987	873.939	151.009	0.172791	1.66e-21
ENSG00000172572.6	protein_coding	PDE3A	1054.24	1057.93	1.00349	1	656.362	102.354	0.155941	1.74e-21
ENSG00000197872.7	protein_coding	FAM49A	2104.66	2300.93	1.09326	0.808573	2418.72	9035.51	3.73566	1.77e-21
ENSG00000232618.1	lincRNA	RP11-439L18.1	15.3252	78.2207	5.10405	1.46201e-11	9.65102	153.049	15.8583	1.94e-21
ENSG00000161981.6	protein_coding	SNRNP25	1584.31	1408.94	0.889307	0.62924	1861.12	400.968	0.215444	2.19e-21
ENSG00000254087.2	protein_coding	LYN	9431.2	10534.7	1.117	0.54332	9371.84	33778.9	3.6043	2.2e-21
ENSG00000226806.1	antisense	AC011893.3	331.007	196.563	0.593833	0.000202097	307.858	31.7489	0.103128	2.23e-21
ENSG00000100906.6	protein_coding	NFKBIA	23863.8	121435	5.08867	2.89534e-91	20337.1	76471.5	3.76019	2.25e-21
ENSG00000137757.6	protein_coding	CASP5	4.7826	4.66481	0.975373	1	6.15154	126.932	20.6342	2.33e-21
ENSG00000267766.1	sense_intronic	RP11-299P2.1	11.9565	28.4865	2.38252	0.0482219	6.19306	127.555	20.5964	2.34e-21
ENSG00000087253.7	protein_coding	LPCAT2	3884.43	3976.72	1.02376	1	4608.87	1174.95	0.254933	2.46e-21
ENSG00000213859.3	protein_coding	KCTD11	424.153	297.012	0.700247	0.0143307	412.669	1903.04	4.61155	2.72e-21
ENSG00000136052.5	protein_coding	SLC41A2	4816.99	5646.79	1.17227	0.212039	4394.28	15855.8	3.60829	3.11e-21
ENSG00000163710.3	protein_coding	PCOLCE2	1183.52	1077.89	0.910752	0.834036	2813.53	660.896	0.2349	3.44e-21
ENSG00000245812.2	lincRNA	RP11-175K6.1	6.72796	61.6808	9.16783	6.3162e-14	4.93784	116.064	23.505	3.47e-21
ENSG00000162543.5	protein_coding	UBXN10	1427.06	1187.28	0.831974	0.209217	1273.75	250.829	0.196922	3.58e-21
ENSG00000118257.12	protein_coding	NRP2	3.3307	9.32963	2.8011	0.354986	2.4274	91.7594	37.8014	3.75e-21
ENSG00000234981.1	pseudogene	RP11-534L20.4	169.261	973.665	5.75245	1.14413e-63	70.2434	484.781	6.90145	3.76e-21
ENSG00000139514.8	protein_coding	SLC7A1	18080	25374.8	1.40347	4.79932e-05	11976.4	44205.3	3.69104	3.76e-21
ENSG00000196498.9	protein_coding	NCOR2	4730.07	6405.18	1.35414	0.000536991	3235.08	11903.4	3.67947	3.98e-21
ENSG00000267365.1	antisense	KCNJ2-AS1	363.992	146.474	0.402411	7.9942e-13	252.272	22.8865	0.0907217	4.19e-21
ENSG00000167034.9	protein_coding	NKX3-1	14.3478	41.1024	2.86472	0.00155759	3.16734	100.872	31.8476	4.29e-21
ENSG00000267737.1	lincRNA	AC061992.2	19.738	93.8511	4.75486	1.38449e-12	4.5056	111.409	24.7269	4.78e-21
ENSG00000167191.7	protein_coding	GPRC5B	5.27607	9.88449	1.87346	0.727212	3.25038	100.697	30.98	5.51e-21
ENSG00000103066.8	protein_coding	PLA2G15	4411.55	3682.98	0.834849	0.124525	5620.91	1475.38	0.262481	5.6e-21
ENSG00000254893.2	pseudogene	RP11-466P24.2	16128.4	17978.2	1.11469	0.546706	18304.1	67390	3.6817	5.62e-21
ENSG00000241942.2	pseudogene	RPS20P20	342.828	632.727	1.84561	2.73956e-08	150.272	843.59	5.61375	6.25e-21
ENSG00000125657.3	protein_coding	TNFSF9	689.637	1359.18	1.97086	1.03092e-13	286.453	1407.15	4.91231	6.76e-21
ENSG00000153815.10	protein_coding	CMIP	1893.06	2789.63	1.47361	1.33529e-05	1547.95	5901.03	3.81216	7e-21
ENSG00000035403.11	protein_coding	VCL	8014.74	9680.02	1.20778	0.0801089	14671.7	4088.47	0.278665	7.38e-21
ENSG00000020633.14	protein_coding	RUNX3	8087.78	11090.1	1.37122	0.000175628	5622.06	19796.1	3.52116	8.74e-21
ENSG00000052795.8	protein_coding	FNIP2	30511.3	35161.9	1.15242	0.326601	16356.1	59394.3	3.63132	9.12e-21
ENSG00000144837.4	protein_coding	PLA1A	13.8543	48.7389	3.51796	2.27783e-05	7.79749	133.887	17.1705	1.02e-20
ENSG00000136010.9	protein_coding	ALDH1L2	1057.21	1100.02	1.04049	1	1773.48	6754.22	3.80845	1.06e-20
ENSG00000160796.11	protein_coding	NBEAL2	3030.26	3919	1.29329	0.00916448	2684.36	9738.72	3.62795	1.14e-20
ENSG00000135363.7	protein_coding	LMO2	6388.12	5322.47	0.833183	0.109782	4978.14	1295.18	0.260174	1.22e-20
ENSG00000143799.8	protein_coding	PARP1	18532.9	19135.9	1.03254	1	20126.7	5654.86	0.280964	1.29e-20
ENSG00000196372.7	protein_coding	ASB13	387.429	354.898	0.916033	0.985129	893.967	159.698	0.17864	1.3e-20
ENSG00000131711.10	protein_coding	MAP1B	4495.54	5867.05	1.30508	0.00418614	5371.13	18964.1	3.53074	1.38e-20
ENSG00000224773.1	pseudogene	RP1-170D19.3	1531.85	1313.93	0.857739	0.365322	2929.26	696.147	0.237653	1.38e-20
ENSG00000146457.10	protein_coding	WTAP	18354.1	40941.3	2.23064	1.19115e-27	15567.4	56087.7	3.60289	1.38e-20
ENSG00000236591.1	antisense	RP11-162J8.3	103.102	183.238	1.77725	0.000813039	69.8453	466.676	6.68157	1.57e-20
ENSG00000152284.4	protein_coding	TCF7L1	12.9244	26.965	2.08636	0.13668	5.80233	118.614	20.4425	1.91e-20
ENSG00000232927.1	pseudogene	USP12PY	77.6131	86.5693	1.1154	1	51.7643	379.355	7.32851	2.03e-20
ENSG00000141682.11	protein_coding	PMAIP1	7000.16	8848.75	1.26408	0.0124885	2912.26	10526.3	3.61449	2.05e-20
ENSG00000243663.1	pseudogene	RP11-21K20.1	3.36873	3.6552	1.08504	1	1.25522	76.5074	60.9515	2.19e-20
ENSG00000180549.7	protein_coding	FUT7	294.795	264.856	0.898441	0.930606	452.767	63.1866	0.139556	2.21e-20
ENSG00000251348.1	pseudogene	HSPD1P11	2435.93	4834.07	1.98449	3.14805e-19	1052.96	4103.81	3.89739	2.22e-20
ENSG00000168734.9	protein_coding	PKIG	1877.02	2068.7	1.10212	0.74328	1536.96	5707.19	3.7133	2.45e-20
ENSG00000135116.5	protein_coding	HRK	285.04	382.106	1.34053	0.0804081	159.491	863.358	5.41321	2.53e-20
ENSG00000135931.13	protein_coding	ARMC9	7405.39	9538.67	1.28807	0.00580577	5284.67	18619.2	3.52326	2.58e-20
ENSG00000140090.13	protein_coding	SLC24A4	10.5236	74.6513	7.0937	4.09168e-14	7.75597	131.062	16.8982	2.77e-20
ENSG00000184371.9	protein_coding	CSF1	18802	40689	2.16407	1.67846e-25	12766.3	46014.9	3.60442	2.89e-20
ENSG00000112246.5	protein_coding	SIM1	45.0743	40.9594	0.908709	1	41.3318	321.512	7.7788	2.89e-20
ENSG00000184349.8	protein_coding	EFNA5	588.431	756.93	1.28635	0.0774856	341.427	1584.76	4.64159	2.95e-20
ENSG00000071073.6	protein_coding	MGAT4A	5691.18	5804.06	1.01983	1	6662.66	1817.99	0.272862	2.95e-20
ENSG00000232873.1	pseudogene	AC046143.6	13.8733	66.5172	4.79461	1.5017e-09	6.19306	119.375	19.2757	2.97e-20
ENSG00000238829.1	snRNA	RNU7-45P	57.9512	190.92	3.2945	1.11749e-13	50.4846	376.643	7.46054	3.01e-20
ENSG00000101349.12	protein_coding	PAK7	133.543	180.195	1.34934	0.218174	313.03	36.6369	0.117039	3.07e-20
ENSG00000260135.2	lincRNA	RP11-212I21.2	82.9842	326.268	3.93169	3.60789e-24	48.4724	363.146	7.49181	3.2e-20
ENSG00000260248.1	lincRNA	RP11-143K11.1	54.184	72.0486	1.3297	0.563203	22.2203	218.982	9.85507	3.22e-20
ENSG00000178104.14	protein_coding	PDE4DIP	4776.84	10768.6	2.25433	2.1927e-29	5095.38	17832.7	3.49978	3.31e-20
ENSG00000125629.10	protein_coding	INSIG2	1152.68	1060.68	0.920185	0.88237	1684.43	6221.35	3.69345	3.41e-20
ENSG00000262097.1	processed_transcript	CTD-2135D7.5	361.562	205.907	0.569492	2.46543e-05	330.769	40.0262	0.121009	3.67e-20
ENSG00000113083.8	protein_coding	LOX	188.866	248.416	1.31531	0.200898	134.411	754.926	5.61655	3.77e-20
ENSG00000197380.6	protein_coding	DACT3	135.194	119.08	0.880806	0.974525	109.414	642.41	5.87137	4.15e-20
ENSG00000250841.1	sense_intronic	ANKRD33B-IT1	15.3062	132.977	8.6878	5.94023e-25	4.89632	111.017	22.6736	4.16e-20
ENSG00000233971.1	pseudogene	AC067950.1	2010.38	1829.01	0.909783	0.79182	1866.42	430.8	0.230816	4.44e-20
ENSG00000125731.8	protein_coding	SH2D3A	56.1865	72.1774	1.2846	0.674886	62.4385	425.906	6.82121	4.85e-20
ENSG00000156966.6	protein_coding	B3GNT7	72.375	91.3772	1.26255	0.663269	42.7946	328.305	7.67164	5.03e-20
ENSG00000031081.6	protein_coding	ARHGAP31	23223.2	29893.3	1.28722	0.00715288	22640.7	81451.5	3.59757	5.09e-20
ENSG00000261544.1	sense_intronic	RP11-16E23.3	91.4103	445.211	4.87047	2.89399e-36	43.9082	334.594	7.6203	5.09e-20
ENSG00000107968.4	protein_coding	MAP3K8	6181.34	16840.4	2.7244	6.5297e-45	1933.57	6994.64	3.61747	5.31e-20
ENSG00000130066.12	protein_coding	SAT1	7575.8	12753.4	1.68344	2.21492e-12	8029.88	27493.2	3.42386	5.66e-20
ENSG00000038945.9	protein_coding	MSR1	640.776	586.322	0.91502	0.909208	1429.2	304.589	0.213119	5.89e-20
ENSG00000087074.7	protein_coding	PPP1R15A	17101.7	39942.2	2.33556	6.03152e-31	10567.9	36994.8	3.50069	6.1e-20
ENSG00000178146.8	pseudogene	RP1-232L22__B.1	649.458	644.405	0.992219	1	422.051	1803.26	4.27261	6.35e-20
ENSG00000080603.12	protein_coding	SRCAP	8995.74	12890.9	1.433	9.49939e-06	5797.74	20142.1	3.47414	6.35e-20
ENSG00000251442.1	lincRNA	RP11-792D21.2	198.991	183.223	0.920762	1	502.903	75.6515	0.15043	6.39e-20
ENSG00000107338.8	protein_coding	SHB	589.418	717.266	1.21691	0.265887	710.366	2833.46	3.98874	7.14e-20
ENSG00000172602.5	protein_coding	RND1	31.1629	97.6208	3.13259	4.97414e-08	19.1946	203.998	10.6279	7.58e-20
ENSG00000229271.1	processed_transcript	AC091493.2	34.0382	67.4267	1.98091	0.0109623	25.3461	230.185	9.08168	7.92e-20
ENSG00000197283.7	protein_coding	SYNGAP1	429.836	750.38	1.74573	1.91526e-07	571.779	2380.89	4.16401	8.01e-20
ENSG00000132003.5	protein_coding	ZSWIM4	1840.47	2440.8	1.32618	0.00524769	1105.56	4228.85	3.82508	8.23e-20
ENSG00000198125.8	protein_coding	MB	1276.59	896.711	0.702428	0.000780643	1192.22	246.486	0.206746	8.52e-20
ENSG00000166582.5	protein_coding	CENPV	632.919	546.839	0.863995	0.579785	575.158	92.4021	0.160655	8.62e-20
ENSG00000077684.11	protein_coding	PHF17	2482.85	2215.68	0.892392	0.598242	3897.95	1009.28	0.258925	8.68e-20
ENSG00000092345.9	protein_coding	DAZL	26.3803	45.5384	1.72623	0.155259	57.4836	393.382	6.84338	8.77e-20
ENSG00000233058.1	lincRNA	AC046143.7	282.725	406.768	1.43874	0.0126021	202.752	1015.23	5.00723	1.01e-19
ENSG00000113368.6	protein_coding	LMNB1	3795.8	3724.81	0.981296	1	3459.62	897.871	0.259529	1.06e-19
ENSG00000133561.10	protein_coding	GIMAP6	1075.5	863.094	0.802504	0.115807	1872.37	436.726	0.233248	1.08e-19
ENSG00000144959.5	protein_coding	NCEH1	5963.17	6155.04	1.03218	1	8277.79	2332.17	0.281738	1.11e-19
ENSG00000039319.12	protein_coding	ZFYVE16	27340.1	33143.5	1.21227	0.0802653	16964.6	59408.6	3.50192	1.15e-19
ENSG00000134061.4	protein_coding	CD180	2925.47	2734.57	0.934747	0.937057	3322.52	847.496	0.255076	1.25e-19
ENSG00000137507.7	protein_coding	LRRC32	15.2967	62.2214	4.06763	9.79643e-08	4.85481	106.17	21.869	1.28e-19
ENSG00000265527.1	miRNA	MIR5690	76.6071	102.4	1.33669	0.432011	34.6479	278.699	8.04374	1.32e-19
ENSG00000173517.6	protein_coding	PEAK1	4685	6257.88	1.33573	0.00115039	2433.15	8538.69	3.50932	1.36e-19
ENSG00000214900.4	protein_coding	C14orf182	597.001	825.907	1.38343	0.00715288	332.957	1504.44	4.51841	1.37e-19
ENSG00000255521.1	antisense	RP4-607I7.1	22.5086	268.826	11.9432	2.56552e-48	7.44828	124.341	16.6939	1.47e-19
ENSG00000106789.8	protein_coding	CORO2A	788.457	810.588	1.02807	1	1083.67	216.807	0.200067	1.58e-19
ENSG00000147454.8	protein_coding	SLC25A37	2712.59	2829.39	1.04306	1	1585	5755.89	3.63148	1.6e-19
ENSG00000224856.2	pseudogene	RP4-796I17.5	362.682	306.002	0.843718	0.569609	350.494	46.2198	0.13187	1.86e-19
ENSG00000143226.8	protein_coding	FCGR2A	4405.97	4430.3	1.00552	1	3132.51	10846.2	3.46245	1.95e-19
ENSG00000128045.5	protein_coding	RASL11B	127.508	49.7199	0.389935	5.74626e-07	185.452	14.5891	0.0786674	1.95e-19
ENSG00000120802.8	protein_coding	TMPO	8474.51	7559.59	0.892038	0.524665	11294.2	3249.69	0.287731	1.95e-19
ENSG00000154146.6	protein_coding	NRGN	404.311	363.801	0.899806	0.88237	832.822	158.43	0.190233	2.84e-19
ENSG00000185433.4	lincRNA	LINC00158	10.5236	27.4626	2.60962	0.0279475	9.05271	133.359	14.7314	2.87e-19
ENSG00000197471.6	protein_coding	SPN	5328.37	5711.58	1.07192	0.901803	6632.97	1882.34	0.283785	2.91e-19
ENSG00000131885.12	pseudogene	KRT17P1	199.371	126.079	0.632384	0.0106697	407.848	59.192	0.145132	2.92e-19
ENSG00000152503.5	protein_coding	TRIM36	1502.03	1625.35	1.0821	0.888731	916.763	3449.74	3.76295	2.98e-19
ENSG00000157870.10	protein_coding	FAM213B	1416.62	1677.11	1.18388	0.262466	1055.22	3927.54	3.72202	3.03e-19
ENSG00000102879.11	protein_coding	CORO1A	12017.8	10116.4	0.841787	0.130021	11362.5	3357.67	0.295504	3.17e-19
ENSG00000198794.7	protein_coding	SCAMP5	534.19	564.563	1.05686	1	572.46	96.1603	0.167977	3.19e-19
ENSG00000183495.8	protein_coding	EP400	8141.39	11837.7	1.45402	3.16785e-06	4791.65	16359.2	3.4141	3.33e-19
ENSG00000253535.1	antisense	RP11-624C23.1	126.028	860.791	6.83018	3.31326e-69	38.9044	292.648	7.52224	3.52e-19
ENSG00000085978.17	protein_coding	ATG16L1	7956.41	6663.45	0.837495	0.116447	17276.5	5109.84	0.295768	3.54e-19
ENSG00000124225.11	protein_coding	PMEPA1	4480.89	4994.67	1.11466	0.586047	2911.4	9922.46	3.40814	3.56e-19
ENSG00000167978.11	protein_coding	SRRM2	24701.2	41272.6	1.67087	4.80065e-11	16486.7	56905.5	3.4516	3.6e-19
ENSG00000254798.1	pseudogene	TFAMP2	14.8127	15.0899	1.01871	1	4.11487	97.6963	23.7423	3.72e-19
ENSG00000117643.10	protein_coding	MAN1C1	958.667	1065.6	1.11154	0.756486	1025.14	208.195	0.203088	3.75e-19
ENSG00000230288.4	lincRNA	RP11-519G16.1	19.6429	86.6123	4.40935	5.75704e-11	17.324	181.196	10.4592	4.03e-19
ENSG00000255299.1	lincRNA	RP11-655C2.3	126.578	973.679	7.69232	4.18067e-80	46.9925	334.363	7.11524	4.07e-19
ENSG00000129667.8	protein_coding	RHBDF2	6039.97	6802.97	1.12633	0.498416	4685.87	15890.1	3.39107	4.52e-19
ENSG00000118473.15	protein_coding	SGIP1	4467.22	4214.48	0.943423	1	3197.52	843.605	0.263831	4.53e-19
ENSG00000109265.8	protein_coding	KIAA1211	135.023	143.786	1.0649	1	123.912	670.292	5.4094	4.64e-19
ENSG00000254325.1	sense_intronic	RP11-318K15.2	147.103	198.599	1.35007	0.192461	99.023	569.704	5.75325	4.64e-19
ENSG00000234093.2	pseudogene	RP11-269F19.4	119.575	119.395	0.998489	1	111.202	4.18765	0.0376582	5.73e-19
ENSG00000167522.9	protein_coding	ANKRD11	10650.6	13289.2	1.24773	0.0230771	7917.61	26761.3	3.37997	6.03e-19
ENSG00000101670.6	protein_coding	LIPG	1280.58	1013.27	0.791256	0.0644161	1290.64	279.601	0.216638	6.03e-19
ENSG00000103490.13	protein_coding	PYCARD	2102.37	1797.09	0.854793	0.307207	3053.2	798.659	0.261581	6.26e-19
ENSG00000170525.13	protein_coding	PFKFB3	6170.66	8491.74	1.37615	0.000147888	5931.83	19813.6	3.34021	6.8e-19
ENSG00000132530.12	protein_coding	XAF1	10376.2	10253.2	0.988145	1	6507.08	21803.9	3.35079	6.8e-19
ENSG00000163874.7	protein_coding	ZC3H12A	7110.89	16129.8	2.26832	2.96098e-30	5297.16	17658.3	3.33354	6.8e-19
ENSG00000162676.7	protein_coding	GFI1	5333.8	4391.65	0.823363	0.0772724	2509.73	644.117	0.256648	6.88e-19
ENSG00000138134.7	protein_coding	STAMBPL1	472.549	353.988	0.749104	0.0623486	756.96	140.979	0.186244	7.05e-19
ENSG00000164418.15	protein_coding	GRIK2	82.7845	109.381	1.32128	0.43865	94.9326	540.65	5.6951	7.12e-19
ENSG00000184060.6	protein_coding	ADAP2	1871.81	1738.61	0.928842	0.915795	3523.98	941.953	0.267298	7.19e-19
ENSG00000120162.8	protein_coding	MOB3B	26.3043	32.2276	1.22518	1	24.8797	216.002	8.68187	7.3e-19
ENSG00000197965.7	protein_coding	MPZL1	1504.12	1579.87	1.05036	1	1505.43	5338.77	3.54633	8.08e-19
ENSG00000177359.13	pseudogene	RP11-551L14.1	11.5486	20.2809	1.75614	0.472032	7.05755	116.453	16.5005	8.37e-19
ENSG00000005108.9	protein_coding	THSD7A	3057.92	3422.91	1.11936	0.579785	3248.22	871.201	0.268209	8.37e-19
ENSG00000065320.4	protein_coding	NTN1	55.0664	62.4645	1.13435	1	95.0083	542.792	5.7131	8.97e-19
ENSG00000147119.3	protein_coding	CHST7	164.858	284.542	1.72599	0.000179095	138.577	731.616	5.27949	9.52e-19
ENSG00000073737.11	protein_coding	DHRS9	1720.95	1522.95	0.884947	0.581212	1487.99	340.834	0.229056	9.52e-19
ENSG00000028137.12	protein_coding	TNFRSF1B	23541.1	26404.3	1.12163	0.527987	21182.9	72095.2	3.40346	1e-18
ENSG00000252908.1	snRNA	U6	53.662	205.667	3.83263	1.9193e-17	12.3446	150.556	12.1961	1.03e-18
ENSG00000146386.7	protein_coding	ABRACL	21184.9	19156.4	0.904247	0.641619	20955.1	6323.96	0.301786	1.05e-18
ENSG00000148700.8	protein_coding	ADD3	2784.45	2529.35	0.908385	0.736051	2757.77	722.941	0.262147	1.11e-18
ENSG00000053254.11	protein_coding	FOXN3	14873.7	17555.2	1.18029	0.166028	6835.79	22522.8	3.29483	1.11e-18
ENSG00000185031.6	pseudogene	RP11-182I10.4	62.2688	76.7707	1.23289	0.803131	58.8634	388.756	6.60438	1.14e-18
ENSG00000122547.6	protein_coding	EEPD1	3439.91	3655.97	1.06281	0.997783	2322.2	584.47	0.251688	1.17e-18
ENSG00000154099.12	protein_coding	DNAAF1	4.34617	139.69	32.1409	1.19641e-40	4.15639	92.5375	22.2639	1.23e-18
ENSG00000253977.1	pseudogene	KB-1639H6.8	1.42337	14.0946	9.90225	0.00116331	0	54.9639	Inf	1.31e-18
ENSG00000167552.8	protein_coding	TUBA1A	10522.4	8572.48	0.81469	0.0455278	17078.2	5152.32	0.30169	1.31e-18
ENSG00000177614.5	protein_coding	PGBD5	5472.66	5448.67	0.995616	1	7800.38	2298.47	0.294661	1.38e-18
ENSG00000176974.12	protein_coding	SHMT1	432.039	425.922	0.985842	1	532.256	90.7448	0.170491	1.43e-18
ENSG00000130340.9	protein_coding	SNX9	55159.3	66726.2	1.2097	0.121791	29055.9	102122	3.51468	1.47e-18
ENSG00000210100.1	Mt_tRNA	J01415.4	52.6466	80.4974	1.52901	0.169432	93.7433	525.303	5.60363	1.5e-18
ENSG00000187772.6	protein_coding	LIN28B	6994.51	7395.77	1.05737	0.995673	8261.74	2409.12	0.291599	1.5e-18
ENSG00000254281.1	lincRNA	KB-1507C5.4	54.1745	729.281	13.4617	4.5549e-95	66.6193	413.482	6.20663	1.56e-18
ENSG00000014257.11	protein_coding	ACPP	2046.02	2128.52	1.04032	1	3080.13	821.502	0.266711	1.57e-18
ENSG00000107863.11	protein_coding	ARHGAP21	3406.99	3916.04	1.14941	0.358339	3094.44	10271.9	3.31945	1.66e-18
ENSG00000198712.1	protein_coding	MT-CO2	32766.8	53923.2	1.64566	4.04628e-10	31169.3	110462	3.54394	1.84e-18
ENSG00000100393.9	protein_coding	EP300	20245	30954.7	1.529	9.07256e-08	11984	39835.7	3.32407	1.85e-18
ENSG00000120594.10	protein_coding	PLXDC2	22698.2	24109.9	1.06219	0.962324	28877.7	8804.12	0.304876	1.89e-18
ENSG00000114861.14	protein_coding	FOXP1	5478.75	6361.66	1.16115	0.260503	4552.4	15030.7	3.3017	1.91e-18
ENSG00000159784.13	protein_coding	FAM131B	602.874	518.836	0.860603	0.557965	726.38	137.201	0.188883	2.06e-18
ENSG00000178718.5	protein_coding	RPP25	770.741	573.054	0.743511	0.0203644	1024.46	215.305	0.210164	2.08e-18
ENSG00000150593.11	protein_coding	PDCD4	5762.83	5750.48	0.997858	1	2908.56	9837.55	3.38228	2.16e-18
ENSG00000259674.1	pseudogene	RP11-356M20.1	67.1275	30.5916	0.455724	0.00281598	93.0791	2.41517	0.0259476	2.28e-18
ENSG00000172716.12	protein_coding	SLFN11	5570.28	5400.72	0.96956	1	7780.54	2284.76	0.293651	2.29e-18
ENSG00000116604.12	protein_coding	MEF2D	10726.8	13503.6	1.25886	0.0171887	8236.01	27126.7	3.29368	2.38e-18
ENSG00000173846.8	protein_coding	PLK3	6373.83	12100.1	1.8984	1.71572e-18	4210.03	13961	3.31613	2.41e-18
ENSG00000095002.8	protein_coding	MSH2	3380.93	3156.17	0.933522	0.9278	3898.98	1076.86	0.276189	2.43e-18
ENSG00000113916.13	protein_coding	BCL6	12886.8	23020.9	1.78639	4.05944e-15	10356.1	34030	3.28598	2.49e-18
ENSG00000171105.9	protein_coding	INSR	6541.63	7461.98	1.14069	0.382976	5546.64	18133.6	3.2693	2.54e-18
ENSG00000154645.9	protein_coding	CHODL	316.905	334.534	1.05563	1	359.955	50.7792	0.141071	2.59e-18
ENSG00000263232.2	pseudogene	ATP5A1P3	154.296	179.399	1.1627	0.821932	230.176	25.9242	0.112628	3.49e-18
ENSG00000158517.9	protein_coding	NCF1	457.289	824.196	1.80235	1.06895e-08	440.176	1769.5	4.01998	3.76e-18
ENSG00000166833.15	protein_coding	NAV2	0.948912	3.6552	3.85199	0.718223	5.59475	104.357	18.6526	3.9e-18
ENSG00000189067.8	protein_coding	LITAF	10199.3	13323	1.30627	0.00248267	8117.14	26266.7	3.23595	3.97e-18
ENSG00000108175.12	protein_coding	ZMIZ1	23091.1	35675.1	1.54498	5.01651e-08	15199	50591.2	3.32859	3.99e-18
ENSG00000069020.13	protein_coding	MAST4	446.585	547.085	1.22504	0.292746	442.32	1781.49	4.0276	4e-18
ENSG00000152380.5	protein_coding	FAM151B	943.19	1072.42	1.13702	0.606287	454.391	1834.06	4.03631	4.1e-18
ENSG00000135709.8	protein_coding	KIAA0513	607.6	593.759	0.97722	1	594.397	108.703	0.18288	4.18e-18
ENSG00000107719.7	protein_coding	PALD1	1172.7	1111.73	0.94801	1	1219.77	276.053	0.226315	4.65e-18
ENSG00000073417.10	protein_coding	PDE8A	3370.26	3927.67	1.16539	0.269256	3145.55	10374.1	3.29801	4.69e-18
ENSG00000066697.10	protein_coding	MSANTD3	5150.36	8087.55	1.57029	4.67775e-09	4963.29	15987.6	3.22117	4.86e-18
ENSG00000165997.4	protein_coding	ARL5B	12932.7	30804.9	2.38194	2.88143e-33	9321.18	30296.2	3.25025	5.11e-18
ENSG00000117399.9	protein_coding	CDC20	1521.04	1425	0.93686	0.989634	922.297	191.251	0.207364	5.33e-18
ENSG00000082781.6	protein_coding	ITGB5	6380.87	6324	0.991087	1	7611.93	2294.74	0.301467	5.86e-18
ENSG00000159212.8	protein_coding	CLIC6	272.485	361.173	1.32548	0.113789	128.982	662.766	5.13843	5.87e-18
ENSG00000257027.1	sense_intronic	RP11-705C15.3	3694.97	5267.24	1.42551	2.4584e-05	3107.03	10184.1	3.27777	5.91e-18
ENSG00000074660.11	protein_coding	SCARF1	799.542	1026.08	1.28334	0.0546581	627.321	2372.43	3.78185	6.15e-18
ENSG00000255355.1	antisense	AP000640.2	30.679	114.873	3.74435	2.31231e-11	15.678	163.877	10.4527	6.84e-18
ENSG00000121691.4	protein_coding	CAT	3186.05	2790.71	0.875916	0.432011	3999.42	1136.31	0.284119	7.01e-18
ENSG00000224039.1	pseudogene	AC091493.1	38.7067	102.257	2.64184	2.34364e-06	21.3558	189.865	8.89056	7.31e-18
ENSG00000072422.12	protein_coding	RHOBTB1	339.85	336.793	0.991005	1	603.897	111.47	0.184584	7.34e-18
ENSG00000166881.5	protein_coding	TMEM194A	20556.6	24430.5	1.18845	0.13679	20322.8	67508.2	3.32179	7.95e-18
ENSG00000163661.3	protein_coding	PTX3	1412.53	2726.41	1.93016	7.54212e-16	578.443	2166.83	3.74597	8.14e-18
ENSG00000220305.1	pseudogene	RP1-56L9.3	87.472	244.252	2.79235	1.74173e-12	51.0244	335.957	6.58424	8.83e-18
ENSG00000265494.1	lincRNA	RP11-131K5.2	29.7301	58.8922	1.9809	0.0177061	15.2458	156.519	10.2664	9.6e-18
ENSG00000227560.1	pseudogene	RP11-139K1.2	84.6633	135.637	1.60208	0.0282479	48.4895	325.342	6.70954	1.02e-17
ENSG00000188643.5	protein_coding	S100A16	3884.93	3606.03	0.928211	0.88237	6197.18	1854.97	0.299325	1.03e-17
ENSG00000151014.4	protein_coding	CCRN4L	1357.89	2555.97	1.88231	2.03482e-14	865.153	3114.88	3.60038	1.08e-17
ENSG00000256235.1	protein_coding	SMIM3	10.5902	51.4274	4.85614	7.85955e-08	4.93784	94.0362	19.044	1.1e-17
ENSG00000005339.8	protein_coding	CREBBP	8405.1	12591.6	1.4981	2.72228e-07	5068.88	16358.2	3.22718	1.11e-17
ENSG00000245532.3	lincRNA	NEAT1	150073	201285	1.34125	0.014953	70967.1	286531	4.03752	1.12e-17
ENSG00000163516.8	protein_coding	ANKZF1	1770.09	1466.66	0.828581	0.170744	2482.91	8200.29	3.3027	1.16e-17
ENSG00000145555.10	protein_coding	MYO10	8533.39	9977.81	1.16927	0.212327	5833.74	18494.8	3.17031	1.2e-17
ENSG00000240057.1	antisense	RP11-572M11.4	102.522	138.523	1.35115	0.28525	82.2729	468.189	5.69068	1.27e-17
ENSG00000250069.1	sense_intronic	CTB-131B5.2	137.348	235.277	1.713	0.000667196	88.4489	492.632	5.56968	1.32e-17
ENSG00000261269.1	sense_overlapping	RP11-389C8.2	485.843	500.208	1.02957	1	1445.28	340.024	0.235266	1.41e-17
ENSG00000245848.2	protein_coding	CEBPA	448.561	207.414	0.462399	1.17955e-10	359.822	55.2003	0.15341	1.66e-17
ENSG00000133574.5	protein_coding	GIMAP4	333.768	283.261	0.848676	0.609913	419.36	68.2503	0.162749	1.94e-17
ENSG00000115183.9	protein_coding	TANC1	8379.92	9790.67	1.16835	0.211181	7143.97	2181.65	0.305383	2.34e-17
ENSG00000179542.11	protein_coding	SLITRK4	2206.27	2021.64	0.916316	0.819782	2639.15	727.46	0.275642	2.72e-17
ENSG00000267010.1	lincRNA	RP11-108P20.1	1628.9	2313.43	1.42025	0.000166782	1160.65	3989.6	3.43738	2.74e-17
ENSG00000248187.1	lincRNA	RP11-184M15.1	1231.22	933.924	0.758534	0.0184662	3012.06	827.887	0.274858	2.74e-17
ENSG00000175414.6	protein_coding	ARL10	449.193	610.001	1.35799	0.0266953	478.407	1849.2	3.86534	2.9e-17
ENSG00000119938.8	protein_coding	PPP1R3C	164.991	278.324	1.68691	0.000388736	146.223	715.542	4.8935	3e-17
ENSG00000165029.11	protein_coding	ABCA1	91705.2	109227	1.19107	0.237085	41113.1	141834	3.44985	3.06e-17
ENSG00000235947.1	lincRNA	EGOT	61.8894	328.871	5.31384	6.61928e-33	43.8252	289.198	6.59891	3.08e-17
ENSG00000122035.6	protein_coding	RASL11A	72.8685	166.755	2.28844	8.79055e-07	47.691	309.802	6.49604	3.31e-17
ENSG00000229091.2	pseudogene	AC009945.3	662.544	631.658	0.953382	1	1453.9	343.886	0.236527	3.43e-17
ENSG00000241886.1	processed_transcript	RP11-242C19.2	83.2114	83.2574	1.00055	1	52.7704	330.101	6.25541	3.46e-17
ENSG00000228939.1	sense_intronic	AKT3-IT1	114.327	114.189	0.998797	1	35.3634	255.694	7.23047	3.5e-17
ENSG00000143933.11	protein_coding	CALM2	41586	35164.7	0.84559	0.186708	47805.5	15012.7	0.314037	3.5e-17
ENSG00000099860.4	protein_coding	GADD45B	3837.66	10144.4	2.64339	1.47786e-41	563.683	2115.27	3.75259	3.54e-17
ENSG00000157978.6	protein_coding	LDLRAP1	3495.92	2935.72	0.839757	0.161259	3429.74	981.685	0.286227	3.68e-17
ENSG00000112294.8	protein_coding	ALDH5A1	1246.01	1297.64	1.04143	1	1397.02	338.11	0.242022	3.89e-17
ENSG00000256356.1	pseudogene	RP11-320N7.3	1299.8	1208.93	0.93009	0.963418	2628.36	704.604	0.268078	4.17e-17
ENSG00000229164.4	TR_C_gene	TRAC	5763.14	5326.28	0.924198	0.834503	4924.78	1472.59	0.299017	4.69e-17
ENSG00000232702.2	pseudogene	RP3-437C15.1	1059.46	1731.8	1.6346	5.68097e-08	1019.52	3513.68	3.4464	5.08e-17
ENSG00000237892.1	sense_intronic	KLF7-IT1	488.993	1017.19	2.08017	3.04851e-14	224.589	993.656	4.42434	5.47e-17
ENSG00000183688.4	protein_coding	FAM101B	3221.84	3090.79	0.959325	1	3965.25	1163.98	0.293544	5.91e-17
ENSG00000116711.8	protein_coding	PLA2G4A	1697.01	1765.97	1.04063	1	3373.46	965.583	0.286229	6.12e-17
ENSG00000125249.5	protein_coding	RAP2A	2425.28	1979.61	0.816241	0.0925975	4879.34	1462.47	0.299727	6.12e-17
ENSG00000141753.5	protein_coding	IGFBP4	209.002	212.293	1.01575	1	265.247	1133.83	4.27463	6.24e-17
ENSG00000152558.10	protein_coding	TMEM123	31557.5	46506.4	1.4737	2.85486e-06	27165.4	87554.7	3.22302	6.27e-17
ENSG00000122515.10	protein_coding	ZMIZ2	3801.03	5397.35	1.41997	3.54674e-05	3406.34	10801.3	3.17093	6.34e-17
ENSG00000167680.11	protein_coding	SEMA6B	71.9006	254.334	3.5373	3.60406e-18	56.4946	340.367	6.02477	6.48e-17
ENSG00000177575.8	protein_coding	CD163	218.387	217.685	0.996785	1	536.72	101.38	0.188887	6.57e-17
ENSG00000095951.12	protein_coding	HIVEP1	12850.5	18791.6	1.46232	1.78856e-06	8277.2	25770.4	3.11342	6.98e-17
ENSG00000168918.9	protein_coding	INPP5D	16433.1	19178.5	1.16706	0.224787	20041.4	6476.52	0.323157	6.98e-17
ENSG00000173546.7	protein_coding	CSPG4	8753.23	8520.43	0.973404	1	7201.57	2231.95	0.309925	7.02e-17
ENSG00000170681.6	protein_coding	MURC	102.542	115.994	1.13119	0.99276	115.849	580.636	5.01202	7.32e-17
ENSG00000102271.9	protein_coding	KLHL4	741.818	692.26	0.933195	1	1443.92	354.025	0.245183	7.36e-17
ENSG00000255097.1	sense_intronic	RP11-5L12.1	28.7336	121.686	4.23496	1.5751e-13	8.57895	116.45	13.5739	7.71e-17
ENSG00000175471.14	protein_coding	MCTP1	8428.32	9813.67	1.16437	0.224787	6157.62	19203.9	3.11872	7.81e-17
ENSG00000169403.7	protein_coding	PTAFR	2487.28	2383.35	0.958215	1	3490.61	10875.8	3.11573	8.02e-17
ENSG00000162734.8	protein_coding	PEA15	21157.8	27466.3	1.29817	0.00424786	22519.4	72391.1	3.21461	8.09e-17
ENSG00000157168.13	protein_coding	NRG1	104.752	188.386	1.7984	0.000538543	104.435	532.275	5.09673	8.41e-17
ENSG00000143815.10	protein_coding	LBR	16756.5	15451.5	0.922122	0.81207	15784.8	5084	0.322082	8.56e-17
ENSG00000122884.7	protein_coding	P4HA1	21809.3	19066.6	0.874245	0.369567	13691.2	42874.4	3.13153	8.85e-17
ENSG00000259600.2	pseudogene	RP11-925D8.3	2.85625	11.449	4.0084	0.0833196	2.03668	67.8583	33.3182	9.59e-17
ENSG00000213197.3	pseudogene	AC012066.1	987.113	1288.34	1.30516	0.0252381	549.5	2041.46	3.71513	1.08e-16
ENSG00000188505.4	protein_coding	NCCRP1	2.86575	2.60269	0.908203	1	0.390728	52.3153	133.892	1.15e-16
ENSG00000135218.13	protein_coding	CD36	24041	20905.2	0.869565	0.321306	51582.1	16443.3	0.31878	1.16e-16
ENSG00000008853.12	protein_coding	RHOBTB2	7457.95	6454.56	0.865461	0.276548	6940.75	2155.79	0.310598	1.19e-16
ENSG00000013374.11	protein_coding	NUB1	7886.51	8581.27	1.08809	0.772765	8106.83	24729.7	3.05047	1.21e-16
ENSG00000106018.8	protein_coding	VIPR2	21.1328	42.5382	2.0129	0.049532	26.1691	206.221	7.88031	1.27e-16
ENSG00000103528.12	protein_coding	SYT17	177.763	152.56	0.858222	0.819598	145.874	684.079	4.68952	1.29e-16
ENSG00000116044.11	protein_coding	NFE2L2	27569.6	51383.8	1.86379	4.35281e-16	18446.3	57843.7	3.13579	1.31e-16
ENSG00000005249.7	protein_coding	PRKAR2B	429.487	434.157	1.01087	1	558.374	109.268	0.195689	1.54e-16
ENSG00000164124.6	protein_coding	TMEM144	2449.79	2066.36	0.843483	0.214984	2272.21	634.98	0.279456	1.68e-16
ENSG00000228253.1	protein_coding	MT-ATP8	1340.05	1785.13	1.33213	0.00607812	1553.2	5057.81	3.25639	1.77e-16
ENSG00000241319.1	pseudogene	SETP6	87.5671	126.777	1.44776	0.149779	32.2205	233.136	7.23564	1.77e-16
ENSG00000196611.4	protein_coding	MMP1	572.386	509.477	0.890093	0.786815	344.086	1372.37	3.98846	1.78e-16
ENSG00000104312.6	protein_coding	RIPK2	1984.79	2561.44	1.29053	0.0134457	1727.4	5589.77	3.23593	1.8e-16
ENSG00000166173.9	protein_coding	LARP6	70.0408	61.8953	0.883704	1	105.79	548.284	5.18276	1.96e-16
ENSG00000145730.16	protein_coding	PAM	6472.98	7678.93	1.1863	0.14084	4596.91	14132.3	3.07429	2.12e-16
ENSG00000076108.7	protein_coding	BAZ2A	7161.87	10248.8	1.43103	1.09339e-05	7152.9	21931.3	3.06608	2.22e-16
ENSG00000142798.11	protein_coding	HSPG2	5735.98	7632.22	1.33059	0.00136338	3626.44	11429.3	3.15166	2.22e-16
ENSG00000253368.3	protein_coding	TRNP1	141.438	90.2675	0.638211	0.0365432	130.936	10.07	0.0769076	2.31e-16
ENSG00000200753.1	snoRNA	SNORD56	11.9945	54.5277	4.54605	9.71592e-08	0.390728	51.1855	131	2.33e-16
ENSG00000252658.1	snRNA	U6	53.662	205.667	3.83263	1.9193e-17	56.1283	332.726	5.92796	2.34e-16
ENSG00000226564.1	pseudogene	FTH1P20	6517.9	8344.44	1.28023	0.00781514	6363.37	19412.2	3.05062	2.35e-16
ENSG00000242330.2	misc_RNA	Metazoa_SRP	0.958421	66.3742	69.2537	2.49675e-24	10.6571	123.269	11.5668	2.36e-16
ENSG00000169313.9	protein_coding	P2RY12	25.8869	19.1569	0.740024	0.881042	58.8878	0	0	2.56e-16
ENSG00000171763.13	protein_coding	SPATA5L1	3782.66	5002.76	1.32255	0.00213177	3402.93	10493.6	3.0837	2.6e-16
ENSG00000117016.5	protein_coding	RIMS3	2781.62	2808.82	1.00978	1	3892.16	1172.11	0.301148	2.68e-16
ENSG00000213047.7	protein_coding	DENND1B	12162.3	12336.3	1.01431	1	9706.33	3135.83	0.323071	2.7e-16
ENSG00000119943.6	protein_coding	PYROXD2	585.547	498.912	0.852044	0.498881	831.198	186.127	0.223926	3.27e-16
ENSG00000160111.7	protein_coding	CPAMD8	277.572	338.075	1.21797	0.431275	173.117	778.989	4.49977	3.42e-16
ENSG00000175003.8	protein_coding	SLC22A1	212.673	312.6	1.46986	0.0148957	77.1275	415.955	5.39308	3.55e-16
ENSG00000229483.1	lincRNA	LINC00362	21.5692	15.1185	0.700928	0.819782	18.4131	164.578	8.93806	3.72e-16
ENSG00000123066.3	protein_coding	MED13L	31101.1	38367.4	1.23363	0.0492847	19969.7	62123	3.11086	3.78e-16
ENSG00000104043.10	protein_coding	ATP8B4	19315.7	19816	1.0259	1	19423.8	6455.98	0.332374	4.01e-16
ENSG00000131242.11	protein_coding	RAB11FIP4	5562.37	4830.22	0.868375	0.316246	5181.29	1621.51	0.312956	4.15e-16
ENSG00000023892.9	protein_coding	DEF6	8287.94	7876.35	0.950339	1	8672.58	2829.65	0.326276	4.28e-16
ENSG00000141441.10	protein_coding	FAM59A	293.59	329.543	1.12246	0.88237	351.942	58.5695	0.166418	4.35e-16
ENSG00000145911.5	protein_coding	N4BP3	1805.77	2638.39	1.46109	2.23194e-05	753.519	2632.84	3.49407	4.44e-16
ENSG00000230621.1	pseudogene	AC080002.1	5.73151	34.304	5.98516	2.18597e-06	0.432245	50.367	116.524	4.77e-16
ENSG00000114455.9	protein_coding	HHLA2	9.60322	6.20068	0.645688	0.962877	3.12583	73.8184	23.6157	4.81e-16
ENSG00000205269.4	protein_coding	TMEM170B	8834.64	8140.02	0.921375	0.80062	7674.16	2468.05	0.321606	4.89e-16
ENSG00000170439.5	protein_coding	METTL7B	1506.96	1489.68	0.988532	1	1044.8	249.429	0.238733	4.95e-16
ENSG00000140044.8	protein_coding	JDP2	1399.03	1777.24	1.27034	0.0368169	1178.3	3898.71	3.30876	4.97e-16
ENSG00000169991.6	protein_coding	IFFO2	494.402	640.124	1.29474	0.0806269	441.006	1631.23	3.69888	5.1e-16
ENSG00000188290.6	protein_coding	HES4	60.8835	82.345	1.3525	0.453449	21.7636	175.628	8.06978	5.14e-16
ENSG00000161640.11	protein_coding	SIGLEC11	35.0156	26.8649	0.767225	0.873967	87.3768	3.54495	0.0405708	5.48e-16
ENSG00000143322.15	protein_coding	ABL2	70497.8	93982.2	1.33312	0.00473132	34836.5	112560	3.23109	5.55e-16
ENSG00000258929.1	protein_coding	RP11-58E21.3	890.021	1675.32	1.88234	7.9942e-13	429.16	1583.67	3.69017	5.66e-16
ENSG00000183023.13	protein_coding	SLC8A1	5797.54	5869.95	1.01249	1	6327.34	2035.94	0.321769	5.91e-16
ENSG00000231890.2	antisense	AC093391.2	416.201	486.608	1.16917	0.566706	341.493	1345.12	3.93893	5.98e-16
ENSG00000204128.5	protein_coding	C2orf72	16.7961	15.1042	0.899265	1	9.05271	110.804	12.2399	5.98e-16
ENSG00000115652.10	protein_coding	UXS1	12584.4	17989	1.42947	9.67969e-06	9482.99	28454.2	3.00055	5.98e-16
ENSG00000080845.13	protein_coding	DLGAP4	3024.91	4177.03	1.38088	0.000294383	2798.48	8678.5	3.10115	6.02e-16
ENSG00000244356.2	misc_RNA	Metazoa_SRP	0.958421	66.3742	69.2537	2.49675e-24	166.749	750.681	4.50187	6.41e-16
ENSG00000225630.1	pseudogene	MTND2P28	33.3641	59.6044	1.78648	0.0646254	28.3718	208.46	7.34742	6.71e-16
ENSG00000181577.11	protein_coding	C6orf223	741.988	833.114	1.12281	0.719341	340.105	1351.04	3.97243	7.15e-16
ENSG00000142920.12	protein_coding	ADC	433.508	339.013	0.782021	0.165176	173.125	764.985	4.41869	7.27e-16
ENSG00000196189.7	protein_coding	SEMA4A	1868.16	2491.76	1.33381	0.00383643	1558.72	4999.27	3.20729	7.33e-16
ENSG00000149269.5	protein_coding	PAK1	3167.86	3059.04	0.965649	1	6173.32	1956.63	0.316949	7.45e-16
ENSG00000161911.7	protein_coding	TREML1	1169.84	968.116	0.827563	0.204927	1483.06	383.71	0.258728	7.57e-16
ENSG00000214517.4	protein_coding	PPME1	3268.94	3348.55	1.02435	1	3964.58	12024.3	3.03293	7.67e-16
ENSG00000076351.8	protein_coding	SLC46A1	275.332	256.951	0.93324	1	570.631	115.075	0.201663	7.69e-16
ENSG00000178863.6	pseudogene	CEBPA-AS1	270.474	126.762	0.468667	8.52577e-08	533.512	106.173	0.199007	7.75e-16
ENSG00000227502.1	lincRNA	RP1-249H1.4	58.1508	109.908	1.89005	0.00244087	31.356	218.279	6.96131	7.78e-16
ENSG00000178175.7	protein_coding	ZNF366	644.656	586.837	0.910311	0.88237	1533.33	401.452	0.261817	7.89e-16
ENSG00000136689.14	protein_coding	IL1RN	38566.5	53641.9	1.39089	0.000199941	33776	108550	3.21381	7.96e-16
ENSG00000141542.6	protein_coding	RAB40B	820.513	707.862	0.862707	0.514983	993.043	237.84	0.239506	8.23e-16
ENSG00000188886.3	protein_coding	ASTL	377.959	1167.78	3.08969	5.47974e-33	58.016	335.023	5.77467	8.3e-16
ENSG00000141867.12	protein_coding	BRD4	4893.47	6557.88	1.34013	0.000987939	3621.81	11113.6	3.06853	8.52e-16
ENSG00000186205.8	protein_coding	MARC1	323.405	304.38	0.941172	1	426.784	79.1762	0.185518	8.52e-16
ENSG00000143153.7	protein_coding	ATP1B1	1870.68	2036.01	1.08838	0.833024	2424.38	7434.53	3.06657	8.62e-16
ENSG00000213942.3	pseudogene	RP1-102E24.1	1992.41	1707.47	0.856985	0.335117	1871.64	524.038	0.279989	8.63e-16
ENSG00000064201.10	protein_coding	TSPAN32	391.605	353.745	0.903321	0.908413	477.781	93.4338	0.195558	9.24e-16
ENSG00000223949.1	antisense	RP11-24J23.2	19.1304	32.6537	1.7069	0.305151	7.96356	100.406	12.6081	9.33e-16
ENSG00000203867.7	protein_coding	RBM20	0.967929	1.03821	1.07261	1	0.390728	48.4591	124.022	9.53e-16
ENSG00000136840.13	protein_coding	ST6GALNAC4	1487.3	1316.12	0.884907	0.587658	2162.59	616.334	0.284998	1.07e-15
ENSG00000127481.9	protein_coding	UBR4	41968.1	59564.8	1.41929	7.98388e-05	35396	113225	3.1988	1.09e-15
ENSG00000111231.3	protein_coding	GPN3	3303.42	2904.41	0.879213	0.459922	4132.15	1278.8	0.309475	1.14e-15
ENSG00000184226.10	protein_coding	PCDH9	155.321	483.719	3.11432	2.77934e-22	107.128	528.424	4.93263	1.14e-15
ENSG00000214810.4	pseudogene	CYCSP55	94.4187	110.917	1.17474	0.871573	139.324	636.689	4.56984	1.16e-15
ENSG00000103485.12	protein_coding	QPRT	1706.78	1634.72	0.957784	1	1186.2	298.415	0.251573	1.35e-15
ENSG00000072682.12	protein_coding	P4HA2	2065.28	1900.9	0.920409	0.861702	2115.83	6530.84	3.08665	1.49e-15
ENSG00000196739.9	protein_coding	COL27A1	1858.97	2271.29	1.2218	0.105829	1285.01	4130.38	3.21427	1.5e-15
ENSG00000176659.5	protein_coding	C20orf197	1519.49	1002.82	0.659967	1.50125e-05	2060.23	582.714	0.282839	1.52e-15
ENSG00000230905.1	sense_intronic	MINOS1P1	1061.52	1174.38	1.10632	0.80081	837.182	2812.32	3.35928	1.57e-15
ENSG00000151693.5	protein_coding	ASAP2	3556.94	4078.87	1.14674	0.374679	4168.02	12237	2.93592	1.62e-15
ENSG00000144136.6	protein_coding	SLC20A1	211816	178564	0.843015	0.352727	230778	67119.3	0.290839	1.71e-15
ENSG00000138964.10	protein_coding	PARVG	15015.4	14786.3	0.984738	1	16008.7	5455.29	0.340771	1.84e-15
ENSG00000166123.9	protein_coding	GPT2	733.865	582.421	0.793635	0.129098	720.961	2517.27	3.49154	2.04e-15
ENSG00000245904.2	antisense	RP11-796E2.4	228.929	456.84	1.99555	6.40291e-09	101.592	496.546	4.88764	2.23e-15
ENSG00000109654.10	protein_coding	TRIM2	7301.69	6924.56	0.94835	1	12455	4219.66	0.338792	2.24e-15
ENSG00000164086.8	protein_coding	DUSP7	9689.4	7637.64	0.788247	0.0106097	15681.8	5343.8	0.340765	2.49e-15
ENSG00000197971.10	protein_coding	MBP	35952.9	34986.6	0.973123	1	40160.5	13633.8	0.339482	2.55e-15
ENSG00000164292.7	protein_coding	RHOBTB3	43251.4	55948.8	1.29357	0.00916704	25503.7	77529.2	3.03991	2.63e-15
ENSG00000250978.1	lincRNA	RP11-357D18.1	2.40081	18.5448	7.72442	0.000241972	2.03668	61.5667	30.229	2.65e-15
ENSG00000146859.5	protein_coding	TMEM140	227.687	304.792	1.33865	0.11373	255.488	1031.96	4.03919	2.65e-15
ENSG00000250148.1	pseudogene	KRT8P31	3.83368	47.8294	12.4761	1.27657e-12	1.99516	61.9558	31.0531	2.66e-15
ENSG00000034152.14	protein_coding	MAP2K3	6325.3	8865.82	1.40165	4.72486e-05	4320.66	12931.4	2.99292	2.66e-15
ENSG00000145779.6	protein_coding	TNFAIP8	15441.4	38127.5	2.46918	2.14917e-35	14202	41902.8	2.95048	2.79e-15
ENSG00000115607.5	protein_coding	IL18RAP	20.6488	85.0621	4.11946	4.0342e-10	9.3604	107.222	11.4548	2.96e-15
ENSG00000055208.12	protein_coding	TAB2	24694.7	32432.6	1.31335	0.002749	19930.4	59529.3	2.98686	2.96e-15
ENSG00000224334.1	pseudogene	AP000357.4	170.978	174.406	1.02005	1	166.382	19.7105	0.118465	2.98e-15
ENSG00000224272.2	processed_transcript	AC114730.3	14.8222	21.8025	1.47093	0.774843	3.59959	73.778	20.4962	3.06e-15
ENSG00000084112.9	protein_coding	SSH1	10533.1	16026.2	1.52151	6.42838e-08	9019.07	26315.4	2.91775	3.07e-15
ENSG00000159216.13	protein_coding	RUNX1	15773.2	21068.2	1.33569	0.00090294	8063.27	23541.4	2.91958	3.18e-15
ENSG00000078900.9	protein_coding	TP73	58.8145	65.3646	1.11137	1	35.3464	227.26	6.42951	3.39e-15
ENSG00000188064.5	protein_coding	WNT7B	12.4214	21.8311	1.75754	0.448947	10.4496	112.559	10.7717	3.56e-15
ENSG00000171811.7	protein_coding	TTC40	0.958421	12.9133	13.4735	0.000820594	2.03668	60.3793	29.646	3.57e-15
ENSG00000253687.1	antisense	CTC-348L5.1	0.474456	1.55017	3.26726	1	0.864491	50.7763	58.7355	3.63e-15
ENSG00000151474.13	protein_coding	FRMD4A	6283.09	6428.72	1.02318	1	8607.01	2862.48	0.332575	3.77e-15
ENSG00000240003.2	pseudogene	CTD-2015H6.1	116.804	145.138	1.24258	0.599824	48.3723	283.019	5.85085	3.82e-15
ENSG00000238988.1	snoRNA	snoU13	21.0757	97.0659	4.60557	1.83972e-12	4.42256	78.6862	17.792	3.91e-15
ENSG00000180767.5	protein_coding	CHST13	46.0993	35.7969	0.776519	0.819782	109.599	8.53092	0.0778373	3.99e-15
ENSG00000153250.13	protein_coding	RBMS1	10282.1	9787.65	0.951913	1	12119.8	4124.44	0.340307	4.14e-15
ENSG00000151575.10	protein_coding	TEX9	9121.47	8309.99	0.911036	0.698259	7960.58	2655.23	0.333548	4.19e-15
ENSG00000131370.11	protein_coding	SH3BP5	4022.47	4884.89	1.2144	0.0819484	3874.34	11357.4	2.93144	4.25e-15
ENSG00000185669.5	protein_coding	SNAI3	444.992	229.588	0.515938	4.67785e-08	676.455	151.421	0.223845	4.29e-15
ENSG00000204673.6	protein_coding	AKT1S1	3864.99	4757.37	1.23089	0.0529267	2789.18	8297.37	2.97484	4.33e-15
ENSG00000188906.9	protein_coding	LRRK2	643.129	606.031	0.942317	1	948.791	232.232	0.244766	4.33e-15
ENSG00000225422.3	pseudogene	RBMS1P1	1722.82	1755.39	1.0189	1	2363.97	704.09	0.297842	4.43e-15
ENSG00000213240.6	protein_coding	NOTCH2NL	7247.4	11498.9	1.58662	1.41219e-09	4369.59	12798.2	2.92892	4.52e-15
ENSG00000138760.4	protein_coding	SCARB2	58513.3	59822.2	1.02237	1	67138.8	22450.1	0.334384	4.7e-15
ENSG00000164076.12	protein_coding	CAMKV	632.207	616.685	0.975448	1	965.885	241.48	0.250009	4.75e-15
ENSG00000135124.9	protein_coding	P2RX4	5715.06	9045.93	1.58282	1.9912e-09	4272.99	12589.5	2.9463	4.75e-15
ENSG00000167600.9	protein_coding	CYP2S1	504.763	718.078	1.4226	0.00405811	535.485	1867.44	3.48738	5.03e-15
ENSG00000177463.11	protein_coding	NR2C2	3318.54	4322.32	1.30248	0.00577396	2431.18	7292.96	2.99976	5.28e-15
ENSG00000253372.1	sense_intronic	RP11-44N11.1	279.212	638.516	2.28685	1.62458e-14	163.564	704.426	4.30673	5.28e-15
ENSG00000140526.12	protein_coding	ABHD2	54331.7	59661.1	1.09809	0.765393	43325.4	14847.3	0.342692	5.35e-15
ENSG00000162654.8	protein_coding	GBP4	1595.66	1702.55	1.06699	0.991414	1062.22	3374.78	3.1771	5.36e-15
ENSG00000149294.11	protein_coding	NCAM1	556.623	704.253	1.26522	0.12691	577.688	1975.3	3.41931	5.41e-15
ENSG00000188811.7	protein_coding	NHLRC3	4044.55	3345.12	0.827068	0.101839	5255.54	1711.35	0.325628	5.45e-15
ENSG00000186088.10	protein_coding	PION	2535.98	3392.06	1.33757	0.00200121	3154.24	9251.57	2.93306	5.49e-15
ENSG00000122691.8	protein_coding	TWIST1	762.715	1894.84	2.48433	1.51839e-26	482.421	1703.65	3.53146	5.63e-15
ENSG00000008256.11	protein_coding	CYTH3	3619.12	3346.07	0.924553	0.857676	3678.59	1166.41	0.31708	5.65e-15
ENSG00000150630.2	protein_coding	VEGFC	255.822	283.578	1.1085	0.961562	333.155	1244.99	3.73696	5.76e-15
ENSG00000215182.6	protein_coding	MUC5AC	15.7426	42.112	2.67503	0.00302086	12.3617	121.733	9.8476	5.78e-15
ENSG00000103222.14	protein_coding	ABCC1	4335.06	5704.68	1.31594	0.00283193	3376.17	9966.55	2.95203	5.92e-15
ENSG00000123342.11	protein_coding	MMP19	16540.6	18248.1	1.10323	0.652326	14353.9	42159.9	2.93717	6e-15
ENSG00000131203.8	protein_coding	IDO1	0.483964	1.55017	3.20307	1	2.77662	64.7428	23.3172	6.24e-15
ENSG00000198804.2	protein_coding	MT-CO1	82707.8	138026	1.66884	1.4293e-08	78484.6	276485	3.52279	6.37e-15
ENSG00000240859.1	lincRNA	AC093627.10	565.051	377.57	0.668205	0.00120361	979.234	243.529	0.248694	6.69e-15
ENSG00000056998.13	protein_coding	GYG2	402.356	398.743	0.99102	1	263.718	42.2857	0.160345	6.82e-15
ENSG00000137078.4	protein_coding	SIT1	92.635	63.3025	0.683354	0.21362	121.585	10.4792	0.0861883	6.96e-15
ENSG00000158161.11	protein_coding	EYA3	6183.86	7505.29	1.21369	0.071559	7995.2	22941.7	2.86944	7.36e-15
ENSG00000108852.10	protein_coding	MPP2	95.7375	98.7448	1.03141	1	56.2699	311.903	5.54298	7.41e-15
ENSG00000186827.6	protein_coding	TNFRSF4	286.417	255.358	0.891561	0.886602	117.14	539.134	4.60246	7.73e-15
ENSG00000127951.5	protein_coding	FGL2	4839.29	4104.96	0.848256	0.191613	6058.67	2004.42	0.330834	7.74e-15
ENSG00000172940.7	protein_coding	SLC22A13	25.8108	45.1123	1.74781	0.149975	19.7269	158.989	8.0595	7.85e-15
ENSG00000211455.3	protein_coding	STK38L	54311.8	49808	0.917075	0.811725	54480.6	18594.3	0.341302	7.95e-15
ENSG00000185262.7	protein_coding	FAM100B	2751.32	3418.83	1.24261	0.0464778	1712.27	5225.44	3.05176	8.65e-15
ENSG00000068971.8	protein_coding	PPP2R5B	350.412	394.364	1.12543	0.819782	378.619	1396.66	3.68882	8.82e-15
ENSG00000125148.6	protein_coding	MT2A	343.884	240.64	0.699771	0.0226268	284.448	1095.11	3.84996	8.96e-15
ENSG00000187912.7	protein_coding	CLEC17A	122.232	121.997	0.998081	1	104.967	483.974	4.61073	9.15e-15
ENSG00000176406.16	protein_coding	RIMS2	343.902	389.914	1.13379	0.80062	458.728	1594.08	3.47499	9.3e-15
ENSG00000240849.6	protein_coding	TMEM189	2799.25	3216.27	1.14897	0.379167	2677.7	7878.41	2.94223	9.35e-15
ENSG00000149177.8	protein_coding	PTPRJ	14758.1	17839.5	1.20879	0.0781543	16429.8	47650.5	2.90025	9.36e-15
ENSG00000243179.1	lincRNA	AC110769.3	578.115	1009.88	1.74685	1.93218e-08	314.369	1182.38	3.76113	9.67e-15
ENSG00000162592.3	protein_coding	CCDC27	29.2366	31.0606	1.06239	1	13.5168	124.771	9.23078	9.75e-15
ENSG00000005469.7	protein_coding	CROT	232.944	193.42	0.830328	0.595685	330.984	59.2122	0.178897	9.75e-15
ENSG00000087495.12	protein_coding	PHACTR3	957.69	953.579	0.995706	1	739.38	174.518	0.236033	9.8e-15
ENSG00000109971.8	protein_coding	HSPA8	131716	117842	0.89467	0.701684	254672	73358.4	0.288051	9.94e-15
ENSG00000145349.12	protein_coding	CAMK2D	16033.9	15998.4	0.997788	1	13007.6	4552.72	0.350005	1.11e-14
ENSG00000198900.5	protein_coding	TOP1	20030.3	27191.3	1.35751	0.000371507	16517.2	48157.7	2.91561	1.11e-14
ENSG00000115325.9	protein_coding	DOK1	1226.62	796.296	0.649181	1.4721e-05	2454.42	743.347	0.30286	1.17e-14
ENSG00000096092.5	protein_coding	TMEM14A	1634.27	1386.63	0.848467	0.29761	1765.33	510.273	0.289053	1.2e-14
ENSG00000267265.1	antisense	CTC-550B14.7	915.823	1166.63	1.27386	0.0587545	724.473	2415.8	3.33456	1.24e-14
ENSG00000110619.12	protein_coding	CARS	5214.7	5012.63	0.96125	1	5941.36	17234.1	2.9007	1.28e-14
ENSG00000259484.1	processed_transcript	RP11-323F24.1	642.275	559.286	0.870789	0.611517	910.194	228.159	0.250671	1.35e-14
ENSG00000122122.9	protein_coding	SASH3	3071.07	2959.78	0.963761	1	4758.16	1563.64	0.328623	1.48e-14
ENSG00000168264.6	protein_coding	IRF2BP2	26236.8	41094	1.56627	1.57973e-08	10169.4	29195.1	2.87087	1.5e-14
ENSG00000267504.1	sense_intronic	RP11-845C23.2	5.25705	16.5971	3.15712	0.058712	5.7193	81.8623	14.3133	1.54e-14
ENSG00000251230.1	lincRNA	RP11-701P16.5	7.64835	28.9985	3.79147	0.000921796	3.68262	69.455	18.8602	1.56e-14
ENSG00000163701.14	protein_coding	IL17RE	442.05	391.776	0.886271	0.80062	795.745	192.459	0.24186	1.62e-14
ENSG00000170949.13	protein_coding	ZNF160	4347.24	4559.58	1.04884	1	4083.23	11823.6	2.89566	1.62e-14
ENSG00000178585.10	protein_coding	CTNNBIP1	305.414	292.207	0.956759	1	451.39	94.8345	0.210094	1.73e-14
ENSG00000152689.13	protein_coding	RASGRP3	2490.65	2518.41	1.01115	1	2679	827.235	0.308785	1.84e-14
ENSG00000128594.3	protein_coding	LRRC4	520.698	451.906	0.867886	0.640744	820.864	198.557	0.241888	1.86e-14
ENSG00000102554.8	protein_coding	KLF5	599.78	1090.52	1.8182	6.17839e-10	377.396	1365.54	3.61831	1.94e-14
ENSG00000070759.12	protein_coding	TESK2	2054.31	2340.93	1.13952	0.471858	982.191	3111.22	3.16763	1.94e-14
ENSG00000235513.1	antisense	RP4-756G23.5	111.983	90.7079	0.810014	0.689034	148.094	647.246	4.37051	1.99e-14
ENSG00000124098.9	protein_coding	FAM210B	538.339	444.353	0.825415	0.349286	688.995	161.664	0.234637	2.07e-14
ENSG00000127946.12	protein_coding	HIP1	1218	1462.15	1.20045	0.217148	1512.59	4546.47	3.00575	2.1e-14
ENSG00000149256.10	protein_coding	TENM4	8.1228	13.9229	1.71405	0.683563	11.8293	113.513	9.59591	2.26e-14
ENSG00000238946.1	snoRNA	snoU13	21.0757	97.0659	4.60557	1.83972e-12	15.2873	130.379	8.52859	2.49e-14
ENSG00000006453.9	protein_coding	BAIAP2L1	21.5597	28.6296	1.32792	0.88237	19.6683	149.43	7.59747	2.6e-14
ENSG00000162772.12	protein_coding	ATF3	33713.4	75765.9	2.24735	1.31174e-25	15982.4	45826.6	2.86731	2.61e-14
ENSG00000174684.6	protein_coding	B3GNT1	333.692	312.159	0.935471	1	500.444	107.634	0.215077	2.85e-14
ENSG00000091073.14	protein_coding	DTX2	387.391	507.661	1.31046	0.0868536	453.729	1585.21	3.49373	2.85e-14
ENSG00000231925.7	protein_coding	TAPBP	16095.1	20827.7	1.29404	0.00495406	14727.8	41980.2	2.85041	2.92e-14
ENSG00000198981.2	miRNA	MIR29A	110.56	218.011	1.97188	1.22619e-05	42.1963	247.201	5.85835	2.97e-14
ENSG00000110315.2	protein_coding	RNF141	2247.92	1991.43	0.885902	0.560106	2502.38	782.759	0.312806	3.16e-14
ENSG00000178719.12	protein_coding	GRINA	4324	5671.16	1.31156	0.00324253	4428.82	12574.8	2.83932	3.17e-14
ENSG00000188263.6	protein_coding	IL17REL	10.0492	17.6926	1.7606	0.547457	5.24554	77.3634	14.7484	3.25e-14
ENSG00000198736.7	protein_coding	MSRB1	841.418	696.453	0.827713	0.271347	1355.27	376.113	0.277518	3.3e-14
ENSG00000253213.1	pseudogene	RP11-546B8.3	214.526	252.186	1.17555	0.682409	150.604	626.818	4.16203	3.45e-14
ENSG00000217512.1	pseudogene	RP11-477E3.2	156.564	304.326	1.94378	1.294e-06	105.79	480.908	4.54587	3.61e-14
ENSG00000250509.1	lincRNA	CTC-573N18.1	0.967929	3.14325	3.24739	0.870566	3.68262	67.9159	18.4423	3.63e-14
ENSG00000251745.1	snRNA	U7	56.0343	116.609	2.08103	0.000259945	27.4072	182.285	6.65098	3.7e-14
ENSG00000147155.6	protein_coding	EBP	1976.6	1849.86	0.935882	0.97802	2230.28	686.036	0.307601	3.84e-14
ENSG00000082397.11	protein_coding	EPB41L3	877.296	2319.18	2.64355	1.14037e-31	1945.29	5683	2.92142	4.13e-14
ENSG00000160223.12	protein_coding	ICOSLG	10939.1	13485.9	1.23281	0.0402672	8360.45	23593.7	2.82206	4.44e-14
ENSG00000137166.10	protein_coding	FOXP4	1007.53	1305.23	1.29547	0.0334694	682.145	2241.38	3.28579	4.5e-14
ENSG00000007350.12	protein_coding	TKTL1	10897.8	12748.7	1.16984	0.197573	8410.85	23680.8	2.81551	4.5e-14
ENSG00000125945.9	protein_coding	ZNF436	844.151	759.404	0.899607	0.796701	1762.91	5223.81	2.96318	4.5e-14
ENSG00000171659.9	protein_coding	GPR34	118.531	83.5119	0.704555	0.209969	71.8649	2.98006	0.0414676	4.59e-14
ENSG00000223584.1	pseudogene	AC000059.1	164.535	245.176	1.49012	0.0218021	55.8132	298.951	5.35628	4.66e-14
ENSG00000145246.8	protein_coding	ATP10D	3460.44	3488.04	1.00798	1	5909.4	1998.45	0.338182	4.73e-14
ENSG00000150337.9	protein_coding	FCGR1A	478.471	378.662	0.791401	0.19256	460.733	99.8406	0.216699	4.75e-14
ENSG00000140563.10	protein_coding	MCTP2	201.04	187.917	0.934723	1	74.9907	363.68	4.84966	4.76e-14
ENSG00000175505.9	protein_coding	CLCF1	164.848	280.049	1.69883	0.000336464	124.985	544.189	4.35405	4.85e-14
ENSG00000115641.13	protein_coding	FHL2	968.925	1070.34	1.10467	0.811843	886.528	229.326	0.258679	4.9e-14
ENSG00000133392.11	protein_coding	MYH11	3.84319	2.58839	0.673499	1	4.11487	68.2099	16.5765	5.02e-14
ENSG00000105639.14	protein_coding	JAK3	2459.07	3089.3	1.25629	0.0355543	2052.86	6012.91	2.92904	5.18e-14
ENSG00000161642.13	protein_coding	ZNF385A	1385.6	1883.94	1.35966	0.00280415	942.436	2980.44	3.16249	5.44e-14
ENSG00000198283.2	protein_coding	OR5B21	44.0493	459.757	10.4373	4.42927e-64	21.9712	158.174	7.19914	5.57e-14
ENSG00000182310.7	pseudogene	LINC00085	187.604	189.012	1.00751	1	226.469	870.944	3.84575	5.66e-14
ENSG00000225808.1	pseudogene	AC079305.9	234.006	646.853	2.76426	3.56964e-21	125.05	537.454	4.2979	5.71e-14
ENSG00000100266.12	protein_coding	PACSIN2	19006.9	19269.2	1.0138	1	25823.5	9325.26	0.361116	5.85e-14
ENSG00000171471.5	protein_coding	MAP1LC3B2	843.485	1088.63	1.29063	0.0419949	507.355	1729.17	3.4082	5.89e-14
ENSG00000106105.9	protein_coding	GARS	19538.8	20038.1	1.02556	1	21692.3	62764.2	2.89339	5.97e-14
ENSG00000171522.5	protein_coding	PTGER4	21922.2	50643.6	2.31015	2.93567e-29	9277.68	25829.5	2.78405	6.02e-14
ENSG00000255465.2	lincRNA	RP11-264E20.1	2.85625	0.526258	0.184248	0.729318	0.781457	45.3234	57.9986	6.03e-14
ENSG00000140416.14	protein_coding	TPM1	1236.81	982.66	0.794512	0.0774857	1786.45	536.976	0.300582	6.26e-14
ENSG00000006459.6	protein_coding	JHDM1D	5947.29	6206.07	1.04351	1	4406.72	12378.6	2.80902	6.48e-14
ENSG00000010327.6	protein_coding	STAB1	165.446	188.146	1.1372	0.890904	428.74	91.719	0.213927	6.51e-14
ENSG00000100196.6	protein_coding	KDELR3	200.016	186.309	0.931472	1	237.69	39.0722	0.164383	6.72e-14
ENSG00000175087.5	protein_coding	PDIK1L	1252.86	828.552	0.661331	3.81334e-05	2393.13	749.165	0.313048	6.73e-14
ENSG00000179862.5	protein_coding	CITED4	3181.03	4645.13	1.46026	5.66616e-06	1272.91	3888.11	3.05451	6.74e-14
ENSG00000005483.14	protein_coding	MLL5	12170.6	14968.9	1.22993	0.0427132	10807	30063	2.78181	7.04e-14
ENSG00000212293.1	snoRNA	SNORA16	60.3615	250.167	4.14448	1.13945e-21	33.1436	205.909	6.21264	7.18e-14
ENSG00000254659.1	lincRNA	RP11-262A12.1	3.83368	7.82236	2.04043	0.752226	8.35429	91.523	10.9552	7.36e-14
ENSG00000198324.9	protein_coding	FAM109A	1380.43	1083.24	0.784715	0.0458047	1079.24	293.663	0.272102	7.4e-14
ENSG00000166592.7	protein_coding	RRAD	123.636	127.758	1.03333	1	95.3672	429.91	4.50794	7.53e-14
ENSG00000230438.3	lincRNA	RP11-420G6.4	1.45189	3.6266	2.49784	0.908413	2.51044	57.944	23.0812	7.54e-14
ENSG00000106952.3	protein_coding	TNFSF8	1.93586	13.4682	6.95722	0.00498189	3.33341	63.1836	18.9546	7.57e-14
ENSG00000102743.9	protein_coding	SLC25A15	861.62	797.743	0.925864	0.966664	1323.75	371.283	0.280478	7.62e-14
ENSG00000232665.1	pseudogene	PHBP10	97.313	92.9989	0.955668	1	125.607	13.1278	0.104515	7.67e-14
ENSG00000174238.10	protein_coding	PITPNA	5390.51	7277.75	1.3501	0.00053656	5540.77	15343.4	2.76919	7.7e-14
ENSG00000117155.11	protein_coding	SSX2IP	4297.63	3756.43	0.87407	0.391842	3956.73	1313.82	0.332048	7.74e-14
ENSG00000243742.1	pseudogene	RPLP0P2	425.453	581.117	1.36588	0.0231802	525.316	1728.23	3.28989	7.99e-14
ENSG00000167996.11	protein_coding	FTH1	58785.1	77806.3	1.32357	0.00507454	51559.8	158138	3.06707	8.16e-14
ENSG00000083857.9	protein_coding	FAT1	26489.3	30202.5	1.14018	0.396681	34333.3	12389.9	0.360871	8.33e-14
ENSG00000222346.1	rRNA	RNA5SP237	26.3138	24.3909	0.926925	1	15.9027	129.036	8.1141	8.66e-14
ENSG00000184992.9	protein_coding	BRI3BP	2579.15	2718.92	1.05419	1	2730.01	877.812	0.321541	9.12e-14
ENSG00000173404.3	protein_coding	INSM1	18.6749	23.3813	1.25201	1	11.0894	104.204	9.39674	9.22e-14
ENSG00000167182.11	protein_coding	SP2	443.055	656.072	1.48079	0.00119984	269.115	1009.06	3.74956	9.49e-14
ENSG00000253840.1	pseudogene	RP11-767C6.1	50.3313	68.5508	1.36199	0.511562	21.7636	158.171	7.26767	1.03e-13
ENSG00000198929.8	protein_coding	NOS1AP	287.62	409.855	1.42498	0.0166171	149.598	616.428	4.12056	1.04e-13
ENSG00000260941.1	sense_overlapping	LINC00622	612.686	707.622	1.15495	0.574679	370.929	1298.29	3.5001	1.06e-13
ENSG00000196935.4	protein_coding	SRGAP1	228.027	330.195	1.44805	0.0192731	296.827	1070.12	3.60519	1.06e-13
ENSG00000049249.4	protein_coding	TNFRSF9	4368.66	6173.33	1.41309	3.41969e-05	4029.87	11206	2.78073	1.08e-13
ENSG00000227066.1	antisense	RP3-340N1.2	625.326	586.932	0.938601	1	451.566	98.5178	0.218169	1.11e-13
ENSG00000158488.11	protein_coding	CD1E	156.802	98.1756	0.626114	0.0186038	373.027	75.6717	0.202859	1.18e-13
ENSG00000211544.1	miRNA	AC069286.1	31.6279	37.8877	1.19792	1	19.2361	144.109	7.4916	1.29e-13
ENSG00000102878.10	protein_coding	HSF4	207.057	206.748	0.998507	1	181.679	723.687	3.98332	1.32e-13
ENSG00000111275.6	protein_coding	ALDH2	64.2332	67.5125	1.05105	1	71.8063	347.721	4.84249	1.34e-13
ENSG00000186354.6	protein_coding	C9orf47	192.528	453.299	2.35445	4.21359e-13	44.7898	246.132	5.49526	1.34e-13
ENSG00000228013.1	lincRNA	RP11-350G8.5	118.028	470.58	3.98701	2.18562e-30	63.6767	314.771	4.94327	1.39e-13
ENSG00000259630.2	pseudogene	CTD-2262B20.1	19.6334	34.9161	1.7784	0.224463	16.6255	129.347	7.78003	1.49e-13
ENSG00000135842.12	protein_coding	FAM129A	6589.14	7151.66	1.08537	0.804876	9741.16	26976.3	2.76932	1.5e-13
ENSG00000137285.8	protein_coding	TUBB2B	7.21193	20.1808	2.79826	0.0531254	1.17218	47.6406	40.6425	1.52e-13
ENSG00000157470.7	protein_coding	FAM81A	2008.38	1903.71	0.947883	1	2220.8	699.966	0.315187	1.53e-13
ENSG00000187260.10	protein_coding	WDR86	30.679	18.1759	0.592455	0.35698	13.4753	116.998	8.68239	1.56e-13
ENSG00000255028.1	processed_transcript	RP11-708B6.2	13.9399	15.0327	1.07839	1	14.1151	116.825	8.27657	1.57e-13
ENSG00000231409.3	pseudogene	RP11-83J16.1	32.4722	47.5719	1.46501	0.451848	45.6128	0	0	1.57e-13
ENSG00000198910.8	protein_coding	L1CAM	496.963	688.142	1.38469	0.0115908	513.855	1681.95	3.2732	1.65e-13
ENSG00000224183.1	pseudogene	SDHDP6	0.483964	0	0	1	0.432245	39.6947	91.8338	1.74e-13
ENSG00000237849.1	pseudogene	NFYAP1	0.967929	2.55978	2.6446	1	0.390728	40.7841	104.38	1.76e-13
ENSG00000135549.8	protein_coding	PKIB	166.889	144.112	0.863519	0.860982	319.705	62.1144	0.194287	1.78e-13
ENSG00000134243.7	protein_coding	SORT1	5512.07	5915.93	1.07327	0.88237	5332.69	1866.83	0.350072	1.78e-13
ENSG00000235641.2	lincRNA	LINC00484	111.215	63.2596	0.568805	0.0106397	171.603	24.561	0.143127	1.8e-13
ENSG00000139641.8	protein_coding	ESYT1	18447.8	19959.2	1.08193	0.822106	20487.4	7576.09	0.369792	1.81e-13
ENSG00000162373.8	protein_coding	BEND5	115.523	87.393	0.756499	0.434664	53.6594	279.143	5.20212	1.82e-13
ENSG00000101695.4	protein_coding	RNF125	664.878	664.371	0.999239	1	933.892	253.593	0.271545	1.82e-13
ENSG00000117054.8	protein_coding	ACADM	9929.56	9058.6	0.912285	0.717717	13222	4826.31	0.365021	1.83e-13
ENSG00000178789.4	protein_coding	CD300LB	3332.2	3226.24	0.9682	1	4022.63	1368.74	0.34026	1.84e-13
ENSG00000148660.14	protein_coding	CAMK2G	1146.88	1171.72	1.02166	1	1808.52	557.972	0.308524	1.86e-13
ENSG00000199627.1	snRNA	U6	53.662	205.667	3.83263	1.9193e-17	12.0369	107.455	8.92713	1.92e-13
ENSG00000185813.4	protein_coding	PCYT2	1155.27	1064.82	0.921713	0.897633	1540.39	460.434	0.298907	1.95e-13
ENSG00000101336.8	protein_coding	HCK	3590.09	3749.71	1.04446	1	4164.33	11385.4	2.73402	1.97e-13
ENSG00000136695.9	protein_coding	IL36RN	61.3104	85.0764	1.38763	0.370495	15.2458	121.966	8.00001	1.99e-13
ENSG00000235776.2	pseudogene	AC000089.3	166.67	199.821	1.1989	0.650948	200	763.215	3.81608	2.09e-13
ENSG00000064115.6	protein_coding	TM7SF3	4231.11	3802.08	0.898602	0.608926	4420.51	1523.89	0.344733	2.16e-13
ENSG00000130695.8	protein_coding	CEP85	4378.46	4316.75	0.985905	1	7554.55	2686.68	0.355637	2.19e-13
ENSG00000184117.7	protein_coding	NIPSNAP1	2326.31	2171.7	0.933536	0.945427	2223.89	714.701	0.321374	2.21e-13
ENSG00000080546.9	protein_coding	SESN1	6203.99	5433.57	0.875819	0.381945	8852.91	3197.05	0.361129	2.24e-13
ENSG00000196562.10	protein_coding	SULF2	1656.87	1695.1	1.02307	1	1422.96	4177.25	2.93561	2.26e-13
ENSG00000147443.7	protein_coding	DOK2	1792.65	1516.46	0.845933	0.268648	2984.2	988.392	0.331208	2.34e-13
ENSG00000077152.5	protein_coding	UBE2T	337.897	317.024	0.938229	1	533.053	122.575	0.229948	2.38e-13
ENSG00000169047.4	protein_coding	IRS1	284.869	451.655	1.58548	0.000369216	213.021	814.804	3.825	2.42e-13
ENSG00000239887.3	protein_coding	C1orf226	236.369	307.924	1.30273	0.18888	157.637	633.159	4.01655	2.51e-13
ENSG00000254088.1	pseudogene	CTD-3083F21.5	11.0076	9.34393	0.848864	1	7.79749	86.5946	11.1054	2.51e-13
ENSG00000104635.8	protein_coding	SLC39A14	6500.38	6997.96	1.07655	0.870566	6614.36	17839.3	2.69705	2.52e-13
ENSG00000086300.11	protein_coding	SNX10	5986.17	5793.25	0.967772	1	5304.5	1856.83	0.350048	2.53e-13
ENSG00000177169.3	protein_coding	ULK1	477.949	477.779	0.999645	1	269.85	999.887	3.70535	2.58e-13
ENSG00000106638.10	protein_coding	TBL2	9070.55	7030.98	0.775143	0.0051876	10793.6	3950.72	0.366024	2.69e-13
ENSG00000169122.7	protein_coding	FAM110B	169.08	220.101	1.30176	0.270578	84.2681	388.837	4.61429	2.7e-13
ENSG00000127947.10	protein_coding	PTPN12	21605.1	27652.5	1.27991	0.00942324	16357.8	44679.5	2.73139	2.98e-13
ENSG00000234043.3	pseudogene	RP11-56M3.1	17.2421	54.073	3.13611	4.76293e-05	7.79749	85.2516	10.9332	3.12e-13
ENSG00000085871.4	protein_coding	MGST2	3210.62	3001.62	0.934904	0.948922	3450.45	1169.6	0.33897	3.16e-13
ENSG00000166927.7	protein_coding	MS4A7	8257.13	8209.83	0.994272	1	6079.89	16299.8	2.68094	3.19e-13
ENSG00000126882.8	protein_coding	FAM78A	1973.63	1569.36	0.795161	0.0467854	3403.63	1144.24	0.336181	3.22e-13
ENSG00000212529.1	snoRNA	SNORA57	30.2045	76.8565	2.54454	7.56221e-05	9.62658	96.4887	10.0232	3.22e-13
ENSG00000157873.12	protein_coding	TNFRSF14	1917.47	2263.54	1.18048	0.243024	1541.74	4466.95	2.89734	3.28e-13
ENSG00000163395.12	protein_coding	IGFN1	543.147	774.059	1.42514	0.00322865	397.274	1363.46	3.43205	3.37e-13
ENSG00000111144.5	protein_coding	LTA4H	8919.91	8104.33	0.908567	0.68316	8990.18	3279.9	0.364831	3.66e-13
ENSG00000197555.5	protein_coding	SIPA1L1	2629.06	3171.77	1.20643	0.123883	2120.53	5960.16	2.8107	3.7e-13
ENSG00000166938.8	protein_coding	DIS3L	911.212	777.791	0.853579	0.428702	1197.59	340.704	0.284493	3.76e-13
ENSG00000186417.9	protein_coding	GLDN	2224.38	2221.88	0.998874	1	3022.24	1018.51	0.337005	4.06e-13
ENSG00000230381.1	processed_transcript	RP4-655J12.5	189.065	330.51	1.74813	5.05998e-05	86.3292	389.131	4.50753	4.13e-13
ENSG00000182957.9	protein_coding	SPATA13	3034.03	2986.47	0.984325	1	4444.66	11878.4	2.67251	4.15e-13
ENSG00000061656.5	protein_coding	SPAG4	164.583	119.18	0.724134	0.187932	60.5435	300.043	4.95584	4.26e-13
ENSG00000180828.1	protein_coding	BHLHE22	2171.1	2171.07	0.999987	1	2560.07	836.956	0.326927	4.31e-13
ENSG00000163508.8	protein_coding	EOMES	135.621	167.893	1.23796	0.56465	208.544	35.0978	0.168299	4.31e-13
ENSG00000153012.7	protein_coding	LGI2	64.1476	79.5164	1.23958	0.783739	458.704	105.178	0.229294	4.41e-13
ENSG00000224083.1	pseudogene	RP11-39K24.4	59.1939	102.755	1.7359	0.017465	45.896	243.29	5.30089	4.41e-13
ENSG00000100226.11	protein_coding	GTPBP1	4365.74	4885.22	1.11899	0.570291	3998.88	10945.9	2.73723	4.47e-13
ENSG00000243650.2	misc_RNA	Metazoa_SRP	0.958421	66.3742	69.2537	2.49675e-24	161.735	631.548	3.90483	4.6e-13
ENSG00000154429.6	protein_coding	CCSAP	5335.28	4607.17	0.863528	0.289836	5877.97	2104.61	0.358051	4.81e-13
ENSG00000232788.1	antisense	AC078883.3	32.5388	33.1084	1.01751	1	22.5695	151.006	6.69071	5.03e-13
ENSG00000197381.11	protein_coding	ADARB1	3537.95	4142.6	1.1709	0.244465	5309.26	1898.59	0.3576	5.05e-13
ENSG00000167548.10	protein_coding	MLL2	12961.6	20828.6	1.60694	5.29692e-10	13351.5	36201.2	2.7114	5.05e-13
ENSG00000177374.7	protein_coding	HIC1	147.16	240.483	1.63415	0.00222645	117.08	481.251	4.11046	5.34e-13
ENSG00000236312.3	pseudogene	RPL34P34	412.785	377.65	0.914883	0.976136	381.677	84.3553	0.221012	5.36e-13
ENSG00000178764.6	protein_coding	ZHX2	1120.11	1322.72	1.18089	0.323005	1148.95	3364.16	2.92804	5.36e-13
ENSG00000258568.1	pseudogene	RHOQP1	111.727	105.314	0.942602	1	116.305	480.467	4.13108	5.37e-13
ENSG00000123240.10	protein_coding	OPTN	5603.54	7111.79	1.26916	0.0120731	4020.27	10838.8	2.69603	5.63e-13
ENSG00000090020.6	protein_coding	SLC9A1	3034.44	4252.78	1.4015	0.000127763	2162.67	6108.48	2.82451	5.84e-13
ENSG00000158717.6	protein_coding	RNF166	3296.59	2606.06	0.790531	0.0244592	3628.41	1247.84	0.343908	5.85e-13
ENSG00000117091.5	protein_coding	CD48	51.2993	48.2269	0.940109	1	35.9447	198.223	5.51467	6.19e-13
ENSG00000253891.1	lincRNA	RP11-203E8.1	0.958421	3.11464	3.24977	0.870566	7.05755	79.058	11.2019	6.22e-13
ENSG00000179841.7	protein_coding	AKAP5	175.922	144.681	0.822412	0.625476	267.142	50.7388	0.189932	6.27e-13
ENSG00000084710.9	protein_coding	EFR3B	196.913	204.983	1.04098	1	336.655	71.0142	0.210941	6.33e-13
ENSG00000107821.9	protein_coding	KAZALD1	93.8777	57.0446	0.607648	0.0511581	153.149	21.97	0.143455	6.71e-13
ENSG00000137880.4	protein_coding	GCHFR	388.303	313.595	0.807604	0.323005	407.394	91.6614	0.224995	6.8e-13
ENSG00000221698.1	miRNA	MIR548H3	18.6844	32.1846	1.72254	0.295989	8.86957	86.4794	9.75012	7.46e-13
ENSG00000150347.10	protein_coding	ARID5B	13610.4	16091.9	1.18232	0.153347	10951.8	28990.7	2.64711	7.59e-13
ENSG00000119326.10	protein_coding	CTNNAL1	3191.84	2894.76	0.906924	0.717737	2824.85	958.908	0.339454	7.62e-13
ENSG00000115594.7	protein_coding	IL1R1	1008.55	1606.44	1.59282	5.07082e-07	861.746	2575.23	2.98838	7.64e-13
ENSG00000174945.8	protein_coding	AMZ1	476.429	433.064	0.908979	0.908045	722.38	2217.22	3.06932	7.7e-13
ENSG00000171700.9	protein_coding	RGS19	2170.89	1947.6	0.897144	0.656737	3020.31	1014.2	0.335791	7.83e-13
ENSG00000173812.5	protein_coding	EIF1	26224	37481.1	1.42927	2.13072e-05	17867.6	48474.6	2.71299	8.2e-13
ENSG00000207516.1	snoRNA	SNORA41	2.88477	1.05252	0.364853	0.974948	0.432245	37.9799	87.8665	8.3e-13
ENSG00000116962.10	protein_coding	NID1	1750.67	2677.63	1.52949	1.28389e-06	952.366	2807.83	2.94827	8.35e-13
ENSG00000228972.1	sense_intronic	RP1-86D1.2	32.5958	127.8	3.92076	6.10168e-13	10.5741	98.3188	9.29807	8.43e-13
ENSG00000156042.12	protein_coding	TTC18	281.614	341.458	1.2125	0.451124	204.105	753.744	3.69293	8.82e-13
ENSG00000102984.10	protein_coding	ZNF821	167.202	159.728	0.9553	1	149.29	592.115	3.9662	9.3e-13
ENSG00000154122.8	protein_coding	ANKH	2944.77	3266.75	1.10934	0.654621	2689.72	912.786	0.33936	9.32e-13
ENSG00000253293.3	protein_coding	HOXA10	699.505	603.217	0.862348	0.543207	558.276	138.368	0.247849	9.73e-13
ENSG00000248968.1	antisense	CTD-2256P15.1	17.726	20.7643	1.1714	1	10.2664	95.2812	9.28086	9.84e-13
ENSG00000147224.6	protein_coding	PRPS1	2902.14	2778.67	0.957458	1	4442.54	1567.89	0.352926	9.94e-13
ENSG00000136305.6	protein_coding	CIDEB	188.296	179.171	0.951535	1	426.823	98.7109	0.231269	1e-12
ENSG00000235531.5	protein_coding	RP11-383H13.1	4506.67	5513.92	1.2235	0.0608352	4564.66	12152.5	2.66229	1e-12
ENSG00000227383.1	pseudogene	RP11-571F15.2	109.715	168.248	1.53349	0.0325411	65.2151	312.039	4.78476	1.05e-12
ENSG00000255150.1	protein_coding	EID3	499.43	575.797	1.15291	0.623871	218.821	796.246	3.63881	1.16e-12
ENSG00000234268.1	pseudogene	AP000936.1	60.931	118.6	1.94646	0.000995429	36.477	201.725	5.53018	1.19e-12
ENSG00000105856.8	protein_coding	HBP1	9523.36	10989.8	1.15398	0.277233	5303.24	14096.1	2.65802	1.22e-12
ENSG00000264853.1	sense_intronic	RP11-16C1.2	987.095	1479.65	1.49899	3.69231e-05	693.019	2109.73	3.04426	1.23e-12
ENSG00000158473.6	protein_coding	CD1D	1237.1	741.297	0.59922	1.05717e-07	1303.67	387.062	0.296902	1.27e-12
ENSG00000143847.11	protein_coding	PPFIA4	1314.96	1087.87	0.827305	0.196343	1443.76	4139.63	2.86726	1.28e-12
ENSG00000041982.10	protein_coding	TNC	47.0292	59.5901	1.26709	0.777398	55.1734	270.811	4.90836	1.34e-12
ENSG00000148396.13	protein_coding	SEC16A	6646.59	8743.85	1.31554	0.00230235	5670.25	15137.3	2.6696	1.37e-12
ENSG00000136869.13	protein_coding	TLR4	12396.3	11092.3	0.894807	0.543451	9050.51	3381.56	0.373631	1.41e-12
ENSG00000188060.6	protein_coding	RAB42	495.2	329.755	0.665902	0.00173546	528.583	129.546	0.245082	1.46e-12
ENSG00000143614.7	protein_coding	GATAD2B	8171.2	11403.7	1.39559	5.8337e-05	5985.73	15843.3	2.64685	1.47e-12
ENSG00000173166.12	protein_coding	RAPH1	6954.33	9792.39	1.4081	3.34479e-05	4035.79	10771.5	2.66899	1.51e-12
ENSG00000136379.7	protein_coding	FAM108C1	2107.46	2089.79	0.991614	1	1081.39	3136.43	2.90037	1.53e-12
ENSG00000116005.7	protein_coding	PCYOX1	2144.86	2160.05	1.00708	1	2352.93	783.857	0.333141	1.65e-12
ENSG00000254890.1	pseudogene	RP11-10A7.1	1.44239	3.6123	2.50439	0.908413	1.68746	45.8883	27.1936	1.71e-12
ENSG00000177855.8	pseudogene	AC074182.1	3596.44	3447.26	0.95852	1	3713.82	1305.21	0.351447	1.72e-12
ENSG00000241741.1	pseudogene	RPL7AP30	366.222	326.866	0.892534	0.873989	402.302	93.3935	0.232148	1.74e-12
ENSG00000090376.4	protein_coding	IRAK3	8450.45	9967.7	1.17955	0.162408	7038.7	18238	2.5911	1.86e-12
ENSG00000180730.3	protein_coding	SHISA2	4661.11	5192.66	1.11404	0.579926	2198.79	738.718	0.335966	1.88e-12
ENSG00000259436.1	antisense	CTC-378H22.2	71.7484	83.5262	1.16415	0.959066	23.9908	148.807	6.20267	1.93e-12
ENSG00000261635.2	pseudogene	RP11-618N24.1	232.033	225.35	0.971197	1	314.984	66.7689	0.211976	1.95e-12
ENSG00000159388.5	protein_coding	BTG2	31701.4	89073.3	2.80976	2.7372e-40	25342.3	68070.4	2.68604	1.96e-12
ENSG00000137509.5	protein_coding	PRCP	3938.03	3767.05	0.956581	1	4987.21	1810.25	0.362979	1.99e-12
ENSG00000118640.6	protein_coding	VAMP8	5378.42	4987.2	0.927261	0.862955	6472.84	2387.16	0.368797	2.01e-12
ENSG00000159228.8	protein_coding	CBR1	1632.54	1406.71	0.861666	0.394546	2173.36	720.907	0.331702	2.02e-12
ENSG00000145860.5	protein_coding	RNF145	5014.19	5954.51	1.18753	0.148443	7341.58	19141.2	2.60723	2.08e-12
ENSG00000232187.1	pseudogene	FTH1P7	1567.74	1507.47	0.961558	1	1382.63	3870.68	2.7995	2.29e-12
ENSG00000152402.5	protein_coding	GUCY1A2	782.375	977.546	1.24946	0.118736	2170.04	5776.42	2.6619	2.31e-12
ENSG00000134780.5	protein_coding	DAGLA	1929.03	2301.1	1.19288	0.20577	1960.37	5343.22	2.72561	2.33e-12
ENSG00000150967.12	protein_coding	ABCB9	2204.67	1979.12	0.897695	0.652328	2055.56	692.806	0.33704	2.34e-12
ENSG00000058404.15	protein_coding	CAMK2B	712.902	702.002	0.984709	1	789.993	219.686	0.278086	2.34e-12
ENSG00000164266.5	protein_coding	SPINK1	19.6619	42.0262	2.13745	0.0292295	22.2203	142.729	6.42335	2.34e-12
ENSG00000170909.9	protein_coding	OSCAR	585.491	555.642	0.949018	1	749.79	2276.9	3.03672	2.39e-12
ENSG00000242086.3	lincRNA	AC069513.3	4648.65	5702.74	1.22675	0.055722	3925.61	10358.1	2.6386	2.4e-12
ENSG00000196754.5	protein_coding	S100A2	645.682	495.626	0.767601	0.0690759	592.609	153.658	0.25929	2.45e-12
ENSG00000179094.9	protein_coding	PER1	3116.38	4262.23	1.36769	0.000503957	2682.74	7277.33	2.71265	2.46e-12
ENSG00000244232.2	misc_RNA	Metazoa_SRP	0.958421	66.3742	69.2537	2.49675e-24	13.3507	108.135	8.09957	2.59e-12
ENSG00000231881.1	lincRNA	RP5-1120P11.3	22.1007	46.0504	2.08366	0.0254493	9.40192	88.5227	9.41538	2.61e-12
ENSG00000216035.1	miRNA	MIR938	33.5447	127.686	3.80644	1.58665e-12	6.97452	75.8243	10.8716	2.67e-12
ENSG00000115525.12	protein_coding	ST3GAL5	3349.92	3200.45	0.955383	1	5150.57	1891.45	0.367231	2.73e-12
ENSG00000117525.9	protein_coding	F3	7411.62	15036.6	2.02878	1.02142e-22	11245.9	4295.87	0.381995	2.84e-12
ENSG00000127124.9	protein_coding	HIVEP3	18873.5	30717	1.62752	2.99188e-10	17268.9	45699.4	2.64635	2.84e-12
ENSG00000086730.12	protein_coding	LAT2	30038.2	29048.5	0.967052	1	26631.1	10332.9	0.388	2.89e-12
ENSG00000122012.9	protein_coding	SV2C	20.5823	20.8072	1.01093	1	18.5206	124.402	6.71694	2.9e-12
ENSG00000188559.8	protein_coding	RALGAPA2	4546.17	5822.75	1.2808	0.00961319	3358.13	8852.99	2.63629	2.93e-12
ENSG00000164221.8	protein_coding	CCDC112	959.892	837.424	0.872416	0.564502	1045.74	305.681	0.292311	2.94e-12
ENSG00000135144.3	protein_coding	DTX1	89.0761	99.6543	1.11875	1	70.9174	314.54	4.43531	2.96e-12
ENSG00000206728.1	misc_RNA	Y_RNA	170.314	284.159	1.66845	0.000587839	182.236	677.041	3.71519	2.99e-12
ENSG00000258337.1	sense_intronic	RP11-115H15.2	297.309	320.923	1.07942	1	134.279	529.793	3.94547	3.03e-12
ENSG00000261997.1	lincRNA	RP11-212I21.4	249.71	164.664	0.659421	0.012512	422.544	99.1807	0.234723	3.06e-12
ENSG00000022267.12	protein_coding	FHL1	331.812	331.459	0.998936	1	268.805	54.2838	0.201945	3.07e-12
ENSG00000243156.3	protein_coding	MICAL3	1617.14	1973.27	1.22023	0.125087	1504.34	4168.86	2.77122	3.25e-12
ENSG00000139291.8	protein_coding	TMEM19	2085.26	1874.15	0.898759	0.678364	2600.09	890.75	0.342585	3.25e-12
ENSG00000072210.14	protein_coding	ALDH3A2	2304.88	2098.87	0.91062	0.775745	3078.2	1079.36	0.350648	3.33e-12
ENSG00000234975.5	pseudogene	FTH1P2	1015.68	1292.43	1.27248	0.0522327	980.618	2805.43	2.86088	3.33e-12
ENSG00000204371.7	protein_coding	EHMT2	1763.8	1779.6	1.00896	1	2295.5	775.854	0.337989	3.4e-12
ENSG00000026751.11	protein_coding	SLAMF7	7112.85	8874.48	1.24767	0.0232298	4415.5	11524.2	2.60996	3.5e-12
ENSG00000224962.3	pseudogene	PSAT1P4	57.4387	44.0026	0.766079	0.710414	65.1981	309.225	4.74286	3.54e-12
ENSG00000110446.5	protein_coding	SLC15A3	5200.01	6591.07	1.26751	0.013889	4484.3	11676.3	2.60382	3.65e-12
ENSG00000113555.4	protein_coding	PCDH12	197.643	172.898	0.874802	0.870566	227.351	816.469	3.59123	3.8e-12
ENSG00000128512.14	protein_coding	DOCK4	9407.68	11046	1.17415	0.187415	7434.59	19083.4	2.56684	3.91e-12
ENSG00000148158.11	protein_coding	SNX30	6245.46	6614.88	1.05915	0.99276	5142.42	1900.16	0.369507	3.99e-12
ENSG00000163872.10	protein_coding	YEATS2	7167.48	7915.48	1.10436	0.647616	8419.43	21793.7	2.5885	4.15e-12
ENSG00000237895.1	sense_intronic	EYA3-IT1	118.768	181.078	1.52464	0.0313632	121.959	487.565	3.99779	4.23e-12
ENSG00000154783.6	protein_coding	FGD5	337.809	346.326	1.02521	1	303.763	65.1723	0.21455	4.55e-12
ENSG00000148798.5	protein_coding	INA	1171.75	1351.16	1.15311	0.463518	1873.52	621.043	0.331484	4.56e-12
ENSG00000110911.10	protein_coding	SLC11A2	12223.8	14189.9	1.16085	0.246522	10576.6	27187.6	2.57055	4.65e-12
ENSG00000074935.8	protein_coding	TUBE1	2025.29	1902.63	0.939435	1	3061.9	8181.38	2.67199	5.09e-12
ENSG00000172432.13	protein_coding	GTPBP2	9439.82	11003.9	1.16569	0.221807	11788.5	30869.5	2.61862	5.19e-12
ENSG00000227906.2	lincRNA	SNAP25-AS1	21.4932	29.5248	1.37368	0.80702	14.4228	107.631	7.46255	5.23e-12
ENSG00000114738.6	protein_coding	MAPKAPK3	7779.17	7963.61	1.02371	1	10497.2	4024.8	0.383416	5.36e-12
ENSG00000145882.6	protein_coding	PCYOX1L	1605.69	1633.67	1.01743	1	2309.75	784.932	0.339834	5.36e-12
ENSG00000142949.12	protein_coding	PTPRF	1295.06	1318.03	1.01773	1	847.594	2458.93	2.90107	5.36e-12
ENSG00000026559.8	protein_coding	KCNG1	71.4166	80.8806	1.13252	1	67.7842	306.413	4.52042	5.56e-12
ENSG00000146426.13	protein_coding	TIAM2	1160.65	1489.27	1.28314	0.0348319	783.131	2269.5	2.89798	5.56e-12
ENSG00000173727.7	protein_coding	AP000769.1	54.1365	49.3366	0.911338	1	29.6271	169.78	5.73056	5.83e-12
ENSG00000240853.2	misc_RNA	Metazoa_SRP	0.958421	66.3742	69.2537	2.49675e-24	302.366	1013.78	3.35283	5.92e-12
ENSG00000240750.2	misc_RNA	Metazoa_SRP	0.958421	66.3742	69.2537	2.49675e-24	69.7037	310.969	4.46131	6.08e-12
ENSG00000121797.8	protein_coding	CCRL2	3561.22	7911.58	2.2216	1.01998e-27	2657.36	7041.09	2.64966	6.11e-12
ENSG00000122574.6	protein_coding	WIPF3	271.621	323.568	1.19125	0.574518	230.474	44.7009	0.193952	6.26e-12
ENSG00000012822.10	protein_coding	CALCOCO1	5911.87	5878.13	0.994293	1	5305.42	13746.8	2.59108	6.29e-12
ENSG00000171658.4	pseudogene	RP11-443P15.2	417.492	441.101	1.05655	1	211.546	732.023	3.46035	6.54e-12
ENSG00000099917.13	protein_coding	MED15	4664.8	5308.93	1.13808	0.42673	3676.6	9629.75	2.6192	6.89e-12
ENSG00000073008.9	protein_coding	PVR	9623.15	12279.7	1.27606	0.00834116	13144.2	33606.3	2.55674	6.98e-12
ENSG00000162739.9	protein_coding	SLAMF6	78.1541	76.273	0.975931	1	93.5113	9.34944	0.099982	6.98e-12
ENSG00000007237.12	protein_coding	GAS7	25144.2	29428.6	1.17039	0.222349	17152.1	6759.1	0.394069	7.18e-12
ENSG00000147647.7	protein_coding	DPYS	301.219	349.978	1.16187	0.683293	104.393	418.681	4.01062	7.37e-12
ENSG00000144711.9	protein_coding	IQSEC1	1748.64	2144.38	1.22632	0.105273	1485.04	4036.04	2.71781	7.42e-12
ENSG00000047849.17	protein_coding	MAP4	12510.8	17500.6	1.39883	4.79969e-05	13905.7	35708.4	2.5679	7.52e-12
ENSG00000126368.5	protein_coding	NR1D1	35.86	63.374	1.76726	0.0614035	17.3655	120.834	6.95826	7.59e-12
ENSG00000112378.10	protein_coding	PERP	1840.07	1923.65	1.04542	1	2167.26	5677.13	2.6195	8.1e-12
ENSG00000254362.1	sense_intronic	RP11-14I17.3	6.20596	4.12425	0.664563	1	7.83901	77.8879	9.93593	8.3e-12
ENSG00000112576.8	protein_coding	CCND3	2733.37	2562.8	0.937597	0.965099	5794.67	2170.73	0.374608	8.41e-12
ENSG00000070731.5	protein_coding	ST6GALNAC2	328.055	364.98	1.11256	0.88237	305.116	1011.79	3.3161	8.45e-12
ENSG00000172534.9	protein_coding	HCFC1	5051.36	7459.48	1.47673	1.39007e-06	3887.15	10052.1	2.58597	8.57e-12
ENSG00000215204.4	protein_coding	FAM205B	43.9447	84.1669	1.91529	0.00773418	25.6953	153.536	5.97526	8.63e-12
ENSG00000138185.11	protein_coding	ENTPD1	851.01	867.804	1.01973	1	1336.38	420.56	0.314701	8.9e-12
ENSG00000170677.5	protein_coding	SOCS6	6759.22	5095.7	0.753888	0.00148839	7198.11	2734.77	0.37993	9.07e-12
ENSG00000077420.10	protein_coding	APBB1IP	5633.08	6602.92	1.17217	0.21353	5044.89	1910.64	0.378727	9.18e-12
ENSG00000207612.1	miRNA	MIR604	46.8865	70.1867	1.49695	0.255889	14.3398	106.481	7.42557	9.2e-12
ENSG00000267257.1	antisense	RP11-1151B14.4	27.3388	51.0012	1.86553	0.0629976	8.96968	81.8047	9.12013	9.2e-12
ENSG00000187676.6	protein_coding	B3GALTL	3133.46	2981.58	0.95153	1	4360.03	1616.43	0.370738	9.36e-12
ENSG00000169019.9	protein_coding	COMMD8	3176.26	2537.48	0.798888	0.0380052	3550.49	1292.33	0.363987	9.52e-12
ENSG00000115267.4	protein_coding	IFIH1	11014.1	13573	1.23233	0.0357207	8238.61	20936.5	2.54126	9.53e-12
ENSG00000204681.5	protein_coding	GABBR1	43.1194	57.5279	1.33415	0.63049	37.3415	195.47	5.23467	9.75e-12
ENSG00000114626.13	protein_coding	ABTB1	358.743	395.302	1.10191	0.931043	264.135	893.845	3.38404	9.95e-12
ENSG00000140848.12	protein_coding	CPNE2	7623.98	7924.44	1.03941	1	6859.74	2649.16	0.38619	1.04e-11
ENSG00000139174.6	protein_coding	PRICKLE1	368.925	371.097	1.00589	1	497.401	129.31	0.259971	1.04e-11
ENSG00000137474.13	protein_coding	MYO7A	183.438	220.585	1.20251	0.609837	346.772	80.4616	0.23203	1.06e-11
ENSG00000144655.10	protein_coding	CSRNP1	12565.3	21525.9	1.71313	4.20841e-13	7026.66	17915.3	2.54962	1.09e-11
ENSG00000180611.6	protein_coding	MB21D2	235.04	258.287	1.0989	1	261.381	865.673	3.31192	1.15e-11
ENSG00000169499.9	protein_coding	PLEKHA2	9713.39	9677.07	0.996261	1	13667.3	5386.77	0.394135	1.18e-11
ENSG00000165288.10	protein_coding	BRWD3	3919.72	4605.94	1.17507	0.209024	3605.53	9270.39	2.57116	1.2e-11
ENSG00000122378.9	protein_coding	FAM213A	3029.75	2782.69	0.918456	0.819782	2719.68	974.684	0.358382	1.22e-11
ENSG00000111981.3	protein_coding	ULBP1	726.226	860.505	1.1849	0.362362	374.844	1216.88	3.24638	1.22e-11
ENSG00000117713.13	protein_coding	ARID1A	6208.32	10069.8	1.62199	2.52563e-10	5053.99	12929.3	2.55825	1.24e-11
ENSG00000164045.7	protein_coding	CDC25A	808.623	856.109	1.05873	1	1003.95	300.444	0.299261	1.24e-11
ENSG00000130827.5	protein_coding	PLXNA3	1246.41	1666.97	1.33742	0.00693563	1199.2	3316.71	2.76576	1.24e-11
ENSG00000165338.11	protein_coding	HECTD2	2637.82	2989.78	1.13343	0.483606	2192.45	5765.11	2.62952	1.34e-11
ENSG00000196420.3	protein_coding	S100A5	204.894	113.165	0.552312	0.00029309	295.267	65.717	0.222568	1.34e-11
ENSG00000116698.16	protein_coding	SMG7	4433.66	6088.09	1.37315	0.0002385	3807.01	9707.35	2.54986	1.37e-11
ENSG00000236823.1	lincRNA	RP1-249F5.3	3.36873	9.91309	2.94268	0.284165	1.56291	42.7324	27.3415	1.39e-11
ENSG00000171130.12	protein_coding	ATP6V0E2	111.632	98.7591	0.884683	1	135.476	20.2177	0.149235	1.45e-11
ENSG00000158163.10	protein_coding	DZIP1L	293.609	237.851	0.810096	0.398358	535.192	141.291	0.264	1.47e-11
ENSG00000136861.12	protein_coding	CDK5RAP2	23784.9	22492.4	0.945661	1	22771.6	9034.81	0.396758	1.5e-11
ENSG00000197763.8	protein_coding	TXNRD3	376.147	317.182	0.843239	0.543978	1017.75	309.48	0.304081	1.56e-11
ENSG00000177181.9	protein_coding	RIMKLA	169.176	126.788	0.749446	0.275362	78.0579	330.913	4.23933	1.6e-11
ENSG00000171227.6	protein_coding	TMEM37	35.4616	24.9887	0.704669	0.6466	93.4698	10.1478	0.108567	1.62e-11
ENSG00000088899.10	protein_coding	PROSAPIP1	202.663	292.651	1.44402	0.0276453	224.813	764.832	3.40207	1.64e-11
ENSG00000244176.1	pseudogene	RP11-810P12.1	6.22498	19.7976	3.18034	0.0296278	2.4274	46.7068	19.2415	1.65e-11
ENSG00000258536.1	pseudogene	RP11-1053O12.1	9.12877	10.8655	1.19025	1	5.28705	63.5726	12.0242	1.71e-11
ENSG00000070444.8	protein_coding	MNT	992.067	1261.63	1.27171	0.0601153	525.128	1574.41	2.99815	1.73e-11
ENSG00000146828.12	protein_coding	SLC12A9	2615.78	2415.12	0.92329	0.858735	4040.93	1500.44	0.371312	1.75e-11
ENSG00000112414.10	protein_coding	GPR126	331.832	352.667	1.06279	1	292.637	65.8524	0.225031	1.79e-11
ENSG00000162636.11	protein_coding	FAM102B	2985.58	2858.48	0.95743	1	2867.67	1029.68	0.359066	1.8e-11
ENSG00000125810.9	protein_coding	CD93	7252.68	8093.01	1.11587	0.562292	10986.8	4354.5	0.396338	1.81e-11
ENSG00000146247.12	protein_coding	PHIP	25731.1	29210.4	1.13522	0.423377	20068.1	51271.3	2.55487	1.84e-11
ENSG00000228340.1	lincRNA	RP5-1043L13.1	1689.28	1759.46	1.04155	1	1689.82	569.428	0.336976	1.86e-11
ENSG00000134108.8	protein_coding	ARL8B	38712.2	42879.3	1.10764	0.644954	25628.7	66025.7	2.57625	1.9e-11
ENSG00000208018.1	miRNA	MIR645	52.1151	78.9329	1.51459	0.193466	43.7592	213.78	4.88538	1.9e-11
ENSG00000116981.3	protein_coding	NT5C1A	63.7017	47.7722	0.749936	0.603893	63.4862	3.95421	0.0622846	2.05e-11
ENSG00000237989.1	lincRNA	AP001046.5	173.626	191.572	1.10336	1	90.9764	365.199	4.01421	2.16e-11
ENSG00000214391.3	pseudogene	RP11-121L10.3	1702.28	1829.2	1.07456	0.939139	2393.88	843.891	0.35252	2.18e-11
ENSG00000237686.1	lincRNA	RP5-1120P11.1	73.2193	73.8276	1.00831	1	22.4865	136.573	6.07354	2.19e-11
ENSG00000196313.7	protein_coding	POM121	1268.39	1754.78	1.38347	0.00146382	1182.79	3248.49	2.74646	2.2e-11
ENSG00000259651.2	pseudogene	CTD-2330J20.1	4.30814	19.7547	4.58543	0.00328445	2.03668	44.1936	21.6989	2.21e-11
ENSG00000164674.11	protein_coding	SYTL3	464.891	484.961	1.04317	1	535.797	1582.3	2.95317	2.22e-11
ENSG00000111886.8	protein_coding	GABRR2	466.057	539.488	1.15756	0.609913	415.03	1276.99	3.07686	2.24e-11
ENSG00000171657.5	protein_coding	GPR82	77.7652	39.3091	0.505485	0.00711529	41.747	0.564887	0.0135312	2.27e-11
ENSG00000139617.10	protein_coding	RP11-298P3.4	349.766	375.039	1.07226	1	275.938	906.621	3.2856	2.36e-11
ENSG00000243704.2	misc_RNA	Metazoa_SRP	0.958421	66.3742	69.2537	2.49675e-24	14.3813	105.291	7.32136	2.42e-11
ENSG00000203443.2	protein_coding	AC092964.1	188.627	273.391	1.44937	0.0307595	141.61	527.219	3.72304	2.44e-11
ENSG00000198826.6	protein_coding	ARHGAP11A	2640.73	2529.57	0.957907	1	1557.62	520.56	0.334203	2.48e-11
ENSG00000118308.10	protein_coding	LRMP	2250.41	1875.13	0.833239	0.17323	1982.33	692.927	0.349551	2.52e-11
ENSG00000138685.7	protein_coding	FGF2	1480.69	2367.07	1.59862	6.33947e-08	1979.53	5175.05	2.61427	2.53e-11
ENSG00000198646.9	protein_coding	NCOA6	2697.82	3954.87	1.46595	7.98173e-06	2465.3	6378.02	2.58712	2.53e-11
ENSG00000151790.4	protein_coding	TDO2	33327.2	31294.3	0.939	0.952563	56469.6	21831.7	0.386609	2.53e-11
ENSG00000201367.1	snRNA	U6	53.662	205.667	3.83263	1.9193e-17	135.126	505.777	3.74299	2.71e-11
ENSG00000140105.11	protein_coding	WARS	32308.7	35354	1.09426	0.751303	32671	85635.3	2.62114	2.73e-11
ENSG00000156515.15	protein_coding	HK1	5495.6	5636.5	1.02564	1	7071.28	17724.9	2.50661	2.74e-11
ENSG00000199212.1	snoRNA	RNU105C	19.6143	21.3048	1.08619	1	6.06851	67.3308	11.0951	2.76e-11
ENSG00000172031.6	protein_coding	EPHX4	259.713	241.235	0.928851	1	241.439	50.4276	0.208863	2.79e-11
ENSG00000170581.8	protein_coding	STAT2	14197.2	14703.6	1.03566	1	13934.3	34997	2.51158	2.87e-11
ENSG00000175197.5	protein_coding	DDIT3	14140	13585.3	0.960774	1	7731.96	19482.8	2.51977	2.94e-11
ENSG00000138413.9	protein_coding	IDH1	3344.23	2825.14	0.844782	0.199195	5849.59	2281.47	0.390021	2.94e-11
ENSG00000174233.7	protein_coding	ADCY6	2852.2	2960.12	1.03784	1	2361.18	854.214	0.361774	2.99e-11
ENSG00000165233.13	protein_coding	C9orf89	6085.33	5273.94	0.866665	0.302495	6876.1	2702.56	0.393037	3.01e-11
ENSG00000187775.11	protein_coding	DNAH17	505.96	613.327	1.21221	0.312081	356.614	1123.9	3.1516	3.06e-11
ENSG00000133317.10	protein_coding	LGALS12	73.7033	60.6569	0.822987	0.855333	88.2999	9.6607	0.109408	3.06e-11
ENSG00000148450.8	protein_coding	MSRB2	599.991	465.415	0.775702	0.101839	531.714	145.164	0.273011	3.13e-11
ENSG00000163590.9	protein_coding	PPM1L	4273.49	4951.9	1.15875	0.29282	5032.77	1933.17	0.384117	3.13e-11
ENSG00000204472.7	protein_coding	AIF1	3175.27	2841.27	0.894811	0.608926	3664.44	1369.7	0.373781	3.19e-11
ENSG00000248593.2	pseudogene	DSTNP2	193.146	212.222	1.09877	1	186.607	652.615	3.49726	3.21e-11
ENSG00000234883.1	lincRNA	MIR155HG	5088.76	10638.1	2.09052	2.19444e-24	3676.72	9319.69	2.53478	3.22e-11
ENSG00000213290.4	pseudogene	PGK1P2	983.494	861.483	0.875942	0.602139	963.651	2651.94	2.75197	3.24e-11
ENSG00000205795.4	protein_coding	CYS1	22.9926	13.4825	0.586384	0.470909	5.02088	58.3158	11.6147	3.3e-11
ENSG00000085117.7	protein_coding	CD82	16734.7	19356.2	1.15665	0.271288	13882.6	34494.2	2.48471	3.47e-11
ENSG00000233276.2	protein_coding	GPX1	21071	16785.5	0.796614	0.0189858	19097.6	7765.78	0.406636	3.54e-11
ENSG00000261574.1	sense_intronic	RP1-168P16.2	170.485	204.871	1.2017	0.641853	111.077	435.166	3.9177	3.58e-11
ENSG00000196526.6	protein_coding	AFAP1	329.554	415.046	1.25942	0.233557	304.434	972.243	3.1936	3.61e-11
ENSG00000156860.10	protein_coding	FBRS	4588.41	6484.51	1.41324	3.54674e-05	4027.75	10158.4	2.5221	3.79e-11
ENSG00000186567.8	protein_coding	CEACAM19	89.8729	136.547	1.51933	0.0662337	86.4122	345.837	4.00217	3.87e-11
ENSG00000139173.5	protein_coding	TMEM117	1932.78	2052.34	1.06186	1	2083.82	739.052	0.354662	3.89e-11
ENSG00000170312.10	protein_coding	CDK1	1741.38	1420.17	0.815545	0.11789	600.988	169.201	0.281537	3.9e-11
ENSG00000106571.8	protein_coding	GLI3	19.5953	29.6249	1.51183	0.596956	12.4276	91.8746	7.39276	3.95e-11
ENSG00000117632.16	protein_coding	STMN1	4975.52	3972.55	0.798419	0.0268893	2611.17	950.948	0.364185	3.97e-11
ENSG00000205485.9	pseudogene	AC004980.7	160.597	197.404	1.22919	0.542967	171.769	607.623	3.53744	4e-11
ENSG00000223725.1	antisense	AC007879.5	118.275	281.313	2.37847	3.31245e-10	66.3776	282.65	4.25822	4.07e-11
ENSG00000001617.7	protein_coding	SEMA3F	162.505	166.029	1.02168	1	100.52	392.561	3.9053	4.08e-11
ENSG00000249179.1	processed_transcript	RP11-39E3.6	119.119	363.884	3.0548	2.14055e-18	30.7162	161.837	5.26878	4.09e-11
ENSG00000172465.9	protein_coding	TCEAL1	499.803	454.066	0.908489	0.915795	832.266	250.403	0.300869	4.35e-11
ENSG00000138172.6	protein_coding	CALHM2	1983.62	1249.57	0.629947	2.31214e-07	2721.07	993.533	0.365126	4.36e-11
ENSG00000178623.7	protein_coding	GPR35	912.559	1771.67	1.94143	2.98207e-14	1226.74	3290.74	2.68251	4.38e-11
ENSG00000149115.9	protein_coding	TNKS1BP1	3415.21	3614.79	1.05844	1	3260.61	8282.75	2.54025	4.4e-11
ENSG00000177173.5	pseudogene	NAP1L4P1	1584.09	2253.54	1.4226	0.000178375	805.171	2241.45	2.78382	4.45e-11
ENSG00000197852.7	protein_coding	FAM212B	788.685	584.572	0.741198	0.0179836	1027.22	325.097	0.316484	4.48e-11
ENSG00000123416.10	protein_coding	TUBA1B	33245.4	29658.3	0.892101	0.538328	41685.5	16671.6	0.399937	4.64e-11
ENSG00000139044.6	protein_coding	B4GALNT3	565.857	527.499	0.932212	1	932.06	290.155	0.311305	4.85e-11
ENSG00000258017.1	antisense	RP11-386G11.10	284.832	250.636	0.879944	0.837544	351.395	86.8108	0.247046	4.87e-11
ENSG00000117523.11	protein_coding	PRRC2C	85814.2	123182	1.43545	0.000225893	73500.1	202761	2.75865	4.98e-11
ENSG00000227773.1	sense_intronic	ASH1L-IT1	97.7114	136.675	1.39877	0.201285	51.7887	234.736	4.53256	5e-11
ENSG00000158008.5	protein_coding	EXTL1	24.8904	13.9515	0.560519	0.365166	54.5336	2.90225	0.0532195	5.01e-11
ENSG00000241494.1	pseudogene	RP11-796G6.1	1830.82	2533.84	1.38399	0.000435289	2545.86	6270.76	2.46312	5.04e-11
ENSG00000068724.11	protein_coding	TTC7A	3545.53	3802.92	1.07259	0.909311	3559.63	1342.53	0.377153	5.08e-11
ENSG00000265996.1	miRNA	MIR3671	19.1019	102.286	5.35475	9.78873e-15	11.9954	90.9379	7.58107	5.11e-11
ENSG00000153071.10	protein_coding	DAB2	12269.8	11407.9	0.929754	0.858925	7975.16	19481.8	2.44281	5.13e-11
ENSG00000179134.10	protein_coding	SAMD4B	2894.91	4057.99	1.40177	0.00012863	2809.75	7147.27	2.54374	5.18e-11
ENSG00000183762.8	protein_coding	KREMEN1	1520.93	1812.35	1.1916	0.224472	1054.83	2856.54	2.70807	5.21e-11
ENSG00000188641.8	protein_coding	DPYD	46320.6	46518.5	1.00427	1	35357.7	14332.6	0.405359	5.25e-11
ENSG00000225300.1	sense_intronic	RP11-439E19.1	41.1455	57.6996	1.40233	0.500513	30.5746	162.145	5.30327	5.27e-11
ENSG00000114529.8	protein_coding	C3orf52	45.0933	76.8851	1.70502	0.0531355	53.5934	238.168	4.44399	5.3e-11
ENSG00000225931.2	antisense	RP3-395M20.7	18.2385	39.9498	2.19041	0.0288181	10.8403	87.0039	8.02598	5.3e-11
ENSG00000250011.1	pseudogene	HMGB1P3	190.402	228.748	1.20139	0.608926	114.127	425.733	3.73034	5.32e-11
ENSG00000171914.10	protein_coding	TLN2	2692.45	2770.01	1.0288	1	2845.95	1056.3	0.371158	5.32e-11
ENSG00000070961.10	protein_coding	ATP2B1	46553.9	59917.4	1.28706	0.0123201	25060.6	63344	2.52763	5.46e-11
ENSG00000161958.5	protein_coding	FGF11	97.854	70.4413	0.719861	0.330163	69.6035	294.256	4.2276	5.52e-11
ENSG00000259366.1	3prime_overlapping_ncrna	CTD-2647L4.4	409.158	591.542	1.44575	0.00403922	254.24	830.229	3.26553	5.59e-11
ENSG00000141497.9	protein_coding	ZMYND15	50.7963	65.5934	1.2913	0.702204	53.5348	241.552	4.51205	5.61e-11
ENSG00000183657.2	protein_coding	PP13439	444.45	563.582	1.26804	0.152337	240.941	794.062	3.29567	5.63e-11
ENSG00000229331.1	sense_intronic	GK-IT1	15.7807	13.4968	0.855274	1	9.3604	80.303	8.57901	5.66e-11
ENSG00000202058.1	misc_RNA	7SK	215.359	104.96	0.48737	3.25246e-06	143.339	23.7627	0.165779	5.79e-11
ENSG00000197530.8	protein_coding	MIB2	894.996	858.927	0.959699	1	696.672	1975.8	2.83606	6.15e-11
ENSG00000119950.15	protein_coding	MXI1	1936.75	1815	0.937134	0.999969	1115.95	3006.02	2.69368	6.31e-11
ENSG00000104881.10	protein_coding	PPP1R13L	125.079	132.877	1.06235	1	54.3749	243.598	4.47998	6.42e-11
ENSG00000269242.1	protein_coding	CTD-2192J16.22	19811.1	17187.6	0.867574	0.302685	18710.4	7704.92	0.411799	6.48e-11
ENSG00000005001.4	protein_coding	PRSS22	830.799	793.508	0.955114	1	521.081	1515.13	2.90767	6.55e-11
ENSG00000184489.7	protein_coding	PTP4A3	590.644	495.4	0.838746	0.406457	553.927	154.926	0.279686	6.68e-11
ENSG00000144481.12	protein_coding	TRPM8	720.922	738.311	1.02412	1	691.757	207.042	0.299299	6.68e-11
ENSG00000169136.4	protein_coding	ATF5	3638.18	3906.36	1.07371	0.898756	3318.16	8245.81	2.48506	6.71e-11
ENSG00000186074.14	protein_coding	CD300LF	337.535	305.676	0.905611	0.948702	221.29	45.5396	0.205792	6.77e-11
ENSG00000223117.1	misc_RNA	7SK	215.359	104.96	0.48737	3.25246e-06	10.1003	83.0497	8.22246	6.85e-11
ENSG00000249395.2	lincRNA	RP11-697M17.1	441.405	527.439	1.19491	0.413652	337.346	1052.6	3.12024	6.91e-11
ENSG00000091428.12	protein_coding	RAPGEF4	181.037	184.616	1.01977	1	71.8063	293.853	4.0923	6.92e-11
ENSG00000115112.7	protein_coding	TFCP2L1	17.2706	15.1042	0.87456	1	8.27125	73.2535	8.8564	6.92e-11
ENSG00000172197.9	protein_coding	MBOAT1	691.657	663.448	0.959214	1	652.269	191.306	0.293293	6.97e-11
ENSG00000122952.11	protein_coding	ZWINT	1493.27	1433.59	0.960032	1	1173.89	381.37	0.324876	7.01e-11
ENSG00000172081.9	protein_coding	MOB3A	5686.87	7870.82	1.38403	0.000120126	5550.21	13732	2.47415	7.03e-11
ENSG00000182404.6	sense_intronic	RP1-86D1.3	61.3104	202.466	3.30231	2.57134e-14	28.8871	154.744	5.35685	7.14e-11
ENSG00000157350.8	protein_coding	ST3GAL2	3550.02	3550.89	1.00024	1	4476.18	10991.5	2.45556	7.18e-11
ENSG00000229463.1	sense_intronic	LYST-IT2	268.736	551.137	2.05085	1.97035e-10	97.5187	377.562	3.87169	7.37e-11
ENSG00000128185.5	protein_coding	DGCR6L	558.57	418.672	0.749543	0.0471575	657.655	193.511	0.294244	7.5e-11
ENSG00000227975.1	protein_coding	C9orf35	5.23803	8.86058	1.69158	0.88237	3.33341	49.3352	14.8002	7.53e-11
ENSG00000011347.5	protein_coding	SYT7	44.9602	52.5371	1.16852	1	56.9439	248.919	4.3713	7.62e-11
ENSG00000132514.9	protein_coding	CLEC10A	56.1199	45.5384	0.811449	0.88237	100.728	12.7388	0.126468	7.64e-11
ENSG00000234902.2	lincRNA	AC007879.2	59.2604	90.1673	1.52154	0.145089	35.5124	175.1	4.93067	7.76e-11
ENSG00000149418.5	protein_coding	ST14	7484.91	7564.23	1.0106	1	8485.05	3436.89	0.405053	7.9e-11
ENSG00000039523.12	protein_coding	FAM65A	897.952	1333.91	1.4855	9.48859e-05	758.505	2115.42	2.78894	7.97e-11
ENSG00000239948.2	misc_RNA	Metazoa_SRP	0.958421	66.3742	69.2537	2.49675e-24	281.049	898.416	3.19665	7.98e-11
ENSG00000135334.7	protein_coding	AKIRIN2	6939.39	8366.45	1.20565	0.0899164	4689.18	11583.1	2.47019	8.26e-11
ENSG00000067066.12	protein_coding	SP100	22495.3	23869.8	1.0611	0.974525	14383.6	35036.1	2.43584	8.4e-11
ENSG00000114812.8	protein_coding	VIPR1	111.708	98.8163	0.884592	1	145.683	25.2815	0.173537	8.63e-11
ENSG00000134955.7	protein_coding	SLC37A2	12104.9	12427.5	1.02666	1	13646.5	5623.4	0.412076	8.73e-11
ENSG00000148444.10	protein_coding	COMMD3	3373.7	2718.62	0.805827	0.0498072	3479.29	1322.93	0.380231	8.77e-11
ENSG00000083799.13	protein_coding	CYLD	19967.1	23872.4	1.19559	0.112845	14625.9	35796.4	2.44747	8.83e-11
ENSG00000130158.9	protein_coding	DOCK6	811.628	971.9	1.19747	0.294176	519.218	1519.57	2.92665	8.89e-11
ENSG00000181222.10	protein_coding	POLR2A	10423.7	15697.8	1.50597	1.86244e-07	7865.38	19228.8	2.44474	9.03e-11
ENSG00000168792.4	protein_coding	ABHD15	774.764	689.798	0.890332	0.734508	918.683	288.579	0.314122	9.04e-11
ENSG00000267364.1	lincRNA	RP11-47L3.1	132.851	129.577	0.975356	1	100.029	13.05	0.130462	9.29e-11
ENSG00000082641.11	protein_coding	NFE2L1	22842.3	22888.5	1.00202	1	29889.5	76008.1	2.54297	9.34e-11
ENSG00000111554.10	protein_coding	MDM1	1570.99	1359.44	0.865339	0.43097	2324.79	5826.29	2.50615	9.58e-11
ENSG00000233351.1	antisense	RP1-69D17.3	272.504	388.249	1.42475	0.0183308	160.148	28.6132	0.178668	1.01e-10
ENSG00000165861.9	protein_coding	ZFYVE1	1679.46	1845.74	1.099	0.793262	1624.07	4221.89	2.59958	1.02e-10
ENSG00000130511.9	protein_coding	SSBP4	1749.11	1318.52	0.753823	0.0082218	1455.77	502.284	0.345031	1.07e-10
ENSG00000143772.5	protein_coding	ITPKB	3603.18	3558.94	0.987724	1	4166.49	1620.41	0.388914	1.08e-10
ENSG00000131759.13	protein_coding	RARA	1947.55	2205.49	1.13244	0.543978	1456.91	3795.68	2.6053	1.13e-10
ENSG00000169252.4	protein_coding	ADRB2	1103.73	703.738	0.637599	8.98876e-06	2067.58	752.84	0.364117	1.14e-10
ENSG00000188800.5	protein_coding	TMCO2	58.0177	62.3501	1.07467	1	39.4197	189.043	4.79566	1.14e-10
ENSG00000247077.2	protein_coding	PGAM5	3372.72	3142.55	0.931755	0.906325	4386.97	1693.34	0.385993	1.15e-10
ENSG00000180871.3	protein_coding	CXCR2	143.811	134.839	0.937616	1	158.785	29.547	0.186082	1.16e-10
ENSG00000229097.1	pseudogene	CALM2P2	2940.53	2654.56	0.90275	0.690169	3730.68	1427.73	0.382698	1.18e-10
ENSG00000198496.6	pseudogene	NBR2	364.997	374.341	1.0256	1	494.141	1466.02	2.9668	1.18e-10
ENSG00000262657.1	3prime_overlapping_ncrna	RP11-170L3.8	1924.52	4808.7	2.49864	1.68997e-33	1194.98	3149.37	2.63551	1.18e-10
ENSG00000234380.1	antisense	AP000330.8	948.4	859.559	0.906325	0.819782	840.84	2278.77	2.71011	1.19e-10
ENSG00000118946.7	protein_coding	PCDH17	177.346	306.03	1.72561	0.000114139	49.3955	224.879	4.55262	1.19e-10
ENSG00000157764.7	protein_coding	BRAF	4304.86	5526.36	1.28375	0.00878531	3226.1	7999.14	2.47951	1.2e-10
ENSG00000119737.5	protein_coding	GPR75	198.554	286.819	1.44454	0.0293919	148.186	519.594	3.50635	1.21e-10
ENSG00000221963.4	protein_coding	APOL6	3987.78	3920.32	0.983082	1	4474.69	11021.6	2.4631	1.22e-10
ENSG00000069399.8	protein_coding	BCL3	1208.6	2332.29	1.92975	4.05093e-15	1009.2	2690.11	2.66558	1.22e-10
ENSG00000140749.7	protein_coding	IGSF6	306.002	334.419	1.09287	0.998488	335.241	82.897	0.247276	1.23e-10
ENSG00000178385.9	protein_coding	PLEKHM3	1752.96	2147.8	1.22524	0.102534	1258.41	3262.71	2.59271	1.26e-10
ENSG00000140743.3	protein_coding	CDR2	1056.69	982.677	0.929956	0.974525	1811.07	642.918	0.354994	1.27e-10
ENSG00000203306.3	pseudogene	AP001007.1	2867.54	2730.11	0.952073	1	3219.7	1242.71	0.38597	1.3e-10
ENSG00000109084.9	protein_coding	TMEM97	616.996	608.788	0.986698	1	663.168	194.894	0.293884	1.3e-10
ENSG00000146281.5	protein_coding	PM20D2	1559.6	1387.55	0.889682	0.635064	2006.83	730.616	0.364064	1.31e-10
ENSG00000112033.9	protein_coding	PPARD	16673.6	19858.4	1.19101	0.132929	16172.8	39642.1	2.45116	1.33e-10
ENSG00000259453.1	sense_intronic	RP11-815J21.1	258.374	231.224	0.894921	0.908413	159.408	549.256	3.4456	1.33e-10
ENSG00000218418.1	pseudogene	RP11-296E7.1	560.192	646.905	1.15479	0.579785	514.698	1456.9	2.83059	1.34e-10
ENSG00000163485.11	protein_coding	ADORA1	221.879	163.057	0.734891	0.144089	479.671	133.284	0.277866	1.35e-10
ENSG00000132541.5	protein_coding	HRSP12	787.662	697.262	0.88523	0.706066	787.486	240.627	0.305564	1.35e-10
ENSG00000258590.1	pseudogene	NBEAP1	311.847	208.252	0.667802	0.00962237	180.988	35.6829	0.197156	1.36e-10
ENSG00000173391.4	protein_coding	OLR1	12988.3	22168	1.70676	6.53358e-13	15413.3	37322.4	2.42144	1.37e-10
ENSG00000125510.11	protein_coding	OPRL1	116.064	107.917	0.929807	1	125.368	20.2955	0.161888	1.45e-10
ENSG00000207444.1	snoRNA	SNORD56B	13.4274	16.171	1.20433	1	5.32857	58.2754	10.9364	1.45e-10
ENSG00000129675.11	protein_coding	ARHGEF6	3885.92	4193.74	1.07921	0.8652	3123.1	1189.33	0.380817	1.46e-10
ENSG00000151422.8	protein_coding	FER	7469.43	8394.21	1.12381	0.489032	5823.71	13993.3	2.40281	1.5e-10
ENSG00000131149.13	protein_coding	GSE1	1948.93	2608.71	1.33854	0.00309736	1307.41	3435.47	2.6277	1.51e-10
ENSG00000050405.8	protein_coding	LIMA1	11542.8	12492.2	1.08225	0.811944	18768.3	7726.07	0.411655	1.55e-10
ENSG00000139220.11	protein_coding	PPFIA2	123.114	182.214	1.48004	0.0514577	225.146	722.201	3.2077	1.55e-10
ENSG00000142156.10	protein_coding	COL6A1	6154.31	6627.71	1.07692	0.872319	9154.18	22175	2.42239	1.57e-10
ENSG00000074410.9	protein_coding	CA12	398.294	369.344	0.927315	1	329.421	1008.68	3.06197	1.63e-10
ENSG00000233077.1	lincRNA	RP11-290F20.2	9.55568	36.7637	3.84731	0.000116586	2.46892	42.9082	17.3793	1.67e-10
ENSG00000237491.3	lincRNA	RP11-206L10.9	161.347	130.317	0.807686	0.566123	165.784	563.223	3.39733	1.68e-10
ENSG00000120708.10	protein_coding	TGFBI	13944.7	14120.5	1.0126	1	27298.2	11322.1	0.414756	1.68e-10
ENSG00000235109.3	protein_coding	ZNF323	123.228	125.083	1.01505	1	196.407	40.7467	0.20746	1.69e-10
ENSG00000234964.3	pseudogene	FABP5P7	985.533	1022.65	1.03766	1	1852.66	661.404	0.357003	1.7e-10
ENSG00000238311.1	snoRNA	snoU13	21.0757	97.0659	4.60557	1.83972e-12	14.689	98.9817	6.73851	1.7e-10
ENSG00000237732.5	pseudogene	AC010980.2	22.0247	272.524	12.3736	1.65408e-49	9.13574	74.1499	8.11646	1.71e-10
ENSG00000115318.7	protein_coding	LOXL3	834.299	861.875	1.03305	1	946.141	307.41	0.324909	1.72e-10
ENSG00000250772.1	lincRNA	RP11-236P13.1	2.41031	2.10503	0.873344	1	0	26.5467	Inf	1.73e-10
ENSG00000151640.7	protein_coding	DPYSL4	8.62579	2.61699	0.303391	0.286806	0.781457	33.5386	42.9181	1.77e-10
ENSG00000065413.12	protein_coding	ANKRD44	7793.88	8202.26	1.0524	1	7138.68	2902.12	0.406534	1.82e-10
ENSG00000196843.10	protein_coding	ARID5A	5456.99	7493.91	1.37327	0.000169972	1891.94	4775.83	2.5243	1.86e-10
ENSG00000200879.1	snoRNA	SNORD14E	285.097	200.516	0.703324	0.0421965	378.551	97.3506	0.257167	1.86e-10
ENSG00000113615.8	protein_coding	SEC24A	7543.41	9835.31	1.30383	0.00302564	9169.94	21984.7	2.39748	1.89e-10
ENSG00000196950.9	protein_coding	SLC39A10	14002	13771	0.983499	1	19133	7956.24	0.415838	1.97e-10
ENSG00000175857.4	protein_coding	GAPT	2210.24	2137.98	0.967303	1	2180.85	796.406	0.365182	2.01e-10
ENSG00000173706.8	protein_coding	HEG1	10800.9	15517.6	1.43669	7.05161e-06	6088.84	14736.5	2.42025	2.01e-10
ENSG00000177688.5	protein_coding	SUMO4	509.651	702.188	1.37778	0.0121396	386.209	1147.93	2.9723	2.02e-10
ENSG00000150510.9	protein_coding	FAM124A	40.8042	59.1782	1.4503	0.384158	58.9049	244.071	4.14348	2.06e-10
ENSG00000119514.5	protein_coding	GALNT12	361.002	288.054	0.79793	0.283776	555.192	161.235	0.290412	2.08e-10
ENSG00000132561.8	protein_coding	MATN2	142.586	143.983	1.0098	1	145.908	504.771	3.45952	2.1e-10
ENSG00000230490.1	lincRNA	RP11-141M1.3	48.7463	54.4991	1.11801	1	42.1719	195.044	4.62498	2.13e-10
ENSG00000134294.9	protein_coding	SLC38A2	215637	195467	0.906465	0.847829	144034	436161	3.02818	2.14e-10
ENSG00000158615.8	protein_coding	PPP1R15B	28598.6	40364.2	1.41141	4.85001e-05	21770	53206	2.44401	2.15e-10
ENSG00000265287.2	antisense	RP11-192H23.6	27.8132	42.1263	1.51462	0.43111	9.3604	76.9915	8.22524	2.15e-10
ENSG00000260920.1	sense_overlapping	RP1-228H13.5	9399.63	11535.2	1.2272	0.0457029	4016.69	9710.77	2.4176	2.18e-10
ENSG00000078399.11	protein_coding	HOXA9	969.894	840.65	0.866745	0.524762	649.07	194.211	0.299215	2.2e-10
ENSG00000106069.14	protein_coding	CHN2	209.771	183.707	0.875751	0.870566	242.528	55.2579	0.227841	2.25e-10
ENSG00000165178.8	pseudogene	NCF1C	14.8413	34.8588	2.34878	0.0269731	13.783	93.16	6.75907	2.25e-10
ENSG00000139344.3	protein_coding	AMDHD1	65.6851	50.9869	0.776233	0.699158	87.7334	10.8683	0.123878	2.29e-10
ENSG00000026652.9	protein_coding	AGPAT4	6555.44	7656.34	1.16794	0.222511	9049.64	21523.7	2.3784	2.33e-10
ENSG00000184156.10	protein_coding	KCNQ3	237.498	274.017	1.15377	0.774511	243.808	764.466	3.13553	2.37e-10
ENSG00000175356.8	protein_coding	SCUBE2	23.9985	40.5619	1.69018	0.229974	4.89632	55.9179	11.4204	2.37e-10
ENSG00000255872.3	protein_coding	RP11-613M10.9	151.715	338.787	2.23305	6.71855e-10	35.4465	172.313	4.86122	2.38e-10
ENSG00000106524.4	protein_coding	ANKMY2	1764.81	1535.47	0.870046	0.453449	2177.66	807.265	0.370702	2.41e-10
ENSG00000153094.16	protein_coding	BCL2L11	3787.11	3788.29	1.00031	1	1377.56	3544.34	2.57291	2.41e-10
ENSG00000150867.8	protein_coding	PIP4K2A	15050.2	16740.7	1.11233	0.577409	17092.3	7159.51	0.418874	2.42e-10
ENSG00000154640.10	protein_coding	BTG3	2969.85	4998.93	1.68323	2.32071e-11	3094.12	7516.93	2.42943	2.43e-10
ENSG00000166340.10	protein_coding	TPP1	3502.24	4940.05	1.41054	6.67749e-05	2670.21	6606.93	2.47431	2.44e-10
ENSG00000116161.13	protein_coding	CACYBP	6030.91	5786.45	0.959464	1	6912.57	2804.09	0.405651	2.46e-10
ENSG00000116883.7	protein_coding	AL591845.1	346.749	363.858	1.04934	1	187.987	624.452	3.32178	2.5e-10
ENSG00000222040.3	protein_coding	ADRA2B	273.026	435.793	1.59616	0.000306728	235.803	54.6527	0.231773	2.54e-10
ENSG00000174145.7	protein_coding	KIAA1239	0	2.07643	Inf	0.608926	0.822974	32.3512	39.3101	2.62e-10
ENSG00000170340.10	protein_coding	B3GNT2	1822.03	1792.6	0.983853	1	2903.22	1114.32	0.383823	2.63e-10
ENSG00000104321.5	protein_coding	TRPA1	17.223	25.0316	1.45338	0.754691	13.949	91.8948	6.5879	2.68e-10
ENSG00000232295.2	antisense	RP11-154D6.1	20.6203	88.7459	4.30381	6.56256e-11	15.9857	100.328	6.27609	2.76e-10
ENSG00000130881.8	protein_coding	LRP3	891.798	688.508	0.772045	0.0519003	895.04	290.023	0.324033	2.84e-10
ENSG00000104856.9	protein_coding	RELB	5108.73	6226.21	1.21874	0.0644118	3143.18	7679.81	2.44332	2.9e-10
ENSG00000185252.13	protein_coding	ZNF74	313.413	256.865	0.819574	0.443765	652.772	197.756	0.302948	2.9e-10
ENSG00000103942.8	protein_coding	HOMER2	758.708	760.525	1.0024	1	1266.05	433.218	0.342181	2.94e-10
ENSG00000172175.8	protein_coding	MALT1	21829.8	26004.4	1.19124	0.128173	17579.9	41967.9	2.38727	2.94e-10
ENSG00000248476.1	sense_intronic	BACH1-IT1	628.77	688.153	1.09444	0.908413	297.785	914.8	3.07202	2.95e-10
ENSG00000123411.10	protein_coding	IKZF4	340.674	516.722	1.51676	0.00119984	265.889	835.584	3.14261	2.95e-10
ENSG00000154721.10	protein_coding	JAM2	163.804	200.189	1.22213	0.562972	85.0154	323.826	3.80903	2.99e-10
ENSG00000185880.8	protein_coding	TRIM69	1139.75	1496.28	1.31281	0.014953	1025.29	2692.62	2.62622	2.99e-10
ENSG00000167543.11	protein_coding	TP53I13	609.119	505.342	0.829627	0.33845	744.273	235.716	0.316706	3.02e-10
ENSG00000138794.5	protein_coding	CASP6	178.523	150.072	0.840632	0.720165	234.44	53.8745	0.229801	3.04e-10
ENSG00000111846.11	protein_coding	GCNT2	887.241	970.33	1.09365	0.879346	1025.94	336.828	0.32831	3.05e-10
ENSG00000260336.1	sense_overlapping	RP11-395B7.7	2331.59	2442.17	1.04743	1	2288.27	5652.39	2.47016	3.08e-10
ENSG00000198945.3	protein_coding	L3MBTL3	1281.51	1400.53	1.09287	0.837655	1213.92	409.712	0.337512	3.11e-10
ENSG00000162783.8	protein_coding	IER5	2232.93	2876.91	1.2884	0.0132967	2013.08	5016	2.4917	3.12e-10
ENSG00000087085.9	protein_coding	ACHE	8.14182	25.4577	3.12678	0.0103533	13.1676	89.5949	6.8042	3.13e-10
ENSG00000132646.6	protein_coding	PCNA	1977.59	1764.26	0.892124	0.627733	2139.15	792.33	0.370395	3.16e-10
ENSG00000092470.7	protein_coding	WDR76	272.458	264.176	0.969602	1	405.411	109.017	0.268906	3.17e-10
ENSG00000169299.8	protein_coding	PGM2	15546.4	14358.5	0.923589	0.819782	19117.2	8045.03	0.420828	3.2e-10
ENSG00000170653.14	protein_coding	ATF7	2357.78	3640.76	1.54415	2.11957e-07	2228.35	5502.72	2.46941	3.23e-10
ENSG00000260256.1	lincRNA	AP001063.1	9.12877	17.1234	1.87576	0.454024	5.37009	57.5145	10.7102	3.36e-10
ENSG00000197046.6	protein_coding	SIGLEC15	108.244	103.764	0.95861	1	118.052	415.765	3.52189	3.37e-10
ENSG00000134954.9	protein_coding	ETS1	8257.64	9349.38	1.13221	0.425073	10906.4	25843.3	2.36955	3.49e-10
ENSG00000232533.1	antisense	AC093673.5	677.168	528.137	0.77992	0.0966758	614.854	186.185	0.302811	3.52e-10
ENSG00000101265.11	protein_coding	RASSF2	20090.1	21045	1.04753	1	20322.3	8555.57	0.420994	3.54e-10
ENSG00000099219.9	protein_coding	ERMP1	21170.4	21518.8	1.01646	1	19128.4	8104.16	0.423672	3.55e-10
ENSG00000161980.5	protein_coding	POLR3K	550.437	555.202	1.00866	1	769.153	242.301	0.315024	3.57e-10
ENSG00000238462.1	snoRNA	snoU13	21.0757	97.0659	4.60557	1.83972e-12	34.9971	166.86	4.76782	3.57e-10
ENSG00000131979.14	protein_coding	GCH1	225.665	487.646	2.16093	2.91333e-11	230.391	722.803	3.13729	3.67e-10
ENSG00000226149.1	lincRNA	RP1-69D17.4	504.773	762.593	1.51076	0.000292078	449.395	126.604	0.28172	3.67e-10
ENSG00000132359.9	protein_coding	RAP1GAP2	1354.92	1432.38	1.05717	1	1505.98	540.578	0.358954	3.68e-10
ENSG00000027697.8	protein_coding	IFNGR1	35653.1	31031.2	0.870363	0.353049	40827	17079	0.418327	3.74e-10
ENSG00000101412.9	protein_coding	E2F1	282.193	259.439	0.919368	1	408.996	112.288	0.274546	3.76e-10
ENSG00000235151.1	antisense	AC114730.2	19.6714	32.1131	1.63248	0.384952	4.33953	53.0156	12.2169	3.84e-10
ENSG00000143198.7	protein_coding	MGST3	5051.57	4488.24	0.888483	0.511499	6317.5	2584.04	0.409028	3.85e-10
ENSG00000135114.7	protein_coding	OASL	1801.09	1750.42	0.971866	1	1204.23	3087.87	2.56418	3.86e-10
ENSG00000175115.7	protein_coding	PACS1	1770.86	2475.67	1.398	0.00039593	1457.48	3700.47	2.53894	3.89e-10
ENSG00000115718.13	protein_coding	PROC	2969.13	2282.02	0.768583	0.008908	1027.4	345.549	0.336332	3.96e-10
ENSG00000029993.10	protein_coding	HMGB3	1997.41	1699.24	0.850723	0.285494	2066.82	772.963	0.373987	4.03e-10
ENSG00000134369.11	protein_coding	NAV1	1933.84	2725.06	1.40914	0.000213116	1968.38	4874.27	2.47628	4.04e-10
ENSG00000229808.1	pseudogene	RP11-456P18.2	375.405	561.674	1.49618	0.00134036	235.346	748.09	3.17868	4.09e-10
ENSG00000197629.5	protein_coding	MPEG1	93.9062	73.2728	0.780276	0.598817	53.6764	219.885	4.09649	4.1e-10
ENSG00000229922.1	lincRNA	RP11-240M16.1	4.32716	23.4242	5.4133	0.000300003	5.28705	54.7709	10.3594	4.2e-10
ENSG00000181467.2	protein_coding	RAP2B	12038.3	8443.47	0.701385	1.10957e-05	14661.4	6197.99	0.422743	4.41e-10
ENSG00000218996.1	pseudogene	RP1-99E18.2	104.714	134.656	1.28594	0.482484	112.955	406.366	3.59759	4.41e-10
ENSG00000165891.11	protein_coding	E2F7	2225.29	8085.03	3.63325	7.66409e-69	729.106	1972.39	2.70522	4.52e-10
ENSG00000229180.3	lincRNA	GS1-124K5.11	287.498	337.734	1.17474	0.625075	302.598	922.625	3.04901	4.65e-10
ENSG00000036672.10	protein_coding	USP2	2917.65	2703.72	0.926675	0.8652	2996.31	1183.61	0.395022	4.67e-10
ENSG00000167995.11	protein_coding	BEST1	1244.25	1393.06	1.1196	0.671197	996.521	2604.75	2.61385	4.71e-10
ENSG00000244567.1	lincRNA	AC096772.6	448.416	573.449	1.27883	0.125011	260.467	793.316	3.04574	4.72e-10
ENSG00000213132.2	protein_coding	AC022498.1	816.799	1334.98	1.6344	2.92513e-07	494.021	1402.16	2.83826	4.76e-10
ENSG00000261452.1	lincRNA	RP11-509E16.1	92.7671	101.96	1.09909	1	184.139	38.2739	0.207854	4.81e-10
ENSG00000136378.10	protein_coding	ADAMTS7	219.791	246.941	1.12352	0.908413	127.871	448.948	3.51095	4.83e-10
ENSG00000260062.1	pseudogene	RP11-299H22.5	201.591	360.26	1.78709	1.13388e-05	66.6779	265.727	3.98523	4.91e-10
ENSG00000115738.5	protein_coding	ID2	28833.9	19494.7	0.676104	1.03858e-06	22231	9415.87	0.423547	4.94e-10
ENSG00000112245.5	protein_coding	PTP4A1	29340.6	36277.1	1.23641	0.0448487	19198.1	45821.5	2.38677	4.94e-10
ENSG00000138735.11	protein_coding	PDE5A	53.6335	35.6825	0.665303	0.353285	30.1008	147.424	4.89766	4.97e-10
ENSG00000070882.8	protein_coding	OSBPL3	1150.68	1272.75	1.10609	0.784134	1430.08	509.76	0.356455	5.08e-10
ENSG00000213930.6	protein_coding	GALT	1274.34	1154.56	0.906006	0.784134	1610.95	586.294	0.363943	5.16e-10
ENSG00000259760.1	antisense	RP11-20G13.2	1384.93	2020.76	1.4591	5.49493e-05	1071.72	2757.01	2.57251	5.24e-10
ENSG00000162745.5	protein_coding	OLFML2B	27.7276	29.7536	1.07307	1	66.5119	6.68063	0.100443	5.45e-10
ENSG00000196154.7	protein_coding	S100A4	57434.5	49638.4	0.86426	0.342649	76820.2	31721.2	0.412928	5.54e-10
ENSG00000173598.9	protein_coding	NUDT4	1370.62	1874.33	1.36751	0.00186769	836.31	2204.2	2.63563	5.68e-10
ENSG00000161638.6	protein_coding	ITGA5	94265	124934	1.32535	0.00991865	88418.9	237644	2.6877	5.73e-10
ENSG00000247774.2	lincRNA	PCED1B-AS1	5611.8	5799.37	1.03342	1	5013.64	2038.38	0.406567	5.87e-10
ENSG00000253174.2	antisense	RP11-360L9.7	16.2741	19.2141	1.18065	1	0.781457	31.2214	39.9529	5.89e-10
ENSG00000228526.1	lincRNA	RP3-510D11.1	17.2421	18.2045	1.05582	1	11.4801	81.9977	7.14259	6.17e-10
ENSG00000214050.3	protein_coding	FBXO16	125.515	116.806	0.930616	1	278.964	69.749	0.250029	6.23e-10
ENSG00000214455.3	pseudogene	RCN1P2	2888.65	3251.89	1.12575	0.52906	2365.1	5725.77	2.42094	6.43e-10
ENSG00000167595.10	protein_coding	C19orf55	876.962	1167.63	1.33145	0.01481	804.937	2130.86	2.64724	6.6e-10
ENSG00000128487.12	protein_coding	SPECC1	2632.9	2770.48	1.05225	1	2931.97	1152.61	0.393119	6.6e-10
ENSG00000204025.2	antisense	TRPC5OS	164.82	162.316	0.984809	1	203.714	45.8883	0.225258	6.65e-10
ENSG00000145757.11	protein_coding	SPATA9	1281.58	1656.69	1.29269	0.0227843	1175.29	2974.95	2.53124	6.94e-10
ENSG00000108479.7	protein_coding	GALK1	480.112	431.854	0.899487	0.869138	544.212	164.022	0.301393	7.05e-10
ENSG00000165091.11	protein_coding	TMC1	265.616	260.535	0.980871	1	276.959	69.3397	0.250361	7.09e-10
ENSG00000080802.14	protein_coding	CNOT4	4032.42	5170.8	1.28231	0.00980093	3130.07	7473.36	2.3876	7.14e-10
ENSG00000065526.6	protein_coding	SPEN	16086.7	23106.3	1.43636	8.79607e-06	12768.4	29848.8	2.3377	7.14e-10
ENSG00000124224.11	protein_coding	PPP4R1L	2002.22	2268.94	1.13321	0.52906	1654.17	4077.84	2.46519	7.15e-10
ENSG00000176454.8	protein_coding	LPCAT4	845.298	714.449	0.845204	0.371659	1599.05	585.147	0.365935	7.19e-10
ENSG00000169032.4	protein_coding	MAP2K1	7395.74	7682.58	1.03878	1	7220.57	16944.6	2.34672	7.24e-10
ENSG00000167107.8	protein_coding	ACSF2	3490.84	3354.8	0.961029	1	2948.59	1164.63	0.39498	7.63e-10
ENSG00000226443.3	pseudogene	GAPDHP32	28.6956	17.1234	0.596726	0.396547	7.44828	63.4372	8.51703	7.63e-10
ENSG00000180771.9	pseudogene	SRSF8	2458.97	2059.9	0.837708	0.184434	3000.11	1181.12	0.39369	7.71e-10
ENSG00000230001.1	sense_intronic	RP11-70J12.1	88.9905	119.609	1.34407	0.36294	59.1637	239.143	4.04205	7.79e-10
ENSG00000243927.1	protein_coding	MRPS6	8183.44	7831.58	0.957003	1	4835.26	11368.5	2.35117	7.93e-10
ENSG00000242258.1	lincRNA	RP11-511P7.2	331.755	672.86	2.02818	3.22385e-11	106.164	377.816	3.55881	8e-10
ENSG00000125355.11	protein_coding	FAM70A	1495	1758.32	1.17614	0.300284	1143.3	390.918	0.34192	8.03e-10
ENSG00000168306.8	protein_coding	ACOX2	42.1895	39.3806	0.933422	1	73.5523	8.14186	0.110695	8.17e-10
ENSG00000132170.15	protein_coding	PPARG	18350.5	17807.2	0.970392	1	11421.7	4913.77	0.430214	8.26e-10
ENSG00000116237.10	protein_coding	ICMT	5115.82	4832.64	0.944645	1	7825.24	3262.51	0.416921	8.29e-10
ENSG00000129055.8	protein_coding	ANAPC13	3111.48	2779.29	0.893238	0.59275	3678.49	1479.61	0.402232	8.52e-10
ENSG00000164649.15	protein_coding	CDCA7L	1038.39	940.802	0.906022	0.819782	1143.36	394.829	0.345324	8.52e-10
ENSG00000184574.5	protein_coding	LPAR5	216.299	189.539	0.876281	0.857445	230.025	53.5835	0.232947	8.69e-10
ENSG00000149557.7	protein_coding	FEZ1	711.073	830.998	1.16865	0.452256	697.242	1829.43	2.62381	8.73e-10
ENSG00000092964.11	protein_coding	DPYSL2	25417.9	29802.8	1.17251	0.214984	25794.4	61090.1	2.36835	8.77e-10
ENSG00000224116.2	antisense	INHBA-AS1	40.7757	48.2984	1.18449	1	23.0017	123.678	5.3769	8.79e-10
ENSG00000108370.11	protein_coding	RGS9	298.05	317.096	1.0639	1	129.947	448.435	3.45091	8.92e-10
ENSG00000111331.8	protein_coding	OAS3	14897.4	19395.1	1.30191	0.00348363	8498.62	19830.4	2.33336	8.96e-10
ENSG00000198363.10	protein_coding	ASPH	37852.1	34104.3	0.900987	0.627502	36980.2	15832	0.428121	8.99e-10
ENSG00000086289.7	protein_coding	EPDR1	629.644	618.464	0.982244	1	793.315	255.568	0.322152	9.04e-10
ENSG00000228923.1	antisense	AP000355.2	17.2896	68.1246	3.94021	4.82891e-08	10.2664	75.8041	7.3837	9.15e-10
ENSG00000121060.10	protein_coding	TRIM25	13228.1	16173.7	1.22268	0.0519388	6792.76	15978.8	2.35233	9.43e-10
ENSG00000200304.1	snRNA	U6	53.662	205.667	3.83263	1.9193e-17	7.96356	65.1895	8.18597	9.63e-10
ENSG00000173638.14	protein_coding	SLC19A1	593.234	556.712	0.938436	1	541.707	163.477	0.301781	9.73e-10
ENSG00000228668.1	TR_V_pseudogene	TRGV5P	16.7676	42.0548	2.5081	0.00589548	19.5853	110.357	5.6347	1e-09
ENSG00000249476.1	lincRNA	CTD-2587M2.1	994.847	1636.96	1.64543	5.05793e-08	742.456	1936.92	2.6088	1.01e-09
ENSG00000170571.6	protein_coding	EMB	8304.61	7523.37	0.905927	0.654621	7539.66	3183.68	0.422258	1.03e-09
ENSG00000257570.1	pseudogene	RP11-133N21.12	15.8377	36.4376	2.30069	0.0269317	5.94396	58.333	9.81384	1.03e-09
ENSG00000111879.14	protein_coding	FAM184A	372.646	374.209	1.00419	1	419.152	118.911	0.283695	1.05e-09
ENSG00000064547.9	protein_coding	LPAR2	1877.88	2216.61	1.18038	0.250737	1423.75	3553.54	2.4959	1.05e-09
ENSG00000226097.1	lincRNA	AC099342.1	5.25705	17.621	3.35189	0.0342798	1.64595	35.4091	21.5129	1.06e-09
ENSG00000184887.9	protein_coding	BTBD6	3110.06	2661.12	0.855649	0.267916	4409.6	1808.31	0.410085	1.06e-09
ENSG00000134291.7	protein_coding	TMEM106C	764.243	695.561	0.910131	0.88237	577.686	179.152	0.310121	1.06e-09
ENSG00000178732.4	protein_coding	GP5	30.157	37.4186	1.2408	0.951243	13.9906	89.6525	6.40807	1.07e-09
ENSG00000206605.1	snRNA	U6	53.662	205.667	3.83263	1.9193e-17	23.517	124.399	5.28973	1.08e-09
ENSG00000101460.8	protein_coding	MAP1LC3A	181.046	185.386	1.02397	1	165.752	539.812	3.25674	1.09e-09
ENSG00000214176.5	pseudogene	PLEKHM1P	4733.45	5108.9	1.07932	0.8652	3942.65	9331.84	2.3669	1.09e-09
ENSG00000162302.8	protein_coding	RPS6KA4	558.172	481.689	0.862976	0.593994	797.493	264.678	0.331887	1.09e-09
ENSG00000175866.10	protein_coding	BAIAP2	2801.71	2575.45	0.919243	0.819782	2935.29	1169.33	0.398371	1.13e-09
ENSG00000145908.8	protein_coding	ZNF300	7.20242	5.71733	0.793807	1	4.07335	47.7386	11.7197	1.13e-09
ENSG00000133246.7	protein_coding	PRAM1	203.176	185.06	0.910835	1	216.96	51.6928	0.23826	1.15e-09
ENSG00000079432.2	protein_coding	CIC	3220.4	3752.86	1.16534	0.280938	2640.89	6369.62	2.41192	1.16e-09
ENSG00000187475.4	protein_coding	HIST1H1T	64.2903	128.796	2.00335	0.000300003	15.1212	92.4395	6.11323	1.16e-09
ENSG00000184634.10	protein_coding	MED12	2749.79	4163.4	1.51408	6.88518e-07	2255.93	5426.34	2.40537	1.17e-09
ENSG00000228477.1	pseudogene	RP3-342P20.2	693.212	1026.27	1.48045	0.000268278	458.242	1294.05	2.82395	1.19e-09
ENSG00000253317.1	lincRNA	RP11-142A23.1	270.805	303.713	1.12152	0.88237	163.049	528.592	3.24192	1.2e-09
ENSG00000155926.9	protein_coding	SLA	1334.08	1059.78	0.794388	0.0677265	3347.83	1319.8	0.394226	1.2e-09
ENSG00000234086.2	pseudogene	AL391994.1	34.5602	70.9961	2.05427	0.00494259	21.8882	118.79	5.42715	1.23e-09
ENSG00000140678.12	protein_coding	ITGAX	32416.9	39187.1	1.20885	0.100114	26843.8	64055.9	2.38625	1.23e-09
ENSG00000184441.4	processed_transcript	AP001062.7	918.433	981.925	1.06913	1	749.643	1947.54	2.59795	1.25e-09
ENSG00000262001.1	lincRNA	DLGAP1-AS2	852.795	833.329	0.977174	1	540.244	1469.19	2.71949	1.25e-09
ENSG00000254510.1	lincRNA	RP11-867G23.10	34.9015	26.9793	0.773011	0.873967	69.5376	7.65478	0.110081	1.25e-09
ENSG00000163344.5	protein_coding	PMVK	897.48	847.066	0.943827	1	1307.07	469.679	0.359336	1.26e-09
ENSG00000129596.4	protein_coding	CDO1	495.979	427.787	0.862511	0.609913	563.488	173.797	0.308432	1.31e-09
ENSG00000265642.1	miRNA	AL034375.1	16.7391	25.5006	1.52342	0.640744	5.7193	55.1397	9.641	1.32e-09
ENSG00000198924.3	protein_coding	DCLRE1A	1987.1	1865.98	0.939045	1	3059.89	1229.86	0.401929	1.34e-09
ENSG00000106617.8	protein_coding	PRKAG2	3149.56	3214.58	1.02064	1	2839.76	6721.58	2.36695	1.34e-09
ENSG00000267457.1	lincRNA	RP5-837J1.4	41.677	101.219	2.42865	1.91886e-05	24.34	125.626	5.16132	1.36e-09
ENSG00000207622.1	miRNA	MIR619	44.0208	50.9726	1.15792	1	16.435	99.0019	6.02384	1.39e-09
ENSG00000172345.8	protein_coding	STARD5	1056.28	1556.8	1.47384	6.99997e-05	641.829	1690.55	2.63395	1.39e-09
ENSG00000182247.5	protein_coding	UBE2E2	7150.14	8497.78	1.18848	0.136171	5441	12599	2.31557	1.44e-09
ENSG00000149782.7	protein_coding	PLCB3	2907.61	3157.95	1.0861	0.83014	3241.86	7624.18	2.35179	1.45e-09
ENSG00000183696.9	protein_coding	UPP1	35761.6	42654.8	1.19275	0.144361	21838.1	51501.7	2.35834	1.46e-09
ENSG00000169247.7	protein_coding	SH3TC2	54.5824	50.332	0.922127	1	83.3206	11.2775	0.135351	1.51e-09
ENSG00000169515.5	protein_coding	CCDC8	285.505	220.428	0.772062	0.220446	613.35	192.05	0.313116	1.52e-09
ENSG00000134917.9	protein_coding	ADAMTS8	48.443	41.0023	0.846403	1	109.507	18.2118	0.166308	1.53e-09
ENSG00000240244.3	pseudogene	GAPDHP33	318.66	324.804	1.01928	1	168.536	543.198	3.22303	1.53e-09
ENSG00000230794.1	processed_transcript	AF015720.3	12.4595	18.2045	1.4611	0.842052	7.79749	63.9041	8.19547	1.56e-09
ENSG00000112276.9	protein_coding	BVES	1837.38	2079.41	1.13173	0.543127	1711.74	4093.72	2.39155	1.58e-09
ENSG00000136603.9	protein_coding	SKIL	77549.9	80396.7	1.03671	1	39859.6	95606.8	2.39859	1.58e-09
ENSG00000185477.3	protein_coding	GPRIN3	5933.74	5466.46	0.92125	0.802178	8768.46	3695.67	0.421473	1.62e-09
ENSG00000060982.10	protein_coding	BCAT1	63580.2	64158.9	1.0091	1	57818.1	142798	2.46978	1.64e-09
ENSG00000248971.2	pseudogene	KRT8P46	1154.88	1645.36	1.4247	0.000379521	685.276	1800.68	2.62768	1.64e-09
ENSG00000134057.10	protein_coding	CCNB1	3357.36	2988.34	0.890087	0.558583	1921.44	739.945	0.3851	1.65e-09
ENSG00000132932.11	protein_coding	ATP8A2	513.942	508.539	0.989488	1	651.163	205.685	0.315873	1.66e-09
ENSG00000171729.9	protein_coding	TMEM51	1891.21	2051.57	1.08479	0.870566	1681.89	4071.89	2.42102	1.66e-09
ENSG00000164929.12	protein_coding	BAALC	235.819	260.592	1.10505	0.974948	338.599	968.623	2.86068	1.67e-09
ENSG00000141560.9	protein_coding	FN3KRP	1435.4	1293.35	0.901038	0.744234	2004.34	773.761	0.386042	1.67e-09
ENSG00000079931.10	protein_coding	MOXD1	509.994	477.604	0.93649	1	428.762	124.229	0.289738	1.67e-09
ENSG00000186472.14	protein_coding	PCLO	4731.61	6985.33	1.47631	1.48587e-06	5734.65	2431.18	0.423946	1.69e-09
ENSG00000228817.2	sense_intronic	BACH1-IT2	425.528	466.83	1.09706	0.948922	179.376	571.439	3.1857	1.72e-09
ENSG00000092871.12	protein_coding	RFFL	4650.39	6300.97	1.35493	0.000481263	3528.59	8254.66	2.33937	1.73e-09
ENSG00000236803.1	pseudogene	SDAD1P4	2.37228	5.70303	2.40403	0.763023	10.391	74.4207	7.16206	1.78e-09
ENSG00000040933.10	protein_coding	INPP4A	6609.75	7271.81	1.10016	0.694424	10887.7	4712.11	0.432793	1.82e-09
ENSG00000138835.17	protein_coding	RGS3	1036.59	554.69	0.535108	1.33919e-10	2165.95	853.127	0.393881	1.82e-09
ENSG00000141447.12	protein_coding	OSBPL1A	2063.7	2218.33	1.07493	0.920348	1913.99	737.882	0.385521	1.84e-09
ENSG00000117152.9	protein_coding	RGS4	58.5207	33.1657	0.566734	0.0785517	40.5504	1.85029	0.0456293	1.88e-09
ENSG00000109861.9	protein_coding	CTSC	16676.6	15338.3	0.919749	0.786738	18117.6	7872.44	0.43452	1.9e-09
ENSG00000160741.11	protein_coding	CRTC2	1692.34	2025.2	1.19669	0.195357	2247.41	5341.07	2.37655	1.94e-09
ENSG00000112137.11	protein_coding	PHACTR1	976.213	1977.76	2.02595	1.13115e-16	231.847	712.018	3.07107	1.94e-09
ENSG00000154710.9	protein_coding	RABGEF1	332.155	411.888	1.24005	0.293919	143.363	470.235	3.28002	1.96e-09
ENSG00000095794.14	protein_coding	CREM	1756.67	1795.68	1.0222	1	2172.73	5155.87	2.37299	1.99e-09
ENSG00000172469.10	protein_coding	MANEA	3329.83	3161.26	0.949376	1	5065.09	2109.43	0.416464	2.01e-09
ENSG00000008118.5	protein_coding	CAMK1G	9.58421	59.0209	6.15814	1.30878e-10	0.781457	29.2933	37.4856	2.02e-09
ENSG00000180354.11	protein_coding	C7orf41	2452	2136.47	0.871317	0.417165	2666.16	1060.94	0.397928	2.03e-09
ENSG00000168137.11	protein_coding	SETD5	17319.6	23035.7	1.33004	0.00115639	13261.9	30430.3	2.29457	2.07e-09
ENSG00000120910.10	protein_coding	PPP3CC	1431.08	1640.72	1.14649	0.467403	1839.11	4390.85	2.38748	2.16e-09
ENSG00000023608.4	protein_coding	SNAPC1	1638.99	1814.23	1.10692	0.718223	1606.54	3887.54	2.41981	2.16e-09
ENSG00000048140.13	protein_coding	TSPAN17	3915.86	3861.02	0.985997	1	4596.84	1924.16	0.418583	2.16e-09
ENSG00000005073.5	protein_coding	HOXA11	333.664	259.994	0.77921	0.214269	285.623	76.0204	0.266156	2.19e-09
ENSG00000237753.1	lincRNA	AC079922.3	1048.31	350.845	0.334676	9.24533e-30	777.131	259.654	0.334119	2.2e-09
ENSG00000264754.1	sense_intronic	CTD-2653B5.1	14.8603	34.3326	2.31036	0.0324643	4.5056	49.0038	10.8762	2.2e-09
ENSG00000157514.12	protein_coding	TSC22D3	1895.12	1751.97	0.924463	0.88237	1856.08	4515.87	2.43302	2.21e-09
ENSG00000169155.5	protein_coding	ZBTB43	17608.5	21456.4	1.21853	0.0603218	8277.89	18896.5	2.28277	2.21e-09
ENSG00000117013.10	protein_coding	KCNQ4	300.478	350.505	1.16649	0.661286	167.364	530.6	3.17034	2.22e-09
ENSG00000117020.12	protein_coding	AKT3	7406.22	7877.24	1.0636	0.948922	5630.8	12845.2	2.28124	2.23e-09
ENSG00000128573.17	protein_coding	FOXP2	3764.88	4216.45	1.11994	0.558999	1957.55	765.146	0.390869	2.24e-09
ENSG00000179820.11	protein_coding	MYADM	1476.35	1662.12	1.12583	0.619689	1159.22	2900.94	2.5025	2.24e-09
ENSG00000162645.8	protein_coding	GBP2	3789.12	5984.64	1.57943	4.949e-09	1430.35	3469.33	2.4255	2.27e-09
ENSG00000008517.12	protein_coding	IL32	4.80161	16.1281	3.35889	0.0485385	5.20402	52.3931	10.0678	2.27e-09
ENSG00000229761.1	pseudogene	RPS20P1	10.0396	18.6879	1.86141	0.431695	5.98548	56.5606	9.44964	2.27e-09
ENSG00000266111.1	lincRNA	RP11-296K13.4	233.731	246.815	1.05598	1	115.382	395.031	3.42366	2.33e-09
ENSG00000213450.4	pseudogene	RP11-88K11.1	39.3048	26.4101	0.671932	0.508372	33.2511	0.564887	0.0169885	2.38e-09
ENSG00000138190.12	protein_coding	EXOC6	5010.06	4885.42	0.975121	1	4682.31	1960.91	0.418792	2.42e-09
ENSG00000253008.2	miRNA	MIR2355	105.246	199.054	1.89133	9.58781e-05	40.5504	177.57	4.379	2.49e-09
ENSG00000104998.2	protein_coding	IL27RA	4268.22	4254.85	0.996868	1	4692.05	1962.11	0.418178	2.5e-09
ENSG00000096070.15	protein_coding	BRPF3	5461.97	7123.31	1.30417	0.00386976	3966.9	9179.51	2.31402	2.53e-09
ENSG00000185909.10	protein_coding	KLHDC8B	455.239	317.479	0.697389	0.00997151	382.136	110.262	0.288542	2.53e-09
ENSG00000253475.1	sense_intronic	RP11-110G21.2	10.4951	19.0854	1.81851	0.446456	7.75597	62.8521	8.10371	2.53e-09
ENSG00000222937.1	snoRNA	SNORD63	187.85	239.358	1.2742	0.326001	120.437	407.732	3.38543	2.55e-09
ENSG00000257053.1	pseudogene	Z98941.1	5.76954	38.9688	6.75423	8.63969e-08	7.79749	63.7859	8.18031	2.59e-09
ENSG00000174791.6	protein_coding	RIN1	676.779	519.448	0.767529	0.0657438	861.905	293.101	0.340062	2.63e-09
ENSG00000130518.9	protein_coding	KIAA1683	177.24	235.563	1.32906	0.201839	70.4436	265.9	3.77465	2.74e-09
ENSG00000232184.1	processed_transcript	RP11-370K11.1	128.684	145.364	1.12962	0.974948	66.2286	251.06	3.79081	2.74e-09
ENSG00000135077.4	protein_coding	HAVCR2	23762.2	23211	0.976806	1	25044.1	11124.8	0.444209	2.78e-09
ENSG00000230069.3	pseudogene	LRRC37A15P	1405.71	2012.39	1.43158	0.000169019	848.696	2152.44	2.53617	2.78e-09
ENSG00000248832.1	processed_transcript	RP5-955M13.3	43.0909	48.9534	1.13605	1	37.7152	165.457	4.38701	2.78e-09
ENSG00000267226.1	antisense	RP11-126O1.5	23.4766	62.7762	2.674	0.000159292	16.0272	92.5951	5.77736	2.86e-09
ENSG00000099995.13	protein_coding	SF3A1	6342.09	8252.07	1.30116	0.00413967	5460.61	12506.8	2.29037	2.89e-09
ENSG00000188676.8	protein_coding	IDO2	0.948912	3.10034	3.26726	0.870566	0	21.9902	Inf	2.92e-09
ENSG00000207508.1	snRNA	U6	53.662	205.667	3.83263	1.9193e-17	138.035	451.77	3.27287	2.95e-09
ENSG00000164136.12	protein_coding	IL15	9.11926	11.3489	1.24449	1	8.35429	63.5928	7.612	3.04e-09
ENSG00000213073.4	pseudogene	RP11-288H12.3	2384.29	3292.74	1.38102	0.00041153	1328.09	3234.53	2.43548	3.05e-09
ENSG00000180539.4	protein_coding	C9orf139	70.0218	53.3179	0.761447	0.628123	108.85	19.088	0.17536	3.08e-09
ENSG00000235205.1	pseudogene	TATDN2P3	91.4484	98.2185	1.07403	1	162.7	525.055	3.22714	3.08e-09
ENSG00000168427.7	protein_coding	KLHL30	315.027	228.196	0.724369	0.0607409	284.969	76.2942	0.267728	3.15e-09
ENSG00000228768.1	protein_coding	AC003101.1	191.542	306.062	1.59789	0.00157788	137.146	452.021	3.29591	3.19e-09
ENSG00000135046.9	protein_coding	ANXA1	16426.9	15186.7	0.924497	0.826102	23137.1	10329	0.446426	3.2e-09
ENSG00000167100.10	protein_coding	SAMD14	151.288	208.069	1.37532	0.135335	97.7018	338.32	3.46278	3.2e-09
ENSG00000010319.2	protein_coding	SEMA3G	102.522	82.7168	0.806816	0.689254	128.643	25.7484	0.200154	3.24e-09
ENSG00000067057.11	protein_coding	PFKP	12222.6	13125.2	1.07384	0.881056	9255.5	21122.8	2.28219	3.27e-09
ENSG00000176907.3	protein_coding	C8orf4	0.474456	6.24359	13.1595	0.0769344	1.2137	30.988	25.5318	3.33e-09
ENSG00000108306.7	protein_coding	FBXL20	1876.47	2116.59	1.12796	0.572396	1288.38	3155.34	2.44908	3.34e-09
ENSG00000133121.15	protein_coding	STARD13	2567.91	2949.61	1.14864	0.393283	1712.1	663.905	0.387771	3.34e-09
ENSG00000173930.8	protein_coding	SLCO4C1	643.328	617.452	0.959778	1	494.741	155.681	0.314671	3.35e-09
ENSG00000243716.6	protein_coding	61E3.4	22.4326	33.7634	1.50511	0.555295	21.6049	113.199	5.2395	3.4e-09
ENSG00000127561.9	protein_coding	SYNGR3	38.8303	74.78	1.92582	0.0109322	52.4627	207.803	3.96096	3.45e-09
ENSG00000137216.13	protein_coding	TMEM63B	2385.46	3149.09	1.32012	0.00434382	2681.35	6234.88	2.32528	3.46e-09
ENSG00000151500.9	protein_coding	THYN1	2413.37	1941.75	0.804578	0.0623767	3691.45	1525.6	0.413279	3.49e-09
ENSG00000224596.1	lincRNA	RP11-202P11.1	7273.72	8835.77	1.21475	0.0669573	5852.25	13311	2.2745	3.51e-09
ENSG00000117266.11	protein_coding	CDK18	929.485	1316.05	1.41589	0.000926811	751.819	1942.63	2.5839	3.52e-09
ENSG00000250472.1	sense_intronic	TRIM36-IT1	22.5181	32.668	1.45074	0.634897	6.89148	58.6645	8.51261	3.58e-09
ENSG00000131153.4	protein_coding	GINS2	107.827	107.534	0.997281	1	172.409	38.8186	0.225154	3.59e-09
ENSG00000185499.11	protein_coding	MUC1	144.455	204.231	1.4138	0.0929024	123.605	411.784	3.33146	3.63e-09
ENSG00000236830.1	lincRNA	CBR3-AS1	185.431	137.001	0.738828	0.199884	219.028	54.595	0.24926	3.65e-09
ENSG00000149218.4	protein_coding	ENDOD1	819.26	752.96	0.919074	0.915161	1409.55	521.453	0.369942	3.65e-09
ENSG00000141665.7	protein_coding	FBXO15	157.238	117.43	0.746828	0.289162	170.331	38.565	0.226412	3.66e-09
ENSG00000169504.10	protein_coding	CLIC4	25828.8	28057.4	1.08628	0.799834	21308.4	49250.7	2.31133	3.7e-09
ENSG00000196968.4	protein_coding	FUT11	2307.17	2073.68	0.8988	0.665198	2559.44	5972.11	2.33337	3.7e-09
ENSG00000143643.8	protein_coding	TTC13	3160.11	3001.97	0.949957	1	4332.51	1816.73	0.419324	3.76e-09
ENSG00000254482.1	pseudogene	RP11-386B1.1	3.35923	10.3964	3.09489	0.224787	3.99032	45.6347	11.4364	3.79e-09
ENSG00000156304.9	protein_coding	SCAF4	2886.39	3810	1.31999	0.00376056	2050.47	4841.56	2.36119	3.83e-09
ENSG00000145337.4	protein_coding	PYURF	2877.39	2337.56	0.812387	0.0716695	3396.92	1414.12	0.416293	3.88e-09
ENSG00000252438.1	snoRNA	SNORD45	29.5209	45.71	1.5484	0.357609	10.8232	73.9337	6.83103	3.94e-09
ENSG00000139718.5	protein_coding	SETD1B	607.523	763.877	1.25736	0.139059	813.95	2067.26	2.53978	4.1e-09
ENSG00000202119.1	snRNA	U6	53.662	205.667	3.83263	1.9193e-17	13.043	82.6404	6.33598	4.12e-09
ENSG00000143110.7	protein_coding	C1orf162	974.144	850.578	0.873154	0.570291	1574.54	604.073	0.383651	4.14e-09
ENSG00000171552.8	protein_coding	BCL2L1	2523.51	2663.61	1.05552	1	2982.13	6913.09	2.31817	4.17e-09
ENSG00000169871.8	protein_coding	TRIM56	1718.21	1799.53	1.04733	1	1899.31	4522.88	2.38133	4.19e-09
ENSG00000140284.6	protein_coding	SLC27A2	224.859	203.988	0.907181	1	246.418	64.2557	0.260759	4.23e-09
ENSG00000005884.13	protein_coding	ITGA3	1081.35	889.736	0.822798	0.196033	1342.39	502.322	0.3742	4.24e-09
ENSG00000010379.11	protein_coding	SLC6A13	79.8617	99.7258	1.24873	0.687932	40.7335	174.319	4.2795	4.24e-09
ENSG00000147202.13	protein_coding	DIAPH2	5416.73	6011.24	1.10975	0.608926	2988.31	6853.87	2.29356	4.35e-09
ENSG00000179388.8	protein_coding	EGR3	1361	1675.85	1.23134	0.110334	182.046	574.566	3.15617	4.35e-09
ENSG00000110080.13	protein_coding	ST3GAL4	377.551	567.775	1.50383	0.000978725	475.522	1275.74	2.68282	4.48e-09
ENSG00000257883.1	lincRNA	RP11-497G19.1	2486.13	3170.03	1.27508	0.017952	2322.08	5411.03	2.33025	4.51e-09
ENSG00000257315.1	protein_coding	ZBED6	9848.5	11896.8	1.20798	0.0790402	7550.35	17010.5	2.25294	4.52e-09
ENSG00000107819.8	protein_coding	SFXN3	7001.94	6422.14	0.917194	0.763023	10152.6	4498.23	0.443062	4.54e-09
ENSG00000118804.7	protein_coding	STBD1	134.398	91.3629	0.679796	0.109773	281.303	76.6833	0.2726	4.62e-09
ENSG00000107562.12	protein_coding	CXCL12	0.948912	2.61699	2.75788	1	1.60443	32.4492	20.2248	4.67e-09
ENSG00000165474.5	protein_coding	GJB2	35.9741	95.899	2.66578	3.22042e-06	15.8612	89.1886	5.62308	4.72e-09
ENSG00000259470.2	pseudogene	KRT8P9	0	2.07643	Inf	0.608926	0	22.6703	Inf	4.72e-09
ENSG00000082684.10	protein_coding	SEMA5B	2.41982	0	0	0.52906	0	22.4369	Inf	4.72e-09
ENSG00000121210.11	protein_coding	KIAA0922	3520.61	4453.54	1.26499	0.0196737	2915.66	6598.06	2.26297	4.73e-09
ENSG00000196586.8	protein_coding	MYO6	34277	37243.4	1.08654	0.819782	34472.3	15407.1	0.44694	4.76e-09
ENSG00000188352.7	protein_coding	FOCAD	4783.56	4919.07	1.02833	1	4396.92	1855.32	0.421958	4.77e-09
ENSG00000119431.5	protein_coding	HDHD3	194.569	144.269	0.74148	0.197302	370.697	107.634	0.290355	4.77e-09
ENSG00000176915.10	protein_coding	ANKLE2	13392.4	17516.3	1.30793	0.00247253	12643.6	28450.2	2.25016	4.82e-09
ENSG00000204993.3	pseudogene	AC139712.2	18.6179	37.7876	2.02964	0.0695891	6.58379	56.4828	8.57906	4.86e-09
ENSG00000266371.1	sense_intronic	RP11-142O6.1	632.784	742.003	1.1726	0.472442	366.174	1020.43	2.78672	4.91e-09
ENSG00000179958.4	protein_coding	DCTPP1	1125.81	1100.89	0.977862	1	1918.23	747.013	0.389428	4.95e-09
ENSG00000113657.8	protein_coding	DPYSL3	1298.12	1563.61	1.20452	0.194344	1969.84	4608.35	2.33946	4.95e-09
ENSG00000198840.2	protein_coding	MT-ND3	8150.09	9441.15	1.15841	0.246524	9375.4	20888.8	2.22804	4.95e-09
ENSG00000249111.1	lincRNA	RP11-622J8.1	3.86221	5.17677	1.34037	1	1.25522	30.8122	24.5472	4.95e-09
ENSG00000057704.6	protein_coding	TMCC3	272.476	271.429	0.996157	1	236.958	694.325	2.93016	4.98e-09
ENSG00000145780.6	protein_coding	FEM1C	11419	13721.4	1.20162	0.0906031	5231.82	11854.8	2.2659	5.01e-09
ENSG00000118495.13	protein_coding	PLAGL1	6925.68	8385.18	1.21074	0.0787702	5360.73	12174	2.27096	5.01e-09
ENSG00000099381.12	protein_coding	SETD1A	1438.53	1804.16	1.25417	0.0617354	1043.57	2566.21	2.45907	5.03e-09
ENSG00000248323.1	lincRNA	RP11-213H15.3	9766.44	13370.5	1.36903	0.000164679	7080.73	15943.6	2.2517	5.09e-09
ENSG00000165731.12	protein_coding	RET	541.867	599.765	1.10685	0.873779	750.356	257.588	0.343287	5.12e-09
ENSG00000244687.7	protein_coding	UBE2V1	1845	1898.25	1.02886	1	1129.4	2757.53	2.4416	5.18e-09
ENSG00000266753.1	lincRNA	RP11-690G19.3	549.221	697.14	1.26933	0.118888	360.489	1013	2.81006	5.2e-09
ENSG00000173575.11	protein_coding	CHD2	69660.8	88444.3	1.26964	0.0313632	47155.7	112238	2.38017	5.23e-09
ENSG00000161513.7	protein_coding	FDXR	76.6546	53.0204	0.69168	0.295021	96.007	15.9523	0.166157	5.28e-09
ENSG00000129151.4	protein_coding	BBOX1	43.205	36.3518	0.84138	1	38.3061	1.9281	0.050334	5.29e-09
ENSG00000102172.11	protein_coding	SMS	587.445	689.557	1.17382	0.461044	598.202	1538.35	2.57162	5.3e-09
ENSG00000228166.1	pseudogene	MTND1P11	9.50814	23.4528	2.4666	0.0779061	5.4116	51.2431	9.46912	5.33e-09
ENSG00000138646.4	protein_coding	HERC5	1190.97	1134.77	0.952815	1	785.823	1970.48	2.50754	5.4e-09
ENSG00000049192.10	protein_coding	ADAMTS6	1251.18	1290.63	1.03153	1	1086.95	395.858	0.364191	5.44e-09
ENSG00000180964.12	protein_coding	TCEAL8	1578.43	1346.23	0.852893	0.340527	1933.57	762.777	0.394492	5.44e-09
ENSG00000166428.8	protein_coding	PLD4	1569.99	1287.61	0.82014	0.14443	1565.1	610.832	0.390282	5.48e-09
ENSG00000204305.9	protein_coding	AGER	302.282	408.545	1.35154	0.0604828	468.558	1262.33	2.69409	5.5e-09
ENSG00000135373.8	protein_coding	EHF	17.745	20.2666	1.1421	1	2.7351	37.8647	13.844	5.6e-09
ENSG00000110330.4	protein_coding	BIRC2	12364.9	14986.5	1.21202	0.0665089	12488.4	27838.6	2.22917	5.65e-09
ENSG00000170006.7	protein_coding	TMEM154	3730.6	3711.43	0.994863	1	3859.95	1660.81	0.430266	5.65e-09
ENSG00000164647.4	protein_coding	STEAP1	451.968	409.766	0.906626	0.914654	887.583	309.733	0.348963	5.69e-09
ENSG00000268885.1	protein_coding	AC026740.1	90.6135	110.846	1.22328	0.716542	96.4881	331.17	3.43223	5.88e-09
ENSG00000165195.9	protein_coding	PIGA	1130.47	1291.3	1.14227	0.525527	1539.58	3675.56	2.38738	5.9e-09
ENSG00000087586.13	protein_coding	AURKA	3017.6	2632.22	0.872288	0.408585	5497.04	2352.61	0.427977	5.98e-09
ENSG00000147894.10	protein_coding	C9orf72	1279.51	1352.19	1.0568	1	1208.26	2918.03	2.41507	6.07e-09
ENSG00000259999.1	processed_transcript	RP11-252K23.1	34.4936	38.9831	1.13015	1	11.6047	75.1614	6.47683	6.08e-09
ENSG00000178462.7	protein_coding	TUBAL3	53.2446	68.0245	1.27758	0.715032	41.3318	168.832	4.08479	6.1e-09
ENSG00000196095.1	pseudogene	AC126182.1	8.13231	18.7165	2.30149	0.186221	8.22974	61.3535	7.4551	6.11e-09
ENSG00000254272.1	pseudogene	RP11-382J24.2	39.1907	60.245	1.53723	0.255003	38.0644	160.998	4.22963	6.12e-09
ENSG00000100290.2	protein_coding	BIK	341.113	345.908	1.01406	1	224.232	56.8748	0.253642	6.13e-09
ENSG00000269690.1	protein_coding	AC096677.1	37.3309	59.2783	1.58792	0.201398	55.2809	215.512	3.8985	6.26e-09
ENSG00000151491.8	protein_coding	EPS8	6691.56	6583.46	0.983845	1	6639.36	2921.77	0.440067	6.43e-09
ENSG00000181982.12	protein_coding	CCDC149	897.337	1020.24	1.13696	0.609636	1251.25	466.27	0.372642	6.47e-09
ENSG00000230787.1	pseudogene	PSAT1P3	69.3381	48.2555	0.695945	0.350228	50.4431	205.186	4.06767	6.63e-09
ENSG00000121064.8	protein_coding	SCPEP1	15973	15036.7	0.941379	0.96047	16573.1	7476.41	0.451118	6.89e-09
ENSG00000258018.1	lincRNA	RP11-148B3.1	11.9565	20.1808	1.68786	0.544621	4.46408	45.5771	10.2097	6.95e-09
ENSG00000154889.12	protein_coding	MPPE1	605.864	461.053	0.760985	0.0597879	792.143	273.621	0.345419	7.08e-09
ENSG00000233237.1	lincRNA	LINC00472	5.74102	14.5493	2.53427	0.210413	2.4274	36.6167	15.0847	7.15e-09
ENSG00000173269.6	protein_coding	MMRN2	390.343	391.807	1.00375	1	336.066	99.1778	0.295114	7.15e-09
ENSG00000101084.12	protein_coding	C20orf24	4856.93	3938.23	0.810847	0.0488579	6860.51	2983.06	0.434817	7.19e-09
ENSG00000197448.9	protein_coding	GSTK1	5282.93	5111.59	0.967566	1	7177.52	3147.52	0.438525	7.19e-09
ENSG00000227543.3	processed_transcript	SPAG5-AS1	108.614	221.211	2.03667	3.5108e-06	80.6343	287.555	3.56616	7.21e-09
ENSG00000196396.5	protein_coding	PTPN1	7255.46	8326.63	1.14764	0.329675	8206.15	18138.5	2.21036	7.26e-09
ENSG00000252892.1	snRNA	U6	53.662	205.667	3.83263	1.9193e-17	31.3976	138.893	4.42368	7.26e-09
ENSG00000147036.7	protein_coding	LANCL3	3689.11	3970.5	1.07628	0.88237	4303.65	1841.59	0.427915	7.33e-09
ENSG00000198513.6	protein_coding	ATL1	373.006	338.358	0.90711	0.942048	810.619	280.866	0.346484	7.34e-09
ENSG00000232994.1	pseudogene	RPL7P14	22.4611	50.944	2.2681	0.00717616	23.434	115.343	4.92205	7.35e-09
ENSG00000239373.2	misc_RNA	Metazoa_SRP	0.958421	66.3742	69.2537	2.49675e-24	237.449	692.607	2.91687	7.45e-09
ENSG00000119673.10	protein_coding	ACOT2	948.124	934.49	0.98562	1	974.852	353.007	0.362114	7.47e-09
ENSG00000183323.8	protein_coding	CCDC125	3218.62	3094.91	0.961565	1	2988.67	1246.13	0.41695	7.5e-09
ENSG00000128059.4	protein_coding	PPAT	2742.31	2231.43	0.813705	0.0774857	3832.79	1603.76	0.418431	7.65e-09
ENSG00000257877.1	3prime_overlapping_ncrna	RP3-462E2.3	#N/A	#N/A	#N/A	#N/A	0	21.7942	Inf	7.65e-09
ENSG00000105278.6	protein_coding	ZFR2	60.912	68.4793	1.12423	1	23.7002	117.329	4.95055	7.68e-09
ENSG00000164081.8	protein_coding	TEX264	7768.2	6526.67	0.840179	0.130132	11035.8	4932.81	0.446982	7.72e-09
ENSG00000144445.10	protein_coding	KANSL1L	3029.13	3044.13	1.00495	1	2181.97	5029.68	2.30511	7.76e-09
ENSG00000170385.9	protein_coding	SLC30A1	24993.4	15096.6	0.604022	2.27167e-11	14180.5	6373.54	0.449459	7.78e-09
ENSG00000186111.4	protein_coding	PIP5K1C	1439.91	1839.3	1.27737	0.031929	1589.36	3756.86	2.36375	8.03e-09
ENSG00000169057.14	protein_coding	MECP2	4786.46	6733.83	1.40685	4.76293e-05	3901.34	8808.5	2.25782	8.04e-09
ENSG00000258944.1	antisense	RP4-647C14.3	655.113	744.062	1.13578	0.678069	357.796	985.875	2.75541	8.42e-09
ENSG00000173065.9	protein_coding	FAM222B	704.958	960.583	1.36261	0.00986805	755.377	1883.58	2.49357	8.43e-09
ENSG00000158715.5	protein_coding	SLC45A3	2570.08	2612.08	1.01634	1	2431.83	996.764	0.409882	8.43e-09
ENSG00000243398.2	misc_RNA	Metazoa_SRP	0.958421	66.3742	69.2537	2.49675e-24	368.294	1018.68	2.76595	8.45e-09
ENSG00000101220.13	protein_coding	C20orf27	356.902	334.763	0.937967	1	472.709	148.032	0.313156	8.5e-09
ENSG00000125386.10	protein_coding	FAM193A	3280.61	4180.12	1.27419	0.0158371	2777.87	6347.35	2.28497	8.6e-09
ENSG00000213993.2	protein_coding	AC092067.1	202.084	197.318	0.976415	1	114.154	381.358	3.34073	8.61e-09
ENSG00000146083.7	protein_coding	RNF44	1216.65	1646.96	1.35368	0.00427318	1018.01	2489.42	2.44539	8.68e-09
ENSG00000083454.17	protein_coding	P2RX5	484.344	503.86	1.04029	1	413.35	127.635	0.308783	8.71e-09
ENSG00000162073.9	protein_coding	PAQR4	609.005	478.399	0.785543	0.129098	1148.9	421.382	0.366771	8.81e-09
ENSG00000129317.10	protein_coding	PUS7L	3698.1	3412.35	0.922731	0.836783	4898.25	2105.66	0.429881	8.82e-09
ENSG00000008394.7	protein_coding	MGST1	2545.21	2306.21	0.906101	0.720165	4296.17	1822.1	0.424122	8.83e-09
ENSG00000198189.6	protein_coding	HSD17B11	9206.08	7968.01	0.865516	0.28742	6646.96	2926.7	0.440306	8.86e-09
ENSG00000196367.7	protein_coding	TRRAP	12188.7	17045	1.39842	5.11958e-05	9909.34	21985.4	2.21866	8.9e-09
ENSG00000164603.7	protein_coding	C7orf60	2128.55	2389.86	1.12276	0.57748	2220.96	5098.78	2.29576	8.97e-09
ENSG00000151967.14	protein_coding	SCHIP1	198.706	301.397	1.5168	0.00752539	24.257	117.66	4.85058	9.14e-09
ENSG00000147421.12	protein_coding	HMBOX1	5396.07	6908.13	1.28021	0.0089454	4325.66	9678.89	2.23755	9.2e-09
ENSG00000232859.4	protein_coding	LYRM9	109.772	59.633	0.543242	0.00485481	175.469	41.9543	0.239098	9.25e-09
ENSG00000234292.3	lincRNA	RP11-213H15.1	214.601	468.132	2.18141	2.74629e-11	138.626	441.602	3.18557	9.26e-09
ENSG00000136367.10	protein_coding	ZFHX2	143.079	328.219	2.29396	2.53198e-10	190.988	580.956	3.04184	9.35e-09
ENSG00000237541.3	protein_coding	HLA-DQA2	0.958421	4.60761	4.8075	0.448947	4.58863	45.09	9.82646	9.36e-09
ENSG00000104313.13	protein_coding	EYA1	22.9831	16.1424	0.702359	0.810305	15.7195	87.5111	5.56703	9.51e-09
ENSG00000088038.13	protein_coding	CNOT3	1810.85	2396.85	1.32361	0.00593766	1533.08	3619.07	2.36064	9.53e-09
ENSG00000132763.9	protein_coding	MMACHC	389.081	439.494	1.12957	0.802168	1135.5	419.255	0.369225	9.66e-09
ENSG00000065989.11	protein_coding	PDE4A	1340.51	1858.63	1.38651	0.00115316	936.507	2286.13	2.44113	9.9e-09
ENSG00000175489.7	protein_coding	LRRC25	1717.79	1280.7	0.745551	0.00521133	1395.57	529.229	0.379221	9.92e-09
ENSG00000250722.1	protein_coding	SEPP1	121.331	91.8033	0.756638	0.411159	108.633	20.918	0.192558	9.98e-09
ENSG00000161021.7	protein_coding	MAML1	3289	4303.41	1.30843	0.0048723	2809.13	6392.43	2.27559	1.02e-08
ENSG00000125901.5	protein_coding	MRPS26	591.707	478.119	0.808034	0.224986	1118.54	411.738	0.368102	1.02e-08
ENSG00000267236.1	processed_transcript	RP11-618P17.3	278.188	271.984	0.977696	1	290.852	820.493	2.821	1.02e-08
ENSG00000175105.5	protein_coding	ZNF654	4077.77	4085.63	1.00193	1	4785.93	10686.9	2.23298	1.04e-08
ENSG00000185090.10	protein_coding	MANEAL	299.54	333.038	1.11183	0.901211	517.902	167.935	0.324261	1.05e-08
ENSG00000174032.12	protein_coding	SLC25A30	2180.83	1902.79	0.872507	0.437032	2995.23	1248.34	0.416776	1.05e-08
ENSG00000129235.6	protein_coding	TXNDC17	6322.43	4714.7	0.74571	0.000872147	7865.49	3516.87	0.447127	1.05e-08
ENSG00000252239.1	snRNA	U6	53.662	205.667	3.83263	1.9193e-17	18.8038	98.7685	5.25257	1.05e-08
ENSG00000212664.4	pseudogene	RP11-592N21.1	16.7771	18.133	1.08082	1	16.3764	89.3816	5.45794	1.06e-08
ENSG00000196155.8	protein_coding	PLEKHG4	2103.21	1955.3	0.929676	0.908413	2654.05	1115.06	0.420135	1.07e-08
ENSG00000205085.4	protein_coding	FAM71F2	171.272	221.48	1.29315	0.293838	67.6255	248.466	3.67415	1.1e-08
ENSG00000213080.3	pseudogene	RP11-312J18.5	1324.25	1368.96	1.03377	1	1561.26	3637.91	2.33012	1.12e-08
ENSG00000249685.1	lincRNA	RP11-360F5.3	208.214	253.865	1.21925	0.511499	134.86	426.238	3.16059	1.15e-08
ENSG00000079819.11	protein_coding	EPB41L2	26253.7	29772.1	1.13401	0.433887	15032.6	33191.9	2.208	1.16e-08
ENSG00000198925.6	protein_coding	ATG9A	2893.5	3017.42	1.04283	1	3175.42	7176.21	2.25992	1.17e-08
ENSG00000214894.2	lincRNA	LINC00243	49.7903	189.338	3.80271	2.22932e-16	28.9872	132.074	4.55627	1.17e-08
ENSG00000198729.4	protein_coding	PPP1R14C	436.281	354.972	0.813632	0.315673	545.881	182.092	0.333575	1.17e-08
ENSG00000174600.9	protein_coding	CMKLR1	473.374	441.936	0.933587	1	1046.46	379.739	0.362881	1.2e-08
ENSG00000113552.11	protein_coding	GNPDA1	6886.12	6143.17	0.892109	0.529609	6390.36	2827.64	0.442484	1.2e-08
ENSG00000197405.3	protein_coding	C5AR1	11645.6	16193.9	1.39056	6.5574e-05	13791.9	30510.5	2.21221	1.21e-08
ENSG00000118985.10	protein_coding	ELL2	39647.6	41175.1	1.03853	1	28826	64929.8	2.25248	1.25e-08
ENSG00000162771.6	protein_coding	FAM71A	154.249	676.756	4.38743	5.42396e-41	103.504	342.836	3.3123	1.26e-08
ENSG00000154978.8	protein_coding	VOPP1	8363.92	10521.2	1.25793	0.0170604	5603.61	12412.3	2.21505	1.28e-08
ENSG00000146555.14	protein_coding	SDK1	1142.74	1344.38	1.17645	0.343172	1127.88	2695.54	2.38993	1.29e-08
ENSG00000204482.5	protein_coding	LST1	4012.68	3843.24	0.957773	1	6968.59	3105.19	0.445597	1.31e-08
ENSG00000092200.8	protein_coding	RPGRIP1	125.231	118.328	0.944878	1	136.264	29.4692	0.216265	1.31e-08
ENSG00000211866.1	TR_J_gene	TRAJ23	529.229	279.803	0.5287	3.73416e-08	440.706	139.322	0.316134	1.31e-08
ENSG00000168300.9	protein_coding	PCMTD1	2300.69	2062.08	0.896287	0.645716	1600.45	3731.91	2.33178	1.32e-08
ENSG00000175697.6	protein_coding	GPR156	378.831	476.726	1.25841	0.211173	203.274	593.628	2.92033	1.33e-08
ENSG00000089775.6	protein_coding	ZBTB25	836.273	1079.09	1.29036	0.0446872	786.067	1939.53	2.46739	1.34e-08
ENSG00000136169.11	protein_coding	SETDB2	9252.66	9977.52	1.07834	0.83988	8443.32	3774.31	0.447017	1.35e-08
ENSG00000130338.8	protein_coding	TULP4	8066.22	10479.1	1.29914	0.00391321	6487.38	14259.5	2.19804	1.35e-08
ENSG00000100344.6	protein_coding	PNPLA3	449.917	426.778	0.94857	1	673.823	229.816	0.341064	1.36e-08
ENSG00000265396.1	miRNA	MIR3128	156.811	400.897	2.55656	2.30374e-14	66.7854	239.569	3.58715	1.37e-08
ENSG00000135454.8	protein_coding	B4GALNT1	181.748	249.898	1.37497	0.105094	136.157	424.313	3.11635	1.39e-08
ENSG00000119522.11	protein_coding	DENND1A	2205	2729.74	1.23798	0.0623041	1748.07	4054.04	2.31915	1.39e-08
ENSG00000185033.10	protein_coding	SEMA4B	234.566	267.433	1.14012	0.834503	519.575	1354.56	2.60705	1.39e-08
ENSG00000266288.1	lincRNA	CTD-3096M3.2	1.90733	12.9276	6.77785	0.00735392	2.34437	34.9422	14.9047	1.42e-08
ENSG00000186642.9	protein_coding	PDE2A	71.8055	86.5836	1.20581	0.838769	39.112	162.301	4.14964	1.43e-08
ENSG00000126947.7	protein_coding	ARMCX1	1523.75	1621.26	1.06399	1	2048.7	836.558	0.408335	1.45e-08
ENSG00000214190.2	pseudogene	RP11-12D24.7	89.8919	113.265	1.26002	0.612279	56.2455	209.985	3.73336	1.45e-08
ENSG00000114480.8	protein_coding	GBE1	19843.7	17997.3	0.90695	0.672553	14093.2	31159.8	2.21098	1.46e-08
ENSG00000207652.1	miRNA	MIR621	99.2013	87.6648	0.883706	1	167.862	40.1818	0.239374	1.47e-08
ENSG00000204469.8	protein_coding	PRRC2A	18015.3	25153.9	1.39625	6.67749e-05	17548.5	38988.7	2.22176	1.47e-08
ENSG00000049449.3	protein_coding	RCN1	4183.82	5432.63	1.29848	0.00482252	3174.84	7095.99	2.23507	1.47e-08
ENSG00000122707.7	protein_coding	RECK	2630.92	2594.8	0.986269	1	3124.76	1333.48	0.426746	1.47e-08
ENSG00000262652.1	sense_intronic	RP13-638C3.2	67.8672	80.5975	1.18758	0.908413	39.7518	164.831	4.1465	1.47e-08
ENSG00000261799.1	sense_overlapping	RP11-283I3.6	1130.11	1332.69	1.17926	0.323324	970.637	2341.37	2.41219	1.48e-08
ENSG00000267130.1	lincRNA	CTD-2540B15.9	80.8772	34.8016	0.430302	0.000305002	139.664	30.4433	0.217976	1.51e-08
ENSG00000187653.10	pseudogene	TMSB4XP8	7088.27	6504.27	0.917611	0.786209	5919.99	12912.2	2.18111	1.51e-08
ENSG00000140332.11	protein_coding	TLE3	10728.1	8173.67	0.761895	0.00181576	5056.16	11179.6	2.21108	1.52e-08
ENSG00000111305.14	protein_coding	GSG1	554.404	531.609	0.958884	1	300.735	87.3757	0.290541	1.56e-08
ENSG00000207787.1	miRNA	MIR98	35.395	52.0823	1.47146	0.420432	19.7343	99.5466	5.04435	1.57e-08
ENSG00000266127.1	pseudogene	RP11-474N24.2	502.163	359.237	0.715378	0.0154376	317.761	871.198	2.74168	1.57e-08
ENSG00000260404.2	processed_transcript	RP11-384K6.6	157.522	193.663	1.22943	0.551082	157.53	484.588	3.07617	1.58e-08
ENSG00000121743.3	protein_coding	GJA3	799.598	888.783	1.11154	0.790264	586.399	194.992	0.332525	1.62e-08
ENSG00000261602.1	antisense	CTD-2033A16.1	18.2005	32.156	1.76677	0.256389	17.8148	95.748	5.37463	1.63e-08
ENSG00000237513.1	lincRNA	RP11-325F22.2	594.343	772.841	1.30033	0.0551544	768.467	1883.48	2.45096	1.66e-08
ENSG00000242882.1	pseudogene	RP11-489G11.1	3.36873	2.07643	0.616382	1	3.25038	38.565	11.8648	1.66e-08
ENSG00000205086.5	protein_coding	C2orf91	68.9587	55.9635	0.81155	0.827891	77.5182	12.1537	0.156785	1.7e-08
ENSG00000135447.11	protein_coding	PPP1R1A	48.9365	33.7634	0.689944	0.471141	86.7859	14.3354	0.165181	1.7e-08
ENSG00000235385.1	lincRNA	GS1-600G8.5	15.3347	16.6257	1.08419	1	3.68262	41.4268	11.2493	1.75e-08
ENSG00000085719.7	protein_coding	CPNE3	2084.89	1919.4	0.920624	0.862079	2297.42	948.481	0.412846	1.76e-08
ENSG00000180957.13	protein_coding	PITPNB	9454.36	13225.1	1.39884	4.67546e-05	7325.38	16040.8	2.18976	1.81e-08
ENSG00000224950.1	lincRNA	RP5-1086K13.1	1306.31	1529.8	1.17109	0.345919	1753.77	4022.97	2.2939	1.83e-08
ENSG00000185928.6	protein_coding	PAGR1	836.285	639.809	0.765061	0.0442172	1531.94	604.978	0.39491	1.84e-08
ENSG00000163382.7	protein_coding	APOA1BP	2778.85	2539.7	0.913938	0.786738	3222.59	1380.04	0.428239	1.85e-08
ENSG00000178695.4	protein_coding	KCTD12	8587.76	7036.55	0.81937	0.0551188	8776.87	3921.65	0.446816	1.9e-08
ENSG00000259336.1	processed_transcript	RP11-323I15.5	60.7123	72.1631	1.18861	0.923628	37.8983	153.793	4.05804	1.9e-08
ENSG00000137501.11	protein_coding	SYTL2	833.58	773.739	0.928212	0.985579	723.301	255.504	0.353247	1.93e-08
ENSG00000106003.8	protein_coding	LFNG	6579.96	4840.12	0.735586	0.000351559	6020.89	2696.19	0.447806	1.97e-08
ENSG00000106031.6	protein_coding	HOXA13	196.856	146.474	0.744068	0.199818	188.744	47.4475	0.251385	2.02e-08
ENSG00000101916.11	protein_coding	TLR8	21.5502	17.1806	0.797236	1	19.07	95.1487	4.98944	2.02e-08
ENSG00000152818.13	protein_coding	UTRN	65546.2	70102.3	1.06951	0.951721	39654.3	18187.1	0.458641	2.04e-08
ENSG00000205060.6	protein_coding	SLC35B4	5855.64	5775.99	0.986397	1	8105.08	3663.24	0.451969	2.07e-08
ENSG00000143653.9	protein_coding	SCCPDH	3341.68	3005.1	0.899278	0.640744	3148.97	1353.23	0.429737	2.08e-08
ENSG00000143333.6	protein_coding	RGS16	90093.3	110469	1.22617	0.115015	84421.9	205482	2.43399	2.11e-08
ENSG00000025156.7	protein_coding	HSF2	1561.9	1458.23	0.933631	0.974948	2138.39	876.787	0.410022	2.13e-08
ENSG00000164885.8	protein_coding	CDK5	3166.15	2909.92	0.919074	0.819782	3177.36	1361.89	0.428622	2.14e-08
ENSG00000256894.1	antisense	RP11-283G6.3	8.60677	42.5382	4.94241	1.12454e-06	5.49464	47.1737	8.58541	2.14e-08
ENSG00000258082.1	processed_transcript	RP11-443B7.3	352.329	926.439	2.62947	6.6729e-23	124.044	390.768	3.15023	2.14e-08
ENSG00000136111.8	protein_coding	TBC1D4	908.943	1021.94	1.12432	0.686321	1169.57	444.496	0.380051	2.14e-08
ENSG00000238298.1	snoRNA	snoU13	21.0757	97.0659	4.60557	1.83972e-12	11.4386	72.0834	6.30177	2.17e-08
ENSG00000154760.9	protein_coding	SLFN13	1373.07	1453.9	1.05886	1	892.108	330.821	0.370831	2.19e-08
ENSG00000232679.1	lincRNA	RP11-400N13.3	185.004	296.672	1.6036	0.00147877	43.3514	171.417	3.95412	2.2e-08
ENSG00000170855.3	protein_coding	TRIAP1	1856.03	1527.57	0.823034	0.14425	2399.2	1001.28	0.41734	2.2e-08
ENSG00000148841.10	protein_coding	ITPRIP	13964	14388.1	1.03037	1	11647	25509	2.19017	2.22e-08
ENSG00000085840.7	protein_coding	ORC1	515.81	538.693	1.04436	1	781.061	276.428	0.353914	2.24e-08
ENSG00000006451.3	protein_coding	RALA	15031	15565.7	1.03557	1	11484.9	24880.1	2.16634	2.25e-08
ENSG00000067082.10	protein_coding	KLF6	24950	69785	2.79699	7.20501e-42	14148.8	30925.9	2.18577	2.26e-08
ENSG00000251093.1	lincRNA	RP11-414H23.3	68.5033	66.317	0.968085	1	29.1118	128.393	4.41036	2.26e-08
ENSG00000174928.10	protein_coding	C3orf33	425.938	422.167	0.991147	1	477.334	154.926	0.324564	2.27e-08
ENSG00000188613.5	protein_coding	NANOS1	120.229	166.383	1.38388	0.169114	74.5829	256.106	3.43385	2.27e-08
ENSG00000120913.18	protein_coding	PDLIM2	953.212	678.466	0.711768	0.00287672	1394.65	542.455	0.388954	2.27e-08
ENSG00000008710.12	protein_coding	PKD1	1235.63	1130.73	0.915105	0.85734	1083.08	2635.03	2.4329	2.27e-08
ENSG00000198890.5	protein_coding	PRMT6	1795.48	1506.88	0.839259	0.224419	3034.27	1291.08	0.425498	2.28e-08
ENSG00000164300.11	protein_coding	SERINC5	1396.64	1407.58	1.00783	1	910.011	2213.39	2.43227	2.31e-08
ENSG00000266671.1	miRNA	AC113342.1	43.0719	71.7941	1.66684	0.0860238	25.8028	116.649	4.52078	2.32e-08
ENSG00000157693.10	protein_coding	C9orf91	1076.18	1139.96	1.05926	1	968.044	2358.21	2.43605	2.32e-08
ENSG00000120262.8	protein_coding	CCDC170	145.813	116.38	0.798146	0.551342	91.8898	16.2635	0.176989	2.32e-08
ENSG00000205730.5	protein_coding	ITPRIPL2	6864.03	6380.04	0.929489	0.870574	7879.44	17047	2.16348	2.32e-08
ENSG00000226318.1	pseudogene	RP11-474D14.2	227.724	292.991	1.28661	0.243024	203.558	595.527	2.92559	2.33e-08
ENSG00000197083.7	pseudogene	ZNF300P1	3.81467	5.19107	1.36082	1	4.23942	41.2338	9.72628	2.33e-08
ENSG00000189227.4	protein_coding	C15orf61	201.126	123.791	0.615489	0.00512549	236.56	64.2961	0.271797	2.4e-08
ENSG00000094804.5	protein_coding	CDC6	808.472	808.114	0.999558	1	1234.53	472.253	0.382536	2.4e-08
ENSG00000174370.5	protein_coding	C11orf45	1464.38	1005.23	0.686457	0.000151798	1640.98	668.675	0.407486	2.43e-08
ENSG00000251748.1	snRNA	U4atac	69.4807	128.896	1.85513	0.00184771	14.3813	80.8103	5.61913	2.43e-08
ENSG00000201421.1	misc_RNA	Y_RNA	170.314	284.159	1.66845	0.000587839	1.29674	27.6967	21.3588	2.43e-08
ENSG00000161905.7	protein_coding	ALOX15	28.6575	34.1753	1.19254	1	78.1922	12.0961	0.154697	2.48e-08
ENSG00000170846.11	lincRNA	AC093323.3	780.887	492.125	0.630213	2.71079e-05	1053.9	397.982	0.377629	2.49e-08
ENSG00000100139.9	protein_coding	MICALL1	6331.06	7003.54	1.10622	0.637652	5510.05	12052.6	2.18738	2.53e-08
[truncated: 35,103 more rows]
