# Supplementary material for: The Crohn’s disease-related bacterial strain LF82 assembles biofilm-like communities to protect itself from phagolysosomal attack
Source: Commun Biol. 2021 May 25;4:627. doi: 10.1038/s42003-021-02161-7 (PMC8149705; doi:10.1038/s42003-021-02161-7)
Supplement: Supplementary file 11 — Supplementary Data 8 [file 42003_2021_2161_MOESM11_ESM.xlsx]

## Sheet: Fig1e
Supplementary data 8
	bleached area															control area
		b1	b2	b6	b7	b3	b4	b5	b6	b7	b8	b9	b10				Ct1	Ct2	Ct3	Ct4	Ct5	Ct6
	0	0.843737	0.995196	0.843737	0.995196	0.868675	0.774386	0.609371	0.860169	0.805627	0.799007	0.799007	0.837391			0	0.766701	0.981135	0.935322	1.00065	0.848322	0.851456
	4.858	0.856873	1	0.856873	1	0.829139	0.948913	0.612864	0.925169	0.858054	0.874633	0.874633	1.0001			4.858	0.759533	1	0.973195	0.992971	0.9286	0.79524
	9.715	0.845893	0.998159	0.845893	0.998159	0.89054	1	0.668019	0.934412	0.899248	1.00048	1.00048	0.985402			9.715	0.809373	0.946577	0.947637	1.00486	0.899049	0.807101
	14.573	0.840833	0.961892	0.840833	0.961892	0.934343	0.925787	0.87047	0.908664	0.891233	0.769907	0.769907	0.782964			14.573	0.77236	0.906874	0.894489	0.948055	0.902511	0.834496
	19.431	0.850102	0.894715	0.850102	0.894715	0.99125	0.573337	1	0.969527	0.936939	0.758958	0.758958	0.648324			19.431	0.676951	0.89513	1	1.02055	0.926833	0.774158
	24.288	0.587045	0.591915	0.293523	0.295957	1	0.616993	0.98239	1.00064	1.00098	0.630972	0.630972	0.671745			24.288	0.729572	0.737568	0.939831	1.12217	1.00017	0.846463
	29.146	0.560692	0.580705	0.280346	0.290352	0.116463	0.136827	0.0637103	0.233541	0.401446	0.097727	0.097727	0.189335			29.146	0.775235	0.704983	0.711998	1.17061	0.808427	0.863476
	34.004	0.545387	0.576623	0.272693	0.288312	0.0998947	0.12906	0.0608139	0.215916	0.374724	0.0924621	0.0924621	0.182706			34.004	0.878156	0.678585	0.721611	1.14039	0.878003	0.907249
	38.861	0.514047	0.590074	0.257023	0.295037	0.0875072	0.118187	0.0589626	0.20012	0.399082	0.0898428	0.0898428	0.170091			38.861	0.909979	0.738658	0.697492	1.10239	0.890242	0.886934
	43.719	0.514884	0.57534	0.257442	0.28767	0.0829948	0.111854	0.0550364	0.209213	0.380186	0.0852523	0.0852523	0.162741			43.719	0.948483	0.745413	0.651872	1.17018	0.851037	0.93924
	48.577	0.506227	0.586869	0.253113	0.293434	0.080599	0.111728	0.0543986	0.205608	0.357911	0.0851158	0.0851158	0.156016			48.577	0.902955	0.735697	0.696612	1.04092	0.936186	0.734242
	53.434	0.50008	0.599759	0.25004	0.299879	0.0793501	0.11027	0.0533798	0.20513	0.353392	0.083052	0.083052	0.157173			53.434	0.857365	0.748688	0.764049	0.925013	0.869325	0.704998
	58.292	0.487114	0.593675	0.243557	0.296838	0.0782368	0.109892	0.0546052	0.204216	0.324102	0.0840927	0.0840927	0.162714			58.292	0.858154	0.76542	0.734193	0.91439	0.749009	0.749749
	63.15	0.490081	0.607045	0.24504	0.303523	0.0772785	0.11015	0.0536857	0.195452	0.298794	0.0872805	0.0872805	0.158494			63.15	0.931157	0.804396	0.769514	0.925172	0.636823	0.668542
	68.007	0.474391	0.601603	0.237196	0.300802	0.0767537	0.11132	0.0540145	0.198195	0.281671	0.0883037	0.0883037	0.160017			68.007	0.945379	0.795718	0.775872	1.09042	0.724256	0.650816
	72.865	0.477746	0.595036	0.238873	0.297518	0.0771161	0.111733	0.0539648	0.197007	0.284222	0.0862135	0.0862135	0.162558			72.865	1	0.794677	0.812513	1.15934	0.684303	0.757489
	77.723	0.504341	0.602722	0.25217	0.301361	0.0807044	0.110564	0.0536681	0.193744	0.273519	0.085067	0.085067	0.161157			77.723	0.841309	0.788441	0.741621	1.06343	0.642757	0.723966
	82.58	0.52488	0.608648	0.26244	0.304324	0.0824814	0.111415	0.052757	0.194454	0.276761	0.0841722	0.0841722	0.162801			82.58	0.814939	0.764019	0.714221	0.922457	0.662208	0.68508
	87.438	0.549	0.581504	0.2745	0.290752	0.0843114	0.112094	0.0546171	0.194919	0.278673	0.0834709	0.0834709	0.159921			87.438	0.817986	0.736944	0.722429	0.936335	0.570868	0.633962
	92.296	0.56747	0.591515	0.283735	0.295758	0.0811533	0.111097	0.0551643	0.191465	0.269067	0.0848729	0.0848729	0.165089			92.296	0.808418	0.770514	0.702362	0.854838	0.449948	0.718444
	97.153	0.556099	0.58743	0.27805	0.293715	0.0814063	0.111403	0.0555836	0.188311	0.269818	0.0844277	0.0844277	0.166837			97.153	0.793322	0.791457	0.776282	0.845274	0.567693	0.623237
	102.011	0.562975	0.595358	0.281487	0.297679	0.0819874	0.113143	0.0558921	0.186686	0.268062	0.0850977	0.0850977	0.167743			102.011	0.795971	0.808659	0.799623	0.996116	0.559074	0.607941
	106.869	0.539333	0.608728	0.269666	0.304364	0.0818097	0.112345	0.0561246	0.185744	0.272469	0.0851904	0.0851904	0.166873			106.869	0.890134	0.815256	0.753086	1.13186	0.482172	0.605379
	111.726	0.535548	0.608006	0.267774	0.304003	0.0822552	0.112795	0.0557405	0.183355	0.268586	0.0838723	0.0838723	0.169012			111.726	0.913484	0.796029	0.691107	1.03967	0.535499	0.558435
	116.584	0.603883	0.601123	0.301941	0.300561	0.0840813	0.112987	0.0560376	0.184598	0.268167	0.0824872	0.0824872	0.16696			116.584	0.90588	0.742971	0.6898	1.12553	0.601669	0.578935
	121.442	0.608131	0.583349	0.304065	0.291674	0.0856435	0.112849	0.0547537	0.183123	0.282892	0.0835235	0.0835235	0.167804			121.442	0.908252	0.784388	0.665422	1.10261	0.629698	0.636234
	126.299		0.596799		0.2984	0.0839041	0.111817	0.0548992	0.182071	0.276894	0.082536	0.082536	0.167473			126.299	0.914749	0.738501	0.641897	0.75565	0.673184	0.566307
	131.157		0.587511		0.293755	0.0845376	0.112675	0.0557229	0.183136	0.276098	0.0831403	0.0831403	0.171136			131.157	0.822391	0.740736	0.712918	0.828871	0.739125	0.595234
	136.015		0.600243		0.300121	0.084806	0.113544	0.0560609	0.183955	0.273982	0.08232	0.08232	0.168369			136.015	0.76671	0.758508	0.756347	0.691905	0.747184	0.635837
	140.872		0.592956		0.296478	0.0856509	0.112951	0.0571263	0.18397	0.262102	0.0823068	0.0823068	0.168448			140.872	0.701204	0.728057	0.711207	0.629158	0.848796	0.694986
	145.73		0.594478		0.297239	0.0854811	0.112537	0.0567272	0.181362	0.26873	0.0823638	0.0823638	0.168769			145.73	0.671516	0.698071	0.74281	0.754123	0.860548	0.725842
	150.588		0.59816		0.29908	0.0872468	0.112885	0.0575684	0.177375	0.271426	0.0820025	0.0820025	0.169561			150.588	0.680754	0.642416	0.744193	0.764646	0.880861	0.709568
	155.445		0.569175		0.284588	0.0885829	0.11015	0.055918	0.181088	0.265907	0.0820463	0.0820463	0.167473			155.445	0.670902	0.616068	0.585311	0.816651	0.863134	0.692714
	160.303		0.556124		0.278062	0.0887299	0.109652	0.0564885	0.180543	0.267222	0.0810808	0.0810808	0.171161			160.303	0.707264	0.673075	0.608097	0.90261	0.74921	0.732551
	165.161		0.558446		0.279223	0.0887977	0.110228	0.0557901	0.178781	0.275673	0.0808998	0.0808998	0.169448			165.161	0.793507	0.67292	0.563117	0.788457	0.861769	0.801501
	170.018		0.551082		0.275541	0.0921444	0.108531	0.0567914	0.180789	0.275154	0.0809706	0.0809706	0.164523			170.018	0.679943	0.652601	0.519187	0.770646	0.837763	0.811407
	174.876		0.52586		0.26293	0.0915256	0.108975	0.0569048	0.179204	0.277031	0.0802473	0.0802473	0.165263			174.876	0.642265	0.668762	0.561018	0.797412	0.797064	0.78668

## Sheet: Fig.3C
LF82-1		LF82-2		LF82-3		LF82-4		LF82-5		LF82-6		LF82-7		LF82-8		LF82-9		LF82-10		LF82-11		LF82-12		LF82-13		LF82-14		LF82-15		LF82-16		LF82-17		LF82-18		LF82-19		LF82-20			C600-1		C600-2		C600-3		C600-4		C600-5
relative poistion	Fluo intensity	relative poistion	Fluo intensity	relative poistion	Fluo intensity	relative poistion	Fluo intensity	relative poistion	Fluo intensity	relative poistion	Fluo intensity	relative poistion	Fluo intensity	relative poistion	Fluo intensity	relative poistion	Fluo intensity	relative poistion	Fluo intensity	relative poistion	Fluo intensity	relative poistion	Fluo intensity	relative poistion	Fluo intensity	relative poistion	Fluo intensity	relative poistion	Fluo intensity	relative poistion	Fluo intensity	relative poistion	Fluo intensity	relative poistion	Fluo intensity	relative poistion	Fluo intensity	relative poistion	Fluo intensity		relative poistion	Fluo intensity	relative poistion	Fluo intensity	relative poistion	Fluo intensity	relative poistion	Fluo intensity	relative poistion
0	405	0	453	0	7533	0	13053.3	0	5567.25	0	4684.5	0	12388.7	0	5482.89	0	3805	0	7533	0	4321.14	0	4244.28	0	3129.1	0	2669.98	0	2669.98	0	3627.61	0.0153846	4161.26	0	4073.51	0.0217391	2955.76	0.0277778	3740.32		0	11347.5	0	7019.78	0	12479.5	0	9648.22	0
0.015625	392.833	0.0133333	472.707	0.0144928	7981.68	0.0128205	14248.2	0.0140845	5302.69	0.0196078	6322.89	0.0208333	13117.8	0.0192308	5458.07	0.0181818	3931.96	0.0144928	7981.68	0.0138889	4627.38	0.0138889	4439.79	0.0133333	3147.67	0.0136986	2734.98	0.0136986	2734.98	0.0169492	3815.14	0.0307692	4240.79	0.0208333	4067.53	0.0434783	3101.96	0.0555556	4081.24		0.0238095	10790.1	0.027027	7053.83	0.0192308	11910.3	0.0188679	9312.23	0.0208333
0.03125	422.597	0.0266667	500.08	0.0289855	7996.05	0.025641	15463.4	0.028169	5146.06	0.0392157	8133.98	0.0416667	14090.5	0.0384615	5638.14	0.0363636	3897.61	0.0289855	7996.05	0.0277778	5038.15	0.0277778	4563.41	0.0266667	3224.52	0.0273973	2751.73	0.0273973	2751.73	0.0338983	4050.94	0.0461538	4376.25	0.0416667	4057.06	0.0652174	3282.64	0.0833333	4510.05		0.047619	9787.95	0.0540541	7062.19	0.0384615	10521.4	0.0377358	8841.58	0.0416667
0.046875	462.896	0.04	405.76	0.0434783	7523.52	0.0384615	16044.4	0.0422535	5045.98	0.0588235	9700.97	0.0625	15449.9	0.0576923	5854.76	0.0545455	4211.86	0.0434783	7523.52	0.0416667	5339.74	0.0416667	4705.55	0.04	3396.6	0.0410959	2812.47	0.0410959	2812.47	0.0508475	4482.45	0.0615385	4390.88	0.0625	4115.53	0.0869565	3496.91	0.111111	4991.46		0.0714286	8621.33	0.0810811	7313.56	0.0576923	9172	0.0566038	8694.3	0.0625
0.0625	474.222	0.0533333	402.987	0.057971	7222.74	0.0512821	16216.5	0.056338	4893.02	0.0784314	10631.3	0.0833333	16678.8	0.0769231	6227.35	0.0727273	4442.98	0.057971	7222.74	0.0555556	5540.57	0.0555556	5123.89	0.0533333	3517.35	0.0547945	2887.24	0.0547945	2887.24	0.0677966	5084.17	0.0769231	4522.16	0.0833333	4199.8	0.108696	3739.7	0.138889	5764.9		0.0952381	7549.36	0.108108	7527.55	0.0769231	8076.25	0.0754717	8504.26	0.0833333
0.078125	502.01	0.0666667	440.667	0.0724638	7208.32	0.0641026	16087.9	0.0704225	4907.76	0.0980392	11018.1	0.104167	17607.6	0.0961538	6510.93	0.0909091	4568.1	0.0724638	7208.32	0.0694444	5763.03	0.0694444	6054.01	0.0666667	3773.7	0.0684932	2954.5	0.0684932	2954.5	0.0847458	5716.8	0.0923077	4619.51	0.104167	4225.88	0.130435	4100.48	0.166667	6451.06		0.119048	6303.77	0.135135	7453.88	0.0961538	6974.19	0.0943396	8000.44	0.104167
0.09375	558.104	0.08	467.24	0.0869565	7231.1	0.0769231	15643.8	0.084507	4940.11	0.117647	10581.3	0.125	18582.4	0.115385	6881.16	0.109091	5079.45	0.0869565	7231.1	0.0833333	5797.67	0.0833333	7208.48	0.08	3974.52	0.0821918	3126.14	0.0821918	3126.14	0.101695	6447.17	0.107692	4596	0.125	4397.59	0.152174	4626.51	0.194444	7071.68		0.142857	4993.5	0.162162	7347.02	0.115385	6053.65	0.113208	7212.12	0.125
0.109375	641.413	0.0933333	500.88	0.101449	7535.04	0.0897436	15459.4	0.0985915	5129.55	0.137255	10420.9	0.145833	19314.5	0.134615	7227.64	0.127273	5506.44	0.101449	7535.04	0.0972222	5957.44	0.0972222	8439.92	0.0933333	4339.11	0.0958904	3315.43	0.0958904	3315.43	0.118644	7209.68	0.123077	4551.73	0.145833	4629.83	0.173913	5181.84	0.222222	7130.56		0.166667	4138.58	0.189189	6712.97	0.134615	5386.03	0.132075	6512.87	0.145833
0.125	724.5	0.106667	449	0.115942	7931.21	0.102564	15162	0.112676	5669.53	0.156863	10182.5	0.166667	19219.9	0.153846	7683.17	0.145455	5468.79	0.115942	7931.21	0.111111	6092.14	0.111111	9945.8	0.106667	4743.07	0.109589	3465.01	0.109589	3465.01	0.135593	8031.14	0.138462	4542.24	0.166667	4949.74	0.195652	5487.77	0.25	7160.57		0.190476	3674.38	0.216216	5992.95	0.153846	4844.44	0.150943	5985.13	0.166667
0.140625	856.094	0.12	449.92	0.130435	8912.77	0.115385	15310.4	0.126761	6208.35	0.176471	9473.38	0.1875	18811.8	0.173077	7986.22	0.163636	5747.8	0.130435	8912.77	0.125	6203.29	0.125	10973.3	0.12	5288.6	0.123288	3731.32	0.123288	3731.32	0.152542	8528.31	0.153846	4652.38	0.1875	5749.07	0.217391	5559.54	0.277778	7623.86		0.214286	3443.12	0.243243	5398.91	0.173077	4480.09	0.169811	5679.2	0.1875
0.15625	992.118	0.133333	487	0.144928	9562.52	0.128205	15410.5	0.140845	6465.06	0.196078	9191.24	0.208333	17854.8	0.192308	8108.28	0.181818	5777.89	0.144928	9562.52	0.138889	6385.67	0.138889	11166	0.133333	5930.96	0.136986	4039.68	0.136986	4039.68	0.169492	8554.45	0.169231	4845.55	0.208333	6859.38	0.23913	5691.34	0.305556	8235.41		0.238095	3201.67	0.27027	5089.23	0.192308	4180.19	0.188679	5570.19	0.208333
0.171875	1027.7	0.146667	424.64	0.15942	9954.25	0.141026	15264.3	0.15493	6369.27	0.215686	9205.87	0.229167	16582	0.211538	7903.57	0.2	5765.37	0.15942	9954.25	0.152778	6624.01	0.152778	10510	0.146667	6571	0.150685	4482.81	0.150685	4482.81	0.186441	8168.39	0.184615	5066.55	0.229167	7836.56	0.26087	5893.84	0.333333	8934.08		0.261905	3267.79	0.297297	4851.34	0.211538	3925.34	0.207547	5500.09	0.229167
0.1875	899.542	0.16	397	0.173913	9939.21	0.153846	14720.6	0.169014	6184.96	0.235294	9661.63	0.25	14846.3	0.230769	7908.4	0.218182	5819.19	0.173913	9939.21	0.166667	6996.55	0.166667	9620.04	0.16	7170.6	0.164384	4982.88	0.164384	4982.88	0.20339	7788.41	0.2	5236.31	0.25	8218.73	0.282609	6390.19	0.361111	9542.47		0.285714	3186.14	0.324324	4484.79	0.230769	3744.87	0.226415	5403.83	0.25
0.203125	816.01	0.173333	393.92	0.188406	10019.5	0.166667	13935.8	0.183099	6032.94	0.254902	11005.8	0.270833	13295.3	0.25	8107.33	0.236364	5949.58	0.188406	10019.5	0.180556	7277.99	0.180556	8963.91	0.173333	8000.05	0.178082	5700.93	0.178082	5700.93	0.220339	7673.62	0.215385	5238.53	0.270833	8074.44	0.304348	7117.02	0.388889	9682.32		0.309524	3144.69	0.351351	4302.81	0.25	3459.09	0.245283	5303.72	0.270833
0.21875	842.306	0.186667	424.173	0.202899	10106	0.179487	13232	0.197183	6137.91	0.27451	11501.2	0.291667	12604.9	0.269231	8146.7	0.254545	6054.85	0.202899	10106	0.194444	7512.13	0.194444	8879.22	0.186667	8741.26	0.191781	6550.4	0.191781	6550.4	0.237288	8076.91	0.230769	5301.31	0.291667	7909.87	0.326087	8054.81	0.416667	9687.51		0.333333	3073.17	0.378378	4179.46	0.269231	3284.95	0.264151	5143.5	0.291667
0.234375	833.292	0.2	400.8	0.217391	10653.2	0.192308	13580.3	0.211268	6417.53	0.294118	11502	0.3125	12518.4	0.288462	8308	0.272727	6218.9	0.217391	10653.2	0.208333	7788.34	0.208333	9139.7	0.2	8755.51	0.205479	7507	0.205479	7507	0.254237	8430.71	0.246154	5482.06	0.3125	7947.28	0.347826	9197.22	0.444444	9568.19		0.357143	3189.81	0.405405	4062.64	0.288462	3134.2	0.283019	5137.52	0.3125
0.25	868.333	0.213333	453.867	0.231884	11287.1	0.205128	14235.1	0.225352	6841.84	0.313725	10999.6	0.333333	12492.1	0.307692	8697.27	0.290909	6748.5	0.231884	11287.1	0.222222	7886.91	0.222222	9509.36	0.213333	8848.68	0.219178	8761.62	0.219178	8761.62	0.271186	8632.75	0.261538	5723.85	0.333333	8376.14	0.369565	10123.8	0.472222	9313.69		0.380952	3455.26	0.432432	3956.47	0.307692	3012.31	0.301887	5378.69	0.333333
0.265625	844.132	0.226667	519.067	0.246377	12130.1	0.217949	15080.2	0.239437	7215.89	0.333333	10605	0.354167	12424.4	0.326923	9119.33	0.309091	7011.75	0.246377	12130.1	0.236111	8136.69	0.236111	9454.49	0.226667	8840.95	0.232877	9946.66	0.232877	9946.66	0.288136	8537.73	0.276923	6046.23	0.354167	8365.2	0.391304	10655.1	0.5	8852.38		0.404762	3457.5	0.459459	3806.11	0.326923	2959.05	0.320755	5437.74	0.354167
0.28125	857.042	0.24	595.4	0.26087	13014.1	0.230769	16204.5	0.253521	7719.43	0.352941	10327.7	0.375	12230.4	0.346154	9244.9	0.327273	7323.08	0.26087	13014.1	0.25	8524.2	0.25	9004.7	0.24	9017.92	0.246575	11102.4	0.246575	11102.4	0.305085	8059.85	0.292308	6373.7	0.375	7984.09	0.413043	10676.6	0.527778	8084.16		0.428571	3501.36	0.486486	3680.56	0.346154	2720.7	0.339623	5491.89	0.375
0.296875	976.542	0.253333	622.013	0.275362	14096.9	0.24359	16998.6	0.267606	8431.84	0.372549	10104.2	0.395833	12136.7	0.365385	9200.64	0.345455	7288.72	0.275362	14096.9	0.263889	8673.7	0.263889	8438.28	0.253333	8746.43	0.260274	11921	0.260274	11921	0.322034	7601.28	0.307692	6678.81	0.395833	7468.55	0.434783	10558.2	0.555556	7194.74		0.452381	3507.01	0.513514	3487.55	0.365385	2732.82	0.358491	5614.87	0.395833
0.3125	1353.21	0.266667	735.133	0.289855	14906	0.25641	18043.5	0.28169	9178.27	0.392157	10502	0.416667	12048.2	0.384615	9101.83	0.363636	7703.91	0.289855	14906	0.277778	8594.41	0.277778	8232.4	0.266667	8447.17	0.273973	12611.2	0.273973	12611.2	0.338983	7390.06	0.323077	6873.51	0.416667	6991.42	0.456522	10288.7	0.583333	6307.5		0.47619	3346.24	0.540541	3340.49	0.384615	2751.44	0.377358	5625.39	0.416667
0.328125	1890.28	0.28	822.64	0.304348	14867.7	0.269231	18408.3	0.295775	9695.16	0.411765	10973.1	0.4375	11886.4	0.403846	9018.97	0.381818	7756.87	0.304348	14867.7	0.291667	8293.7	0.291667	8037.81	0.28	8403.02	0.287671	13116.6	0.287671	13116.6	0.355932	7496.97	0.338462	6873.08	0.4375	6773.48	0.478261	10287.2	0.611111	5717.29		0.5	3337.81	0.567568	3313.27	0.403846	2687.21	0.396226	5738.91	0.4375
0.34375	2328.19	0.293333	926.173	0.318841	15055	0.282051	19069	0.309859	10097.4	0.431373	11809.3	0.458333	11444.7	0.423077	9269.54	0.4	7488.8	0.318841	15055	0.305556	8354.42	0.305556	8230.14	0.293333	8846.77	0.30137	13737.1	0.30137	13737.1	0.372881	7617.37	0.353846	6629.31	0.458333	6852.32	0.5	10118.6	0.638889	5351.83		0.52381	3324.05	0.594595	3294.02	0.423077	2749.68	0.415094	5828.08	0.458333
0.359375	2737.98	0.306667	916.76	0.333333	15062.1	0.294872	19559.7	0.323944	10388.1	0.45098	12753.3	0.479167	11356.2	0.442308	9644.39	0.418182	7294.01	0.333333	15062.1	0.319444	8461.31	0.319444	8294.48	0.306667	9348.82	0.315068	14091.5	0.315068	14091.5	0.389831	7728.2	0.369231	6530.04	0.479167	7003.67	0.521739	9402.6	0.666667	5062.13		0.547619	3447.64	0.621622	3296.19	0.442308	2768.14	0.433962	5695.16	0.479167
0.375	3078.42	0.32	972.36	0.347826	15216.5	0.307692	19631.5	0.338028	10083.1	0.470588	13269.6	0.5	11662.7	0.461538	9998.72	0.436364	7518.14	0.347826	15216.5	0.333333	8864.04	0.333333	8299.98	0.32	9251	0.328767	13785.7	0.328767	13785.7	0.40678	7813.41	0.384615	6701.48	0.5	7240.52	0.543478	8773.55	0.694444	4784.38		0.571429	3570.29	0.648649	3395.11	0.461538	2683.22	0.45283	6210.09	0.5
0.390625	3366.19	0.333333	1087	0.362319	15860.9	0.320513	19738.8	0.352113	10221.2	0.490196	12909.4	0.520833	12301.5	0.480769	10083.1	0.454545	7485.21	0.362319	15860.9	0.347222	9198.99	0.347222	8045.52	0.333333	8760.22	0.342466	12995.1	0.342466	12995.1	0.423729	7786.23	0.4	6929.5	0.520833	7385.99	0.565217	8289.9	0.722222	4714.5		0.595238	3786.95	0.675676	3394.11	0.480769	2698.39	0.471698	6419.69	0.520833
0.40625	3540.97	0.346667	1071.48	0.376812	16422	0.333333	19454.4	0.366197	10464.3	0.509804	11843.8	0.541667	12592.6	0.5	9678.89	0.472727	7406.01	0.376812	16422	0.361111	9368.79	0.361111	7843.53	0.346667	8162.92	0.356164	12363.5	0.356164	12363.5	0.440678	7621.12	0.415385	7216.49	0.541667	7575.48	0.586957	8056.62	0.75	4812.48		0.619048	3916	0.702703	3446.28	0.5	2712.5	0.490566	6971.11	0.541667
0.421875	3702.1	0.36	999.88	0.391304	17372.7	0.346154	19044.6	0.380282	10614.2	0.529412	11273.4	0.5625	12403.2	0.519231	9149.03	0.490909	7724.49	0.391304	17372.7	0.375	9557.9	0.375	7745.32	0.36	7842.09	0.369863	11953.9	0.369863	11953.9	0.457627	7370.54	0.430769	7429.73	0.5625	7532.8	0.608696	7937.34	0.777778	4953.96		0.642857	3972.13	0.72973	3620.89	0.519231	2704.6	0.509434	7590.06	0.5625
0.4375	3890.51	0.373333	1036.31	0.405797	18082.5	0.358974	18738	0.394366	10948.3	0.54902	10754.3	0.583333	11751.3	0.538462	9058.77	0.509091	8006.3	0.405797	18082.5	0.388889	9572.31	0.388889	7620.17	0.373333	7583.77	0.383562	11955.5	0.383562	11955.5	0.474576	7040.07	0.446154	7617.35	0.583333	7245.89	0.630435	7764.85	0.805556	5074.82		0.666667	4046.5	0.756757	3930.78	0.538462	2749.43	0.528302	8314.52	0.583333
0.453125	4078.92	0.386667	1001.59	0.42029	18511.8	0.371795	18649.4	0.408451	11471	0.568627	10651.3	0.604167	11141.9	0.557692	9202.93	0.527273	8275.13	0.42029	18511.8	0.402778	9337.1	0.402778	7269.96	0.386667	7475.07	0.39726	12549.2	0.39726	12549.2	0.491525	6781.96	0.461538	7573.63	0.604167	6978.93	0.652174	7374.8	0.833333	4975.38		0.690476	4103.39	0.783784	4449.92	0.557692	2786.96	0.54717	9037.07	0.604167
0.46875	4296.88	0.4	967.4	0.434783	18151.6	0.384615	19013.6	0.422535	11641	0.588235	10763.7	0.625	10918	0.576923	10052.9	0.545455	8954.75	0.434783	18151.6	0.416667	8875.04	0.416667	6788.71	0.4	7753.72	0.410959	13667.5	0.410959	13667.5	0.508475	6717.33	0.476923	7454.52	0.625	6959.38	0.673913	6440.09	0.861111	4704.21		0.714286	4325.29	0.810811	4772.21	0.576923	2855.11	0.566038	9546.66	0.625
0.484375	4280.54	0.413333	1087.35	0.449275	17565.2	0.397436	19305	0.43662	11756	0.607843	10389.8	0.645833	10653.9	0.596154	10637.9	0.563636	9211.62	0.449275	17565.2	0.430556	8219.97	0.430556	6255.94	0.413333	7886.32	0.424658	14426.7	0.424658	14426.7	0.525424	6615.15	0.492308	7351.92	0.645833	7003.6	0.695652	5455.16	0.888889	4336.08		0.738095	4551.31	0.837838	4950.82	0.596154	2860.49	0.584906	9809.42	0.645833
0.5	4128.44	0.426667	1189.25	0.463768	16496.9	0.410256	19433.5	0.450704	11724.1	0.627451	10139.5	0.666667	10345.8	0.615385	10781.2	0.581818	9501.19	0.463768	16496.9	0.444444	7503.29	0.444444	5827.34	0.426667	8172.76	0.438356	14765.2	0.438356	14765.2	0.542373	6595.52	0.507692	7280.82	0.666667	7103.73	0.717391	4789.29	0.916667	3954.47		0.761905	4638.95	0.864865	4887.69	0.615385	2755.92	0.603774	10140.1	0.666667
0.515625	3887.8	0.44	1622.24	0.478261	15930.8	0.423077	19206.1	0.464789	11328.5	0.647059	9471.27	0.6875	10356.2	0.634615	10295.3	0.6	9841.96	0.478261	15930.8	0.458333	6947.29	0.458333	5647.6	0.44	8469.88	0.452055	14407.6	0.452055	14407.6	0.559322	6675.57	0.523077	7443.44	0.6875	7178.25	0.73913	4530.09	0.944444	3647.58		0.785714	5075.32	0.891892	4865.49	0.634615	2646.25	0.622642	10424.8	0.6875
0.53125	3674.51	0.453333	1921.37	0.492754	15880.2	0.435897	18266.3	0.478873	10947.7	0.666667	8648.67	0.708333	11072.2	0.653846	9755.14	0.618182	9914.31	0.492754	15880.2	0.472222	6768.19	0.472222	5794.26	0.453333	8868.32	0.465753	13865.1	0.465753	13865.1	0.576271	6702.7	0.538462	7544.93	0.708333	7108.17	0.76087	4379.1	0.972222	3507.22		0.809524	5605.36	0.918919	4812.98	0.653846	2612.69	0.641509	10899.1	0.708333
0.546875	3303.94	0.466667	2266.2	0.507246	16291.5	0.448718	16918.9	0.492958	10775.4	0.686275	7662.47	0.729167	11492.8	0.673077	9493.59	0.636364	9923.92	0.507246	16291.5	0.486111	6821.69	0.486111	6256.69	0.466667	8893.73	0.479452	13492	0.479452	13492	0.59322	6733.45	0.553846	7602.58	0.729167	6795.51	0.782609	4442.57	1	3437.9		0.833333	6306.42	0.945946	4754.82	0.673077	2506.21	0.660377	11441.6	0.729167
0.5625	2964.12	0.48	2664.2	0.521739	16788.3	0.461538	15947.5	0.507042	10808.7	0.705882	6932.1	0.75	11738.8	0.692308	9532.68	0.654545	9871.35	0.521739	16788.3	0.5	7378.39	0.5	6824.58	0.48	8645.99	0.493151	13208.5	0.493151	13208.5	0.610169	6916.32	0.569231	7416.75	0.75	6266.03	0.804348	4545.28				0.857143	6675.93	0.972973	4775.25	0.692308	2633.55	0.679245	11783	0.75
0.578125	2685.1	0.493333	2858.43	0.536232	17147.4	0.474359	15555.5	0.521127	11472.1	0.72549	6445.96	0.770833	11217	0.711538	9805.5	0.672727	9714.97	0.536232	17147.4	0.513889	8171.91	0.513889	7368.25	0.493333	8281.89	0.506849	13156	0.506849	13156	0.627119	6870.71	0.584615	7159.35	0.770833	5745.19	0.826087	4650.54				0.880952	6499.49	1	4651	0.711538	2591.46	0.698113	12145.8	0.770833
0.59375	2306.11	0.506667	2855.95	0.550725	16979.2	0.487179	15249.7	0.535211	11890	0.745098	6069.67	0.791667	10735	0.730769	10753.2	0.690909	9535.19	0.550725	16979.2	0.527778	8985.99	0.527778	7811.89	0.506667	8059.88	0.520548	13130	0.520548	13130	0.644068	6835.92	0.6	7096.13	0.791667	5442.48	0.847826	4862.66				0.904762	6269.69			0.730769	2650.85	0.716981	11640.6	0.791667
0.609375	1913.85	0.52	2736.56	0.565217	16377.5	0.5	15711.2	0.549296	12614.4	0.764706	5891.17	0.8125	10671.4	0.75	11862.6	0.709091	9374.91	0.565217	16377.5	0.541667	9779.69	0.541667	8563.18	0.52	7902.9	0.534247	13222.7	0.534247	13222.7	0.661017	6750.44	0.615385	7112.12	0.8125	5385.35	0.869565	4820.24				0.928571	6061			0.75	2901.78	0.735849	11677.9	0.8125
0.625	1653.58	0.533333	2817.47	0.57971	16027.7	0.512821	16641.6	0.56338	13214.2	0.784314	6143.47	0.833333	11027.1	0.769231	12864.1	0.727273	9332.45	0.57971	16027.7	0.555556	10364	0.555556	9678.55	0.533333	7944.71	0.547945	13125.8	0.547945	13125.8	0.677966	7001.61	0.630769	7024.83	0.833333	5441.25	0.891304	4911.8				0.952381	6025.5			0.769231	3010.1	0.754717	11662.3	0.833333
0.640625	1711.56	0.546667	2509.52	0.594203	15606.1	0.525641	17886.6	0.577465	13534.8	0.803922	6234.06	0.854167	11017.2	0.788462	13485.3	0.745455	9162.76	0.594203	15606.1	0.569444	11048.5	0.569444	10631.3	0.546667	7989.47	0.561644	13063.1	0.561644	13063.1	0.694915	7690.51	0.646154	7007.19	0.854167	5628.14	0.913043	4885.44				0.97619	6134.82			0.788462	3437.53	0.773585	11597.5	0.854167
0.65625	1920.44	0.56	2501.36	0.608696	15481.7	0.538462	19025.2	0.591549	13394.4	0.823529	6141.99	0.875	11703.6	0.807692	13922.2	0.763636	8883.1	0.608696	15481.7	0.583333	11708.9	0.583333	11428.8	0.56	8077.93	0.575342	12755.3	0.575342	12755.3	0.711864	8822.74	0.661538	6892.56	0.875	5589.71	0.934783	4810.69				1	6225			0.807692	3909.84	0.792453	11145.6	0.875
0.671875	2124.74	0.573333	1984.64	0.623188	14721.1	0.551282	20159	0.605634	13045.4	0.843137	5991.91	0.895833	12036.7	0.826923	13429.3	0.781818	9011.19	0.623188	14721.1	0.597222	11686.2	0.597222	11406.7	0.573333	8099.53	0.589041	12390.9	0.589041	12390.9	0.728814	9888.85	0.676923	6750.51	0.895833	5647.2	0.956522	4780.47								0.826923	4507.17	0.811321	10797.8	0.895833
0.6875	2379.68	0.586667	1762	0.637681	14498.7	0.564103	20589.6	0.619718	12266.7	0.862745	5937.2	0.916667	12557	0.846154	12505.1	0.8	8996.64	0.637681	14498.7	0.611111	11235.2	0.611111	10929.9	0.586667	8020.1	0.60274	11802.9	0.60274	11802.9	0.745763	10208.2	0.692308	6820.2	0.916667	5511.38	0.978261	4669.96								0.846154	5443.66	0.830189	9958.24	0.916667
0.703125	2551.24	0.6	1523.8	0.652174	14091.2	0.576923	20461.4	0.633803	11257	0.882353	5900.43	0.9375	12544.7	0.865385	11145.4	0.818182	8927.83	0.652174	14091.2	0.625	10318.4	0.625	10025.2	0.6	7955.78	0.616438	10867.8	0.616438	10867.8	0.762712	9532.17	0.707692	6967.33	0.9375	5519.32	1	4539.02								0.865385	6450.28	0.849057	9402.14	0.9375
0.71875	2740.7	0.613333	1372.96	0.666667	14143.4	0.589744	19972.5	0.647887	10575.1	0.901961	6097.65	0.958333	12246.7	0.884615	10118.2	0.836364	8825.66	0.666667	14143.4	0.638889	8968.79	0.638889	8893.51	0.613333	8187.8	0.630137	9755.3	0.630137	9755.3	0.779661	8429.73	0.723077	7060.91	0.958333	5525.49										0.884615	7417.28	0.867925	9074.3	0.958333
0.734375	2863.99	0.626667	908.493	0.681159	14399.5	0.602564	18794.6	0.661972	9861.58	0.921569	6568.64	0.979167	11947	0.903846	9912.05	0.854545	8597.52	0.681159	14399.5	0.652778	7641.49	0.652778	7915.99	0.626667	8339.83	0.643836	8627.35	0.643836	8627.35	0.79661	7738.48	0.738462	7304.58	0.979167	5468.43										0.903846	8245.81	0.886792	8805.75	0.979167
0.75	2830.17	0.64	808.96	0.695652	14882.5	0.615385	17760.5	0.676056	9479.45	0.941176	6753.44	1	11736.1	0.923077	9498.52	0.872727	7974.31	0.695652	14882.5	0.666667	6809.1	0.666667	7390.35	0.64	8546.24	0.657534	7534.76	0.657534	7534.76	0.813559	7091.31	0.753846	7537.59	1	5315.12										0.923077	8582.06	0.90566	8723.54	1
0.765625	2570.88	0.653333	636.72	0.710145	15889	0.628205	16415	0.690141	9727.15	0.960784	6980.12			0.942308	9087.87	0.890909	7346.41	0.710145	15889	0.680556	6525.9	0.680556	7118.39	0.653333	8786.96	0.671233	6554.83	0.671233	6554.83	0.830508	6462.94	0.769231	7780.34												0.942308	8579.38	0.924528	8769.88	0
0.78125	2076.99	0.666667	536.667	0.724638	16727.3	0.641026	15468	0.704225	10488	0.980392	7065.02			0.961538	8820.62	0.909091	6804.14	0.724638	16727.3	0.694444	6754.33	0.694444	7009.09	0.666667	9034.78	0.684932	5782.78	0.684932	5782.78	0.847458	6021.72	0.784615	7860.37												0.961538	8585.69	0.943396	8909.58	0
0.796875	1311.1	0.68	471.96	0.73913	17539.8	0.653846	14719.2	0.71831	11359	1	7030.5			0.980769	8365.25	0.927273	6444.52	0.73913	17539.8	0.708333	7255.57	0.708333	6911.11	0.68	9243.75	0.69863	5176.54	0.69863	5176.54	0.864407	5571.61	0.8	7748.95												0.980769	8147.94	0.962264	9135.08	0
0.8125	721.681	0.693333	460.387	0.753623	17654	0.666667	14085.7	0.732394	12475.3					1	8055	0.945455	6151.24	0.753623	17654	0.722222	7668.85	0.722222	7004.48	0.693333	9073.09	0.712329	4768.3	0.712329	4768.3	0.881356	5245.56	0.815385	7461.88												1	7404	0.981132	9318.48	0
0.828125	443.253	0.706667	512.813	0.768116	17076.7	0.679487	13575.9	0.746479	13678.5							0.963636	6123.8	0.768116	17076.7	0.736111	7757.6	0.736111	7032.1	0.706667	9192.73	0.726027	4490.69	0.726027	4490.69	0.898305	5099.39	0.830769	7099.98												0		1	9648.33	0
0.84375	356.188	0.72	606	0.782609	16215.4	0.692308	13387.5	0.760563	14420.8							0.981818	6102.06	0.782609	16215.4	0.75	7528.67	0.75	6954.01	0.72	9393.67	0.739726	4361	0.739726	4361	0.915254	4898.36	0.846154	6474.24												0		0		0
0.859375	284.799	0.733333	852	0.797101	15198.3	0.705128	13215.1	0.774648	14020.6							1	6143.33	0.797101	15198.3	0.763889	7669.39	0.763889	7005.22	0.733333	9474.91	0.753425	4257.84	0.753425	4257.84	0.932203	4603.16	0.861538	5897.33												0		0		0
0.875	261.25	0.746667	1183.27	0.811594	14466.9	0.717949	13657.8	0.788732	12921.1									0.811594	14466.9	0.777778	8178.38	0.777778	7201.88	0.746667	9356.78	0.767123	4232.4	0.767123	4232.4	0.949153	4431.39	0.876923	5394.28												0		0		0
0.890625	257.542	0.76	1743.88	0.826087	13953.7	0.730769	14498.8	0.802817	12345.6									0.826087	13953.7	0.791667	8968.91	0.791667	7493.47	0.76	8848.69	0.780822	4133.03	0.780822	4133.03	0.966102	4374.65	0.892308	5085.7
0.90625	230.444	0.773333	2021.04	0.84058	13462.9	0.74359	15463.7	0.816901	11452									0.84058	13462.9	0.805556	9449.41	0.805556	7801.26	0.773333	8396.06	0.794521	3968.26	0.794521	3968.26	0.983051	4271.45	0.907692	4959.5
0.921875	232.538	0.786667	2054.96	0.855072	12949.9	0.75641	16262.1	0.830986	11341.5									0.855072	12949.9	0.819444	9383.31	0.819444	7824.82	0.786667	8392.86	0.808219	3695.89	0.808219	3695.89	1	3960.07	0.923077	4820.39
0.9375	223.667	0.8	1830.4	0.869565	12560	0.769231	16621.9	0.84507	11297.3									0.869565	12560	0.833333	8839.03	0.833333	7722.53	0.8	8668.6	0.821918	3463.35	0.821918	3463.35			0.938462	4637.31
0.953125	211.375	0.813333	1301.69	0.884058	12123.4	0.782051	16800.2	0.859155	11122.2									0.884058	12123.4	0.847222	8181.93	0.847222	7543.52	0.813333	9013.91	0.835616	3343.44	0.835616	3343.44			0.953846	4397.64
0.96875	211.521	0.826667	775.333	0.898551	11796.4	0.794872	16558.9	0.873239	10371.2									0.898551	11796.4	0.861111	7720.03	0.861111	7178.62	0.826667	9199.18	0.849315	3369.7	0.849315	3369.7			0.969231	4163.88
0.984375	213.125	0.84	610.52	0.913043	11287.5	0.807692	15635.7	0.887324	9861.11									0.913043	11287.5	0.875	7183.86	0.875	6753.33	0.84	9453.05	0.863014	3262.6	0.863014	3262.6			0.984615	4038.96
1	213.667	0.853333	448.133	0.927536	10877.8	0.820513	14675.4	0.901408	9631.23									0.927536	10877.8	0.888889	6280.25	0.888889	6277.84	0.853333	9792.58	0.876712	3272.32	0.876712	3272.32			1	3914.55
		0.866667	295.2	0.942029	10254.2	0.833333	13406.1	0.915493	9484.2									0.942029	10254.2	0.902778	5310.81	0.902778	5934.7	0.866667	9500.88	0.890411	3219.2	0.890411	3219.2
		0.88	267.88	0.956522	9796.88	0.846154	12286.8	0.929577	9848.08									0.956522	9796.88	0.916667	4457.1	0.916667	5453.51	0.88	8108.96	0.90411	3269.65	0.90411	3269.65
		0.893333	228.467	0.971014	9038.11	0.858974	11703.1	0.943662	10562.2									0.971014	9038.11	0.930556	4204.07	0.930556	5360.9	0.893333	6278.88	0.917808	3278.62	0.917808	3278.62
		0.906667	212.747	0.985507	8288.25	0.871795	11377.7	0.957746	11195.1									0.985507	8288.25	0.944444	4047	0.944444	5325.54	0.906667	5224.32	0.931507	3248.38	0.931507	3248.38
		0.92	180.16	1	7527.33	0.884615	10949	0.971831	12002.3									1	7527.33	0.958333	3961.43	0.958333	5432.6	0.92	4640.58	0.945205	3292	0.945205	3292
		0.933333	191.733			0.897436	10444.3	0.985915	12631.4											0.972222	4038.02	0.972222	5493.29	0.933333	4298.3	0.958904	3355.73	0.958904	3355.73
		0.946667	172.72			0.910256	9484.41	1	12629											0.986111	4001.27	0.986111	5438.23	0.946667	3910.55	0.972603	3303.91	0.972603	3303.91
		0.96	149.68			0.923077	8420.68													1	3933.89	1	5486.26	0.96	3566.36	0.986301	3316.09	0.986301	3316.09
		0.973333	157.507			0.935897	7722.73																		3388.24		3417.75		3417.75
		0.986667	126.893			0.948718	7274.05																		3344.35
		1	131			0.961538	6912.33																		3254.79
						0.974359	6844.03
						0.987179	6508.97
						1	6369.33
[truncated: 19 more columns]

## Sheet: Fig. 3f
CsgA intensity LF82	CsgA labeling C600
300	126
371	104
665	100
250	110
340	214
330	92
207	115
305	81
235	162
300	50
447	129
636	115
184	140
285	128
366	74
508	100
348	142
216	59
236	130
288	95
390	106
260	171
352	82
371	89
666	60
562	136
263	106
544	46
368	138
635	90
313	75
249	104
483	117
505	93
489	153
368	155
226	89
431	123
260	119
253	88
308	89
420	78
235	117
451	69
254	97
291	140
448	53
273	137
434	132
541	117
183	164
426	165
404	75
451	94
437	88
468	158
361	109
450	111
233	116
443	94
273	120
302	129
473	132
464	125
246	138
408	85
491	66
454	113
374	130
200	117
199	69
355	115
425	118
368	146
388	142
267	111
356	94
262	129
467	120
381	108
264	123
313	108
446	102
362	145
498	141
223	107
479	148
297	86
225	111
416	114
542	106
549	88
349	153
515	159
270	147
228	124
275	132
452	143
386	122
	104

## Sheet: Fig.4
Fig 4A	Normalized viability 24h vs 1h PI of Raw macrophages
		mutant strains
	WT	pdeH	adrA	bcsB	dgcE	fimE	csgD	glgCAP	qseBC	rcsCDB	wza	waaWVL	K12	rseA/B
replicat#1	1	0.801536	0.878723	0.696791	0.572948	0.650147	0.735378	0.483113	0.335773	0.472761	0.542851	0.454702	0.39265	0.0478823
replicat#2	1	0.557891	0.624067	1.13763	0.735484	0.465657	0.693965	0.365293	0.692148	0.633492	0.529703	0.594858	0.38214	0.085621
replicat#3	1	0.891927	0.762132	0.735145	0.803807	0.951588	0.59582	0.8217	0.719631	0.53654	0.529703	0.386681	0.28325	0.053269
replicat#4	1	0.647916	0.36196	0.520984	0.547774	0.818462	0.549283	0.810223	0.480478		0.778863	0.535658	0.17365
replicat#5	1	0.843842	0.885913	0.56648	0.745385	0.702583			0.660535		0.432731	0.289012	0.0865412
replicat#6	1		0.862432	0.676997		0.465754	0.540972		0.696697		0.559199	0.32801
replicat#7	1						0.666532				0.60176	0.353554
											0.46503	0.142296
Fig 4B
	Normalized viability 24h vs 1h PI of THP1 macrophages
	WT	bcsB	rcsCDB	pdeH	adrA	fimE	dgcE	csgD	qseBC	waaWVL	wza	glgCAP
replicat#1	1	0.521988	0.749518	0.579152	0.645133	0.816761	0.580908	0.782128	0.506181	0.394086	0.419371	0.363491
replicat#2	1	0.586879	0.656615	0.92007	0.574083	0.52067	0.362133	0.630514	1.05489	0.560888	0.324104	0.713582
replicat#3	1	0.957018	0.849503	0.605775	0.718068	0.921877	0.598899	0.459391	0.245289	0.601127	0.504885	0.5623
replicat#4	1	1.16234	0.944576	0.834899	0.757827	0.498471	0.710756	0.624552	0.470881	0.52497	0.811325	0.12482
replicat#5	1	0.674205	0.591039	0.518219		0.669408	0.391845	0.42568	0.400846			0.096354
Fig 4e
	IBC size	WT 1h	WT 1h	WT 1h	Wt 24h	wt 24h 2	wt 24h	wt 20h	Wt 20h	WT 24h	WT 24h	csgD 24h	csgD 24h	csgD 24h 2	csgD	dgcE 24h	dgcE 24h	dgcE 24h	dgcE 24h	pgaA 24h	pgaA 24h 2	pgaA 24h	pga	pga	pga	rcsB 24h	rcsCDB 24h	glgCAP 24h	glgCAP24h	glgCAP 24h	gcvB 24h	gcvB	Wza	Wza	Wza	Wza	hpi	hpi	hpi	c600	C600
	1 small	4.36508	4.86725	0.699301	34.0016	6.44007	49.5252	5.88235	4.86726	5.47945	8.68421	10.3715	14.5009	12.5382	21.9807	8.44687	14.6893	14.7059	12.8472	20.098	18.0392	25.7844	10.4089	14.5594	15.0641	0.699301	10.9649	20.3187	16.4286	42.714	7.6555	6.0686	10.0592	9.32203	8.23529	8.87372	14.6635	13.4615	30.2564	45.3704	12.709
	1	41.8583	35.23	56.32	23.4162	17.8891	23.0095	8.82353	8.40708	10.274	13.4211	33.7461	35.4049	18.3486	50.9662	28.8828	46.7043	21.5686	20.4861	26.9608	31.3725	50.6139	14.1264	21.0728	24.359	20.2797	5.70175	38.247	33.8095	25.4098	25.1196	26.3852	14.7929	24.2938	22.0588	23.2082	16.8269	15.8654	11.7949	19.9074	20.0669
	2	35.9127	49.364	30.25	23.8974	42.576	15.2666	37.3529	47.3451	40.411	42.8947	23.6842	29.0019	37.3089	22.9469	42.7793	27.6836	28.1046	29.8611	37.0098	35.2941	16.6439	36.0595	31.8008	32.6923	64.1026	58.3333	22.3108	31.9048	15.1184	31.5789	29.0237	40.2367	37.2881	39.1176	43.0034	32.2115	28.8462	37.9487	18.5185	32.4415
	4	12.5	8.126	7.26	9.30233	20.9302	6.20891	31.4706	24.7788	28.7671	24.2105	13.1579	9.98117	18.6544	2.89855	12.5341	5.83804	19.6078	20.8333	12.9902	9.80392	5.04775	23.0483	24.1379	19.5513	11.1888	17.9825	8.56574	11.6667	7.28597	17.9426	17.6781	23.3728	18.6441	20.5882	19.1126	22.8365	21.6346	15.3846	9.72222	24.4147
	8	4.77778	2.4	5.47	4.65116	8.40787	2.48356	11.1765	9.29204	9.58904	8.42105	9.75232	5.08475	9.78593	0.966184	5.44959	3.38983	9.15033	11.8056	2.45098	5.09804	1.63711	13.3829	6.89655	7.37179	3.0303	5.70175	4.18327	4.28571	4.64481	9.80861	10.8179	9.46746	7.06215	6.76471	5.11945	8.65385	12.9808	4.61538	4.16667	9.36455
	16	0	0	0	2.40577	3.04114	1.97224	4.11765	3.53982	4.10959	1.57895	5.41796	3.57815	3.36391	0.241546	1.63488	1.69492	5.88235	3.47222	0.490196	0.392157	0.272851	2.97398	1.14943	0.641026	0.699301	1.31579	3.38645	1.66667	2.36794	5.02392	5.80475	1.77515	3.38983	3.23529	0.682594	3.36538	3.36538	0	2.31481	1.00334
	32	0.595238	0	0	1.28308	0.536673	0.876552	0.588235	1.76991	1.0274	0.789474	2.32198	1.88324	0	0	0.27248	0	0.653595	0.694444	0	0	0	0	0.383142	0.320513	0	0	2.39044	0	1.18397	1.91388	3.16623	0	0	0	0	0.721154	3.84615	0	0	0
	64	0	0	0	1.0425	0.178891	0.657414	0.588235	0	0.342466	0	1.54799	0.564972	0	0	0	0	0.326797	0	0	0	0	0	0	0	0	0	0.59761	0.238095	1.27505	0.956938	1.05541	0.295858	0	0	0	0.721154	0	0	0	0

## Sheet: Fig. 5
Fig. 5f	Normalized viability of LF82 delta Hpi 24h vs 1h PI of Raw macrophages compared to the wt strain
		Raw 264,7	THP1	HMDM
	replicat#1	0.803844	0.65326	0.768836
	replicat#2	0.371402	0.325698	0.544778
	replicat#3	0.279153	0.56329	0.502898
	replicat#4	0.281477	0.236547	0.481655
	replicat#5	0.302256	0.75622	0.385297
	replicat#6		0.369857	0.274014
Fig. 5g	Normalized viability of LF82 24h vs 1h PI of Raw macrophages compared to the wt strain
		0	Ga3+ 100µg/ml	Ga3+ 200µg/ml	Ga3+ 500µg/ml
	rep1	1	0.45	0.441667	0.225833
	rep2	1	0.467816	0.597701	0.356322
	rep3	1	0.658333	0.833333	0.451667
	rep3	1	0.45	0.516667	0.258333
	rep4	1	0.666667	0.574713	0.448276
	rep5	1	1.38333	0.65	0.716667
Fig. 5h
		replicate 1		replicate 2		replicate 3
		Ga3+ 100µg/ml	Ga3+ 200µg/ml	Ga3+ 100µg/ml	Ga3+ 200µg/ml	Ga3+ 100µg/ml	Ga3+ 200µg/ml
	1 bacterium	-0.872386	-0.782575	-0.916279	-0.216368	-1.37861	-2.21227
	1 large bact	-0.951662	-1.67479	-0.72196	-0.461672	-0.533864	-2.24239
	2 bacteria	0.380701	-0.967677	0.432449	0.0717062	-0.253603	0.967095
	4 bacteria	0.789563	0.587344	0.580388	0.555502	0.0932448	0.0474485
	8 bacteria	0.941401	1.99239	0.787095	0.944793	0.344824	-0.296928
	16 bacteria	0.683831	2.61557	0.840224	1.39413	0.254496	2.19343
	32 bacteria	0.166315	3.17797	0.429533	1.81925	-0.144073	2.54153
	64 bacteria	0.737053	4.6656	1.41956	3.39086	0.244674	4.3542

## Sheet: Fig. 6
Fig 6D	% of HPI-GFP positive bacteria
		Test 1		Test 2		Test 3		Test 4
		1h	24h	1h	24h	1h	24h	1h	24h
	WT	2.11	23	0.0417711	64.9063	1.86	35	2.11	23
	glgCAP	2.28	7.3	0.243013	16.9851	2.34	7.256	0.24	1.91032
	adrA	0.27	13	1.9	16.5706	0.58	14	0.88	5.87191
	bcsB	1.85	18.4	1.23	13.2564	2.05	13	1.99	3.758
	qseB	0.42	16	0.049456	26.4378	1.09	16	0.49727	9.36844
	csgD	2.0145	5.23665	0.993677	18.1164	0.29	12	0.99	6.41966
